# Supplementary material for: Engineering multifunctional bactericidal nanofibers for abdominal hernia repair
Source: Commun Biol. 2021 Feb 19;4:233. doi: 10.1038/s42003-021-01758-2 (PMC7896057; doi:10.1038/s42003-021-01758-2)
Supplement: Supplementary file 5 — Supplementary Data 1 [file 42003_2021_1758_MOESM5_ESM.xlsx]

## Sheet: 1H-NMR
		Sample	3-(Trimethoxysilyl)propyl methacrylate	δ (ppm)	Intensity	Sample	PCL	δ (ppm)	Intensity	Sample	PCLMA	δ (ppm)	Intensity
			-2.01998	-2.01998	9.47458			-2.02513	9.30622			-2.01998	9.68406
			-2.01974	-2.01974	9.46493			-2.02482	9.29226			-2.01974	9.67834
			-2.01949	-2.01949	9.45599			-2.02452	9.27885			-2.01949	9.6951
			-2.01925	-2.01925	9.4559			-2.02421	9.28791			-2.01925	9.72406
			-2.019	-2.019	9.45574			-2.02391	9.30385			-2.019	9.7341
			-2.01876	-2.01876	9.45001			-2.0236	9.29819			-2.01876	9.71846
			-2.01851	-2.01851	9.44764			-2.02329	9.27285			-2.01851	9.70068
			-2.01827	-2.01827	9.4528			-2.02299	9.25498			-2.01827	9.70261
			-2.01802	-2.01802	9.45538			-2.02268	9.25877			-2.01802	9.722
			-2.01778	-2.01778	9.45029			-2.02238	9.27115			-2.01778	9.73919
			-2.01753	-2.01753	9.44728			-2.02207	9.2723			-2.01753	9.73923
			-2.01729	-2.01729	9.45157			-2.02176	9.2591			-2.01729	9.72754
			-2.01704	-2.01704	9.45405			-2.02146	9.24823			-2.01704	9.72054
			-2.0168	-2.0168	9.45025			-2.02115	9.25861			-2.0168	9.72048
			-2.01655	-2.01655	9.44942			-2.02085	9.28817			-2.01655	9.7135
			-2.01631	-2.01631	9.45432			-2.02054	9.31365			-2.01631	9.69836
			-2.01606	-2.01606	9.45225			-2.02023	9.31883			-2.01606	9.69504
			-2.01582	-2.01582	9.43852			-2.01993	9.31251			-2.01582	9.7101
			-2.01558	-2.01558	9.42904			-2.01962	9.30776			-2.01558	9.71926
			-2.01533	-2.01533	9.43567			-2.01932	9.29892			-2.01533	9.70785
			-2.01509	-2.01509	9.44632			-2.01901	9.27833			-2.01509	9.70249
			-2.01484	-2.01484	9.44684			-2.0187	9.26148			-2.01484	9.73024
			-2.0146	-2.0146	9.44432			-2.0184	9.26827			-2.0146	9.76839
			-2.01435	-2.01435	9.45188			-2.01809	9.28841			-2.01435	9.7736
			-2.01411	-2.01411	9.46323			-2.01779	9.29523			-2.01411	9.74439
			-2.01386	-2.01386	9.46256			-2.01748	9.28748			-2.01386	9.71517
			-2.01362	-2.01362	9.45113			-2.01718	9.28621			-2.01362	9.70171
			-2.01337	-2.01337	9.44559			-2.01687	9.29387			-2.01337	9.69462
			-2.01313	-2.01313	9.45327			-2.01656	9.29091			-2.01313	9.69514
			-2.01288	-2.01288	9.46544			-2.01626	9.27474			-2.01288	9.71144
			-2.01264	-2.01264	9.47076			-2.01595	9.26711			-2.01264	9.72602
			-2.01239	-2.01239	9.46566			-2.01565	9.27714			-2.01239	9.71373
			-2.01215	-2.01215	9.45234			-2.01534	9.2889			-2.01215	9.68975
			-2.0119	-2.0119	9.43719			-2.01503	9.29239			-2.0119	9.69166
			-2.01166	-2.01166	9.42963			-2.01473	9.29685			-2.01166	9.71528
			-2.01141	-2.01141	9.43475			-2.01442	9.30624			-2.01141	9.72019
			-2.01117	-2.01117	9.44898			-2.01412	9.31125			-2.01117	9.70253
			-2.01092	-2.01092	9.46412			-2.01381	9.31131			-2.01092	9.70432
			-2.01068	-2.01068	9.47199			-2.0135	9.31365			-2.01068	9.7368
			-2.01044	-2.01044	9.46572			-2.0132	9.30786			-2.01044	9.75374
			-2.01019	-2.01019	9.44637			-2.01289	9.27933			-2.01019	9.72715
			-2.00995	-2.00995	9.42911			-2.01259	9.25109			-2.00995	9.69496
			-2.0097	-2.0097	9.43198			-2.01228	9.26521			-2.0097	9.69657
			-2.00946	-2.00946	9.45307			-2.01197	9.30987			-2.00946	9.70968
			-2.00921	-2.00921	9.47087			-2.01167	9.31794			-2.00921	9.69824
			-2.00897	-2.00897	9.4716			-2.01136	9.26499			-2.00897	9.68391
			-2.00872	-2.00872	9.46306			-2.01106	9.217			-2.00872	9.71182
			-2.00848	-2.00848	9.45809			-2.01075	9.24169			-2.00848	9.76756
			-2.00823	-2.00823	9.45671			-2.01044	9.31387			-2.00823	9.7888
			-2.00799	-2.00799	9.45392			-2.01014	9.35509			-2.00799	9.75618
			-2.00774	-2.00774	9.45303			-2.00983	9.33624			-2.00774	9.71844
			-2.0075	-2.0075	9.45732			-2.00953	9.29386			-2.0075	9.71824
			-2.00725	-2.00725	9.46022			-2.00922	9.26839			-2.00725	9.73862
			-2.00701	-2.00701	9.4548			-2.00891	9.27173			-2.00701	9.74224
			-2.00676	-2.00676	9.44741			-2.00861	9.29835			-2.00676	9.72738
			-2.00652	-2.00652	9.44894			-2.0083	9.3265			-2.00652	9.71735
			-2.00627	-2.00627	9.4563			-2.008	9.32434			-2.00627	9.71797
			-2.00603	-2.00603	9.45594			-2.00769	9.29152			-2.00603	9.71624
			-2.00578	-2.00578	9.44543			-2.00738	9.27359			-2.00578	9.71187
			-2.00554	-2.00554	9.44			-2.00708	9.2984			-2.00554	9.72064
			-2.0053	-2.0053	9.4523			-2.00677	9.32699			-2.0053	9.74335
			-2.00505	-2.00505	9.47266			-2.00647	9.31522			-2.00505	9.75476
			-2.00481	-2.00481	9.47834			-2.00616	9.29195			-2.00481	9.73544
			-2.00456	-2.00456	9.46218			-2.00585	9.31104			-2.00456	9.7012
			-2.00432	-2.00432	9.4441			-2.00555	9.34985			-2.00432	9.68623
			-2.00407	-2.00407	9.44675			-2.00524	9.33514			-2.00407	9.70141
			-2.00383	-2.00383	9.46472			-2.00494	9.26661			-2.00383	9.72354
			-2.00358	-2.00358	9.4716			-2.00463	9.22971			-2.00358	9.7268
			-2.00334	-2.00334	9.4573			-2.00433	9.26694			-2.00334	9.71275
			-2.00309	-2.00309	9.4417			-2.00402	9.31407			-2.00309	9.7031
			-2.00285	-2.00285	9.4429			-2.00371	9.30115			-2.00285	9.71122
			-2.0026	-2.0026	9.45107			-2.00341	9.2541			-2.0026	9.72942
			-2.00236	-2.00236	9.44927			-2.0031	9.24669			-2.00236	9.74105
			-2.00211	-2.00211	9.44349			-2.0028	9.29371			-2.00211	9.73815
			-2.00187	-2.00187	9.45029			-2.00249	9.34059			-2.00187	9.72712
			-2.00162	-2.00162	9.4645			-2.00218	9.33736			-2.00162	9.7198
			-2.00138	-2.00138	9.46634			-2.00188	9.28647			-2.00138	9.71894
			-2.00113	-2.00113	9.45529			-2.00157	9.23089			-2.00113	9.71485
			-2.00089	-2.00089	9.44938			-2.00127	9.21598			-2.00089	9.7007
			-2.00064	-2.00064	9.45359			-2.00096	9.25037			-2.00064	9.6874
			-2.0004	-2.0004	9.45467			-2.00065	9.29494			-2.0004	9.69131
			-2.00016	-2.00016	9.45121			-2.00035	9.30785			-2.00016	9.70743
			-1.99991	-1.99991	9.45876			-2.00004	9.29741			-1.99991	9.71229
			-1.99967	-1.99967	9.47878			-1.99974	9.29876			-1.99967	9.7004
			-1.99942	-1.99942	9.48888			-1.99943	9.30675			-1.99942	9.69771
			-1.99918	-1.99918	9.47706			-1.99912	9.28552			-1.99918	9.72226
			-1.99893	-1.99893	9.46105			-1.99882	9.24606			-1.99893	9.74809
			-1.99869	-1.99869	9.45942			-1.99851	9.24567			-1.99869	9.73534
			-1.99844	-1.99844	9.46567			-1.99821	9.29049			-1.99844	9.68994
			-1.9982	-1.9982	9.46689			-1.9979	9.31098			-1.9982	9.66342
			-1.99795	-1.99795	9.46773			-1.99759	9.27209			-1.99795	9.68746
			-1.99771	-1.99771	9.47547			-1.99729	9.23735			-1.99771	9.73429
			-1.99746	-1.99746	9.4787			-1.99698	9.2675			-1.99746	9.75529
			-1.99722	-1.99722	9.46463			-1.99668	9.3194			-1.99722	9.73877
			-1.99697	-1.99697	9.44631			-1.99637	9.3167			-1.99697	9.71154
			-1.99673	-1.99673	9.44824			-1.99606	9.27166			-1.99673	9.69738
			-1.99648	-1.99648	9.46985			-1.99576	9.25511			-1.99648	9.6975
			-1.99624	-1.99624	9.48583			-1.99545	9.27808			-1.99624	9.70691
			-1.99599	-1.99599	9.48101			-1.99515	9.28994			-1.99599	9.72586
			-1.99575	-1.99575	9.46709			-1.99484	9.27771			-1.99575	9.74871
			-1.99551	-1.99551	9.4613			-1.99453	9.2808			-1.99551	9.75884
			-1.99526	-1.99526	9.4643			-1.99423	9.3062			-1.99526	9.74679
			-1.99502	-1.99502	9.46497			-1.99392	9.30967			-1.99502	9.72523
			-1.99477	-1.99477	9.45805			-1.99362	9.27667			-1.99477	9.71419
			-1.99453	-1.99453	9.45014			-1.99331	9.25303			-1.99453	9.71573
			-1.99428	-1.99428	9.45156			-1.99301	9.27124			-1.99428	9.71411
			-1.99404	-1.99404	9.46394			-1.9927	9.30291			-1.99404	9.69995
			-1.99379	-1.99379	9.47637			-1.99239	9.31137			-1.99379	9.68422
			-1.99355	-1.99355	9.47575			-1.99209	9.30441			-1.99355	9.68464
			-1.9933	-1.9933	9.46212			-1.99178	9.30712			-1.9933	9.70488
			-1.99306	-1.99306	9.44863			-1.99148	9.31892			-1.99306	9.73227
			-1.99281	-1.99281	9.44558			-1.99117	9.3252			-1.99281	9.75341
			-1.99257	-1.99257	9.45059			-1.99086	9.32535			-1.99257	9.76612
			-1.99232	-1.99232	9.45635			-1.99056	9.32748			-1.99232	9.77441
			-1.99208	-1.99208	9.46069			-1.99025	9.33365			-1.99208	9.77485
			-1.99183	-1.99183	9.46423			-1.98995	9.34139			-1.99183	9.75654
			-1.99159	-1.99159	9.4657			-1.98964	9.34415			-1.99159	9.72085
			-1.99134	-1.99134	9.46457			-1.98933	9.33033			-1.99134	9.6945
			-1.9911	-1.9911	9.46453			-1.98903	9.30246			-1.9911	9.70563
			-1.99085	-1.99085	9.46814			-1.98872	9.29043			-1.99085	9.74289
			-1.99061	-1.99061	9.47331			-1.98842	9.31494			-1.99061	9.75818
			-1.99037	-1.99037	9.47602			-1.98811	9.34607			-1.99037	9.72555
			-1.99012	-1.99012	9.47437			-1.9878	9.33736			-1.99012	9.68017
			-1.98988	-1.98988	9.46805			-1.9875	9.29734			-1.98988	9.67362
			-1.98963	-1.98963	9.45955			-1.98719	9.28055			-1.98963	9.70298
			-1.98939	-1.98939	9.45632			-1.98689	9.30459			-1.98939	9.71895
			-1.98914	-1.98914	9.46339			-1.98658	9.32699			-1.98914	9.70313
			-1.9889	-1.9889	9.47369			-1.98627	9.31771			-1.9889	9.69536
			-1.98865	-1.98865	9.47471			-1.98597	9.30411			-1.98865	9.72813
			-1.98841	-1.98841	9.46628			-1.98566	9.31773			-1.98841	9.76953
			-1.98816	-1.98816	9.46103			-1.98536	9.33981			-1.98816	9.764
			-1.98792	-1.98792	9.46529			-1.98505	9.33446			-1.98792	9.71057
			-1.98767	-1.98767	9.4702			-1.98474	9.30678			-1.98767	9.66614
			-1.98743	-1.98743	9.46759			-1.98444	9.29197			-1.98743	9.67541
			-1.98718	-1.98718	9.46269			-1.98413	9.30206			-1.98718	9.72286
			-1.98694	-1.98694	9.46411			-1.98383	9.31352			-1.98694	9.75681
			-1.98669	-1.98669	9.47123			-1.98352	9.30243			-1.98669	9.74583
			-1.98645	-1.98645	9.47925			-1.98321	9.27409			-1.98645	9.70785
			-1.9862	-1.9862	9.48757			-1.98291	9.25642			-1.9862	9.68885
			-1.98596	-1.98596	9.49527			-1.9826	9.26834			-1.98596	9.71129
			-1.98571	-1.98571	9.49497			-1.9823	9.29356			-1.98571	9.74731
			-1.98547	-1.98547	9.48177			-1.98199	9.29649			-1.98547	9.75608
			-1.98523	-1.98523	9.46325			-1.98168	9.27352			-1.98523	9.74025
			-1.98498	-1.98498	9.45221			-1.98138	9.26667			-1.98498	9.73711
			-1.98474	-1.98474	9.45326			-1.98107	9.30148			-1.98474	9.75409
			-1.98449	-1.98449	9.46081			-1.98077	9.33765			-1.98449	9.75575
			-1.98425	-1.98425	9.46686			-1.98046	9.32474			-1.98425	9.72896
			-1.984	-1.984	9.46727			-1.98016	9.28608			-1.984	9.71343
			-1.98376	-1.98376	9.4639			-1.97985	9.28669			-1.98376	9.73572
			-1.98351	-1.98351	9.46332			-1.97954	9.32544			-1.98351	9.75883
			-1.98327	-1.98327	9.46921			-1.97924	9.33105			-1.98327	9.74356
			-1.98302	-1.98302	9.47448			-1.97893	9.27774			-1.98302	9.72006
			-1.98278	-1.98278	9.46962			-1.97863	9.23193			-1.98278	9.73737
			-1.98253	-1.98253	9.45847			-1.97832	9.2506			-1.98253	9.772
			-1.98229	-1.98229	9.45581			-1.97801	9.29568			-1.98229	9.76078
			-1.98204	-1.98204	9.46572			-1.97771	9.2976			-1.98204	9.7115
			-1.9818	-1.9818	9.47442			-1.9774	9.25757			-1.9818	9.69965
			-1.98155	-1.98155	9.47136			-1.9771	9.23414			-1.98155	9.74689
			-1.98131	-1.98131	9.46418			-1.97679	9.25575			-1.98131	9.78319
			-1.98106	-1.98106	9.46381			-1.97648	9.29403			-1.98106	9.75733
			-1.98082	-1.98082	9.4673			-1.97618	9.30949			-1.98082	9.71327
			-1.98057	-1.98057	9.46652			-1.97587	9.2895			-1.98057	9.71162
			-1.98033	-1.98033	9.46412			-1.97557	9.25354			-1.98033	9.73393
			-1.98009	-1.98009	9.4672			-1.97526	9.24169			-1.98009	9.72317
			-1.97984	-1.97984	9.47146			-1.97495	9.2785			-1.97984	9.68225
			-1.9796	-1.9796	9.46788			-1.97465	9.33113			-1.9796	9.66855
			-1.97935	-1.97935	9.45985			-1.97434	9.3345			-1.97935	9.70472
			-1.97911	-1.97911	9.4595			-1.97404	9.27884			-1.97911	9.74869
			-1.97886	-1.97886	9.46803			-1.97373	9.23631			-1.97886	9.75558
			-1.97862	-1.97862	9.47392			-1.97342	9.27031			-1.97862	9.73036
			-1.97837	-1.97837	9.47101			-1.97312	9.35226			-1.97837	9.7089
			-1.97813	-1.97813	9.46566			-1.97281	9.40466			-1.97813	9.71195
			-1.97788	-1.97788	9.46375			-1.97251	9.3958			-1.97788	9.72916
			-1.97764	-1.97764	9.4632			-1.9722	9.35257			-1.97764	9.73821
			-1.97739	-1.97739	9.46226			-1.97189	9.30772			-1.97739	9.73179
			-1.97715	-1.97715	9.46438			-1.97159	9.27939			-1.97715	9.72438
			-1.9769	-1.9769	9.46971			-1.97128	9.28193			-1.9769	9.72926
			-1.97666	-1.97666	9.47137			-1.97098	9.30936			-1.97666	9.736
			-1.97641	-1.97641	9.46677			-1.97067	9.3214			-1.97641	9.72734
			-1.97617	-1.97617	9.46374			-1.97036	9.28846			-1.97617	9.71302
			-1.97592	-1.97592	9.46793			-1.97006	9.24186			-1.97592	9.71942
			-1.97568	-1.97568	9.47269			-1.96975	9.23765			-1.97568	9.74312
			-1.97543	-1.97543	9.46946			-1.96945	9.27854			-1.97543	9.74757
			-1.97519	-1.97519	9.4624			-1.96914	9.31452			-1.97519	9.71804
			-1.97495	-1.97495	9.46189			-1.96883	9.31719			-1.97495	9.6865
			-1.9747	-1.9747	9.46742			-1.96853	9.30924			-1.9747	9.68165
			-1.97446	-1.97446	9.46967			-1.96822	9.31376			-1.97446	9.68718
			-1.97421	-1.97421	9.46779			-1.96792	9.31705			-1.97421	9.67747
			-1.97397	-1.97397	9.47053			-1.96761	9.3004			-1.97397	9.66643
			-1.97372	-1.97372	9.4781			-1.96731	9.27859			-1.97372	9.68321
			-1.97348	-1.97348	9.47724			-1.967	9.28124			-1.97348	9.71892
			-1.97323	-1.97323	9.46252			-1.96669	9.30864			-1.97323	9.73716
			-1.97299	-1.97299	9.44969			-1.96639	9.3278			-1.97299	9.72835
			-1.97274	-1.97274	9.45415			-1.96608	9.3125			-1.97274	9.71596
			-1.9725	-1.9725	9.46705			-1.96578	9.27452			-1.9725	9.71418
			-1.97225	-1.97225	9.46826			-1.96547	9.24892			-1.97225	9.71492
			-1.97201	-1.97201	9.45757			-1.96516	9.25527			-1.97201	9.7148
			-1.97176	-1.97176	9.45387			-1.96486	9.28523			-1.97176	9.7191
			-1.97152	-1.97152	9.46384			-1.96455	9.32515			-1.97152	9.71779
			-1.97127	-1.97127	9.47204			-1.96425	9.36687			-1.97127	9.69538
			-1.97103	-1.97103	9.46686			-1.96394	9.38656			-1.97103	9.67021
			-1.97078	-1.97078	9.45789			-1.96363	9.34877			-1.97078	9.68244
			-1.97054	-1.97054	9.45791			-1.96333	9.26407			-1.97054	9.72744
			-1.97029	-1.97029	9.46301			-1.96302	9.21063			-1.97029	9.74436
			-1.97005	-1.97005	9.46358			-1.96272	9.24423			-1.97005	9.70076
			-1.96981	-1.96981	9.46268			-1.96241	9.30855			-1.96981	9.65074
			-1.96956	-1.96956	9.4681			-1.9621	9.30386			-1.96956	9.66462
			-1.96932	-1.96932	9.47581			-1.9618	9.23459			-1.96932	9.72653
			-1.96907	-1.96907	9.47617			-1.96149	9.20335			-1.96907	9.75614
			-1.96883	-1.96883	9.47			-1.96119	9.24846			-1.96883	9.72304
			-1.96858	-1.96858	9.46517			-1.96088	9.28761			-1.96858	9.68094
			-1.96834	-1.96834	9.4617			-1.96057	9.26256			-1.96834	9.67784
			-1.96809	-1.96809	9.45461			-1.96027	9.2392			-1.96809	9.69065
			-1.96785	-1.96785	9.44711			-1.95996	9.28984			-1.96785	9.67922
			-1.9676	-1.9676	9.4465			-1.95966	9.36089			-1.9676	9.65716
			-1.96736	-1.96736	9.45035			-1.95935	9.35636			-1.96736	9.6631
			-1.96711	-1.96711	9.45042			-1.95904	9.29439			-1.96711	9.69329
			-1.96687	-1.96687	9.4482			-1.95874	9.26999			-1.96687	9.71389
			-1.96662	-1.96662	9.45238			-1.95843	9.29622			-1.96662	9.72282
			-1.96638	-1.96638	9.4619			-1.95813	9.29914			-1.96638	9.74609
			-1.96613	-1.96613	9.46649			-1.95782	9.26099			-1.96613	9.77814
			-1.96589	-1.96589	9.46402			-1.95751	9.2514			-1.96589	9.77965
			-1.96564	-1.96564	9.46267			-1.95721	9.29704			-1.96564	9.74192
			-1.9654	-1.9654	9.46441			-1.9569	9.32654			-1.9654	9.70586
			-1.96515	-1.96515	9.46157			-1.9566	9.288			-1.96515	9.70333
			-1.96491	-1.96491	9.45388			-1.95629	9.23476			-1.96491	9.71945
			-1.96467	-1.96467	9.45339			-1.95599	9.23853			-1.96467	9.72851
			-1.96442	-1.96442	9.46441			-1.95568	9.28262			-1.96442	9.72846
			-1.96418	-1.96418	9.47056			-1.95537	9.30318			-1.96418	9.72378
			-1.96393	-1.96393	9.45596			-1.95507	9.29086			-1.96393	9.71184
			-1.96369	-1.96369	9.43072			-1.95476	9.28714			-1.96369	9.70424
			-1.96344	-1.96344	9.4238			-1.95446	9.30492			-1.96344	9.72343
			-1.9632	-1.9632	9.44787			-1.95415	9.31289			-1.9632	9.75705
			-1.96295	-1.96295	9.48081			-1.95384	9.29455			-1.96295	9.7563
			-1.96271	-1.96271	9.48786			-1.95354	9.27558			-1.96271	9.70621
			-1.96246	-1.96246	9.4605			-1.95323	9.28333			-1.96246	9.65755
			-1.96222	-1.96222	9.42765			-1.95293	9.30889			-1.96222	9.65617
			-1.96197	-1.96197	9.42259			-1.95262	9.32387			-1.96197	9.6803
			-1.96173	-1.96173	9.44358			-1.95231	9.31949			-1.96173	9.686
			-1.96148	-1.96148	9.45882			-1.95201	9.31354			-1.96148	9.67754
			-1.96124	-1.96124	9.45081			-1.9517	9.31861			-1.96124	9.68471
			-1.96099	-1.96099	9.43847			-1.9514	9.31715			-1.96099	9.70079
			-1.96075	-1.96075	9.44652			-1.95109	9.28562			-1.96075	9.6978
			-1.9605	-1.9605	9.46861			-1.95078	9.24064			-1.9605	9.68441
			-1.96026	-1.96026	9.47867			-1.95048	9.23188			-1.96026	9.69427
			-1.96001	-1.96001	9.46858			-1.95017	9.27376			-1.96001	9.7249
			-1.95977	-1.95977	9.45401			-1.94987	9.31408			-1.95977	9.73906
			-1.95953	-1.95953	9.44864			-1.94956	9.30209			-1.95953	9.72456
			-1.95928	-1.95928	9.45242			-1.94925	9.26326			-1.95928	9.70819
			-1.95904	-1.95904	9.46266			-1.94895	9.26098			-1.95904	9.70755
			-1.95879	-1.95879	9.47602			-1.94864	9.2983			-1.95879	9.70837
			-1.95855	-1.95855	9.47988			-1.94834	9.31289			-1.95855	9.69662
			-1.9583	-1.9583	9.46357			-1.94803	9.27582			-1.9583	9.68198
			-1.95806	-1.95806	9.44092			-1.94772	9.23798			-1.95806	9.68155
			-1.95781	-1.95781	9.43941			-1.94742	9.2527			-1.95781	9.69993
			-1.95757	-1.95757	9.46149			-1.94711	9.29667			-1.95757	9.7272
			-1.95732	-1.95732	9.47836			-1.94681	9.30752			-1.95732	9.74436
			-1.95708	-1.95708	9.47056			-1.9465	9.27385			-1.95708	9.73759
			-1.95683	-1.95683	9.45349			-1.94619	9.24483			-1.95683	9.71807
			-1.95659	-1.95659	9.44945			-1.94589	9.25734			-1.95659	9.71129
			-1.95634	-1.95634	9.4554			-1.94558	9.29207			-1.95634	9.71747
			-1.9561	-1.9561	9.45523			-1.94528	9.31073			-1.9561	9.70955
			-1.95585	-1.95585	9.44861			-1.94497	9.30942			-1.95585	9.68404
			-1.95561	-1.95561	9.44749			-1.94466	9.31383			-1.95561	9.67754
			-1.95536	-1.95536	9.45353			-1.94436	9.33279			-1.95536	9.70896
			-1.95512	-1.95512	9.45763			-1.94405	9.34152			-1.95512	9.74563
			-1.95487	-1.95487	9.45718			-1.94375	9.31824			-1.95487	9.75651
			-1.95463	-1.95463	9.45744			-1.94344	9.27883			-1.95463	9.75663
			-1.95439	-1.95439	9.45931			-1.94314	9.25821			-1.95439	9.76265
			-1.95414	-1.95414	9.45893			-1.94283	9.26782			-1.95414	9.75174
			-1.9539	-1.9539	9.45664			-1.94252	9.29241			-1.9539	9.71222
			-1.95365	-1.95365	9.45556			-1.94222	9.32031			-1.95365	9.68717
			-1.95341	-1.95341	9.45476			-1.94191	9.34778			-1.95341	9.7109
			-1.95316	-1.95316	9.45362			-1.94161	9.35684			-1.95316	9.7456
			-1.95292	-1.95292	9.45689			-1.9413	9.32714			-1.95292	9.74353
			-1.95267	-1.95267	9.46559			-1.94099	9.27831			-1.95267	9.72696
			-1.95243	-1.95243	9.46927			-1.94069	9.26089			-1.95243	9.73566
			-1.95218	-1.95218	9.45973			-1.94038	9.28742			-1.95218	9.74039
			-1.95194	-1.95194	9.44609			-1.94008	9.31121			-1.95194	9.69541
			-1.95169	-1.95169	9.44213			-1.93977	9.29659			-1.95169	9.63897
			-1.95145	-1.95145	9.44582			-1.93946	9.27003			-1.95145	9.64371
			-1.9512	-1.9512	9.44591			-1.93916	9.26948			-1.9512	9.69188
			-1.95096	-1.95096	9.44326			-1.93885	9.28257			-1.95096	9.70324
			-1.95071	-1.95071	9.4469			-1.93855	9.27786			-1.95071	9.67321
			-1.95047	-1.95047	9.45331			-1.93824	9.26319			-1.95047	9.6763
			-1.95022	-1.95022	9.45042			-1.93793	9.26332			-1.95022	9.73299
			-1.94998	-1.94998	9.44164			-1.93763	9.26747			-1.94998	9.77908
			-1.94973	-1.94973	9.44349			-1.93732	9.25411			-1.94973	9.77854
			-1.94949	-1.94949	9.45669			-1.93702	9.2457			-1.94949	9.76513
			-1.94925	-1.94925	9.46278			-1.93671	9.2779			-1.94925	9.7562
			-1.949	-1.949	9.45534			-1.9364	9.32892			-1.949	9.72554
			-1.94876	-1.94876	9.4503			-1.9361	9.34403			-1.94876	9.68432
			-1.94851	-1.94851	9.45509			-1.93579	9.32422			-1.94851	9.69004
			-1.94827	-1.94827	9.4531			-1.93549	9.32183			-1.94827	9.74443
			-1.94802	-1.94802	9.43581			-1.93518	9.34424			-1.94802	9.77618
			-1.94778	-1.94778	9.42545			-1.93487	9.33654			-1.94778	9.75682
			-1.94753	-1.94753	9.44135			-1.93457	9.2808			-1.94753	9.74144
			-1.94729	-1.94729	9.46454			-1.93426	9.2414			-1.94729	9.76049
			-1.94704	-1.94704	9.4643			-1.93396	9.26965			-1.94704	9.76685
			-1.9468	-1.9468	9.44594			-1.93365	9.31926			-1.9468	9.73277
			-1.94655	-1.94655	9.43964			-1.93334	9.31174			-1.94655	9.70567
			-1.94631	-1.94631	9.45153			-1.93304	9.25116			-1.94631	9.71739
			-1.94606	-1.94606	9.46153			-1.93273	9.21494			-1.94606	9.72644
			-1.94582	-1.94582	9.46406			-1.93243	9.24332			-1.94582	9.70441
			-1.94557	-1.94557	9.47267			-1.93212	9.29151			-1.94557	9.69324
			-1.94533	-1.94533	9.48254			-1.93181	9.29999			-1.94533	9.7198
			-1.94508	-1.94508	9.47015			-1.93151	9.27272			-1.94508	9.73748
			-1.94484	-1.94484	9.44083			-1.9312	9.2614			-1.94484	9.71483
			-1.94459	-1.94459	9.4339			-1.9309	9.29078			-1.94459	9.70048
			-1.94435	-1.94435	9.46147			-1.93059	9.32803			-1.94435	9.73248
			-1.94411	-1.94411	9.48279			-1.93029	9.33063			-1.94411	9.76273
			-1.94386	-1.94386	9.4666			-1.92998	9.30209			-1.94386	9.74387
			-1.94362	-1.94362	9.44093			-1.92967	9.27866			-1.94362	9.71513
			-1.94337	-1.94337	9.44459			-1.92937	9.27236			-1.94337	9.72397
			-1.94313	-1.94313	9.46266			-1.92906	9.26096			-1.94313	9.7353
			-1.94288	-1.94288	9.45736			-1.92876	9.23865			-1.94288	9.7045
			-1.94264	-1.94264	9.43737			-1.92845	9.23739			-1.94264	9.67337
			-1.94239	-1.94239	9.44231			-1.92814	9.27463			-1.94239	9.70093
			-1.94215	-1.94215	9.47021			-1.92784	9.31377			-1.94215	9.75445
			-1.9419	-1.9419	9.47776			-1.92753	9.31127			-1.9419	9.76318
			-1.94166	-1.94166	9.45368			-1.92723	9.27917			-1.94166	9.73291
			-1.94141	-1.94141	9.43674			-1.92692	9.26215			-1.94141	9.71475
			-1.94117	-1.94117	9.44992			-1.92661	9.27156			-1.94117	9.70578
			-1.94092	-1.94092	9.46686			-1.92631	9.2826			-1.94092	9.67681
			-1.94068	-1.94068	9.46248			-1.926	9.28347			-1.94068	9.65985
			-1.94043	-1.94043	9.45254			-1.9257	9.28416			-1.94043	9.70443
			-1.94019	-1.94019	9.45709			-1.92539	9.28546			-1.94019	9.77339
			-1.93994	-1.93994	9.46381			-1.92508	9.28034			-1.93994	9.78335
			-1.9397	-1.9397	9.45686			-1.92478	9.27981			-1.9397	9.73352
			-1.93945	-1.93945	9.44958			-1.92447	9.29518			-1.93945	9.69849
			-1.93921	-1.93921	9.45752			-1.92417	9.30258			-1.93921	9.70304
			-1.93897	-1.93897	9.46535			-1.92386	9.27158			-1.93897	9.70143
			-1.93872	-1.93872	9.4535			-1.92355	9.22496			-1.93872	9.67986
			-1.93848	-1.93848	9.43564			-1.92325	9.21844			-1.93848	9.68403
			-1.93823	-1.93823	9.437			-1.92294	9.25764			-1.93823	9.72901
			-1.93799	-1.93799	9.45195			-1.92264	9.28851			-1.93799	9.76437
			-1.93774	-1.93774	9.4563			-1.92233	9.2804			-1.93774	9.7524
			-1.9375	-1.9375	9.44864			-1.92202	9.26472			-1.9375	9.71667
			-1.93725	-1.93725	9.44739			-1.92172	9.27209			-1.93725	9.69312
			-1.93701	-1.93701	9.45504			-1.92141	9.28334			-1.93701	9.68665
			-1.93676	-1.93676	9.45687			-1.92111	9.273			-1.93676	9.69134
			-1.93652	-1.93652	9.45054			-1.9208	9.25917			-1.93652	9.70783
			-1.93627	-1.93627	9.44909			-1.92049	9.27104			-1.93627	9.7293
			-1.93603	-1.93603	9.45616			-1.92019	9.29706			-1.93603	9.74637
			-1.93578	-1.93578	9.46199			-1.91988	9.30356			-1.93578	9.76455
			-1.93554	-1.93554	9.46287			-1.91958	9.28752			-1.93554	9.78409
			-1.93529	-1.93529	9.46326			-1.91927	9.27553			-1.93529	9.77983
			-1.93505	-1.93505	9.46068			-1.91896	9.27886			-1.93505	9.74304
			-1.9348	-1.9348	9.44907			-1.91866	9.27996			-1.9348	9.71755
			-1.93456	-1.93456	9.43535			-1.91835	9.26481			-1.93456	9.74086
			-1.93431	-1.93431	9.43268			-1.91805	9.24615			-1.93431	9.77617
			-1.93407	-1.93407	9.43934			-1.91774	9.24634			-1.93407	9.76636
			-1.93383	-1.93383	9.44281			-1.91744	9.26609			-1.93383	9.729
			-1.93358	-1.93358	9.44201			-1.91713	9.28106			-1.93358	9.72155
			-1.93334	-1.93334	9.44653			-1.91682	9.2727			-1.93334	9.73545
			-1.93309	-1.93309	9.45607			-1.91652	9.25522			-1.93309	9.71572
			-1.93285	-1.93285	9.46002			-1.91621	9.25718			-1.93285	9.67607
			-1.9326	-1.9326	9.45701			-1.91591	9.27816			-1.9326	9.69125
			-1.93236	-1.93236	9.45597			-1.9156	9.28839			-1.93236	9.76345
			-1.93211	-1.93211	9.45896			-1.91529	9.27938			-1.93211	9.79872
			-1.93187	-1.93187	9.45905			-1.91499	9.2823			-1.93187	9.75046
			-1.93162	-1.93162	9.45469			-1.91468	9.31331			-1.93162	9.69361
			-1.93138	-1.93138	9.4505			-1.91438	9.33432			-1.93138	9.70667
			-1.93113	-1.93113	9.44651			-1.91407	9.30595			-1.93113	9.75928
			-1.93089	-1.93089	9.44168			-1.91376	9.25406			-1.93089	9.77725
			-1.93064	-1.93064	9.44373			-1.91346	9.23704			-1.93064	9.75561
			-1.9304	-1.9304	9.45787			-1.91315	9.26185			-1.9304	9.74025
			-1.93015	-1.93015	9.47098			-1.91285	9.28228			-1.93015	9.74317
			-1.92991	-1.92991	9.46664			-1.91254	9.27398			-1.92991	9.7433
			-1.92966	-1.92966	9.45174			-1.91223	9.26171			-1.92966	9.74227
			-1.92942	-1.92942	9.44727			-1.91193	9.27024			-1.92942	9.75699
			-1.92917	-1.92917	9.45578			-1.91162	9.29432			-1.92917	9.77254
			-1.92893	-1.92893	9.4599			-1.91132	9.32419			-1.92893	9.75666
			-1.92869	-1.92869	9.45282			-1.91101	9.35901			-1.92869	9.71426
			-1.92844	-1.92844	9.44655			-1.9107	9.38437			-1.92844	9.68313
			-1.9282	-1.9282	9.44834			-1.9104	9.37399			-1.9282	9.67924
			-1.92795	-1.92795	9.45114			-1.91009	9.32843			-1.92795	9.68471
			-1.92771	-1.92771	9.45139			-1.90979	9.284			-1.92771	9.68915
			-1.92746	-1.92746	9.45498			-1.90948	9.27187			-1.92746	9.70549
			-1.92722	-1.92722	9.4603			-1.90917	9.28709			-1.92722	9.73786
			-1.92697	-1.92697	9.45498			-1.90887	9.30068			-1.92697	9.76311
			-1.92673	-1.92673	9.43659			-1.90856	9.28545			-1.92673	9.7589
			-1.92648	-1.92648	9.41936			-1.90826	9.23797			-1.92648	9.73362
			-1.92624	-1.92624	9.41486			-1.90795	9.1943			-1.92624	9.71565
			-1.92599	-1.92599	9.42054			-1.90764	9.20607			-1.92599	9.72079
			-1.92575	-1.92575	9.4307			-1.90734	9.27603			-1.92575	9.73825
			-1.9255	-1.9255	9.44293			-1.90703	9.33976			-1.9255	9.74544
			-1.92526	-1.92526	9.45129			-1.90673	9.34353			-1.92526	9.73145
			-1.92501	-1.92501	9.44951			-1.90642	9.31074			-1.92501	9.70554
			-1.92477	-1.92477	9.44407			-1.90612	9.29121			-1.92477	9.68493
			-1.92452	-1.92452	9.44703			-1.90581	9.28205			-1.92452	9.67654
			-1.92428	-1.92428	9.45463			-1.9055	9.25713			-1.92428	9.67384
			-1.92403	-1.92403	9.45208			-1.9052	9.23946			-1.92403	9.67053
			-1.92379	-1.92379	9.4403			-1.90489	9.2673			-1.92379	9.67221
			-1.92355	-1.92355	9.43595			-1.90459	9.31121			-1.92355	9.68939
			-1.9233	-1.9233	9.44133			-1.90428	9.30949			-1.9233	9.72055
			-1.92306	-1.92306	9.4394			-1.90397	9.27536			-1.92306	9.74871
			-1.92281	-1.92281	9.42511			-1.90367	9.27959			-1.92281	9.75934
			-1.92257	-1.92257	9.41708			-1.90336	9.32915			-1.92257	9.75667
			-1.92232	-1.92232	9.42621			-1.90306	9.35639			-1.92232	9.75376
			-1.92208	-1.92208	9.43691			-1.90275	9.33653			-1.92208	9.75157
			-1.92183	-1.92183	9.43399			-1.90244	9.31896			-1.92183	9.74454
			-1.92159	-1.92159	9.42681			-1.90214	9.32431			-1.92159	9.74368
			-1.92134	-1.92134	9.42927			-1.90183	9.31117			-1.92134	9.76618
			-1.9211	-1.9211	9.43464			-1.90153	9.27524			-1.9211	9.79489
			-1.92085	-1.92085	9.43011			-1.90122	9.27922			-1.92085	9.78498
			-1.92061	-1.92061	9.42134			-1.90091	9.33812			-1.92061	9.73228
			-1.92036	-1.92036	9.4219			-1.90061	9.37213			-1.92036	9.6952
			-1.92012	-1.92012	9.42856			-1.9003	9.33259			-1.92012	9.71194
			-1.91987	-1.91987	9.42767			-1.9	9.28544			-1.91987	9.73766
			-1.91963	-1.91963	9.4203			-1.89969	9.30031			-1.91963	9.71857
			-1.91938	-1.91938	9.42171			-1.89938	9.33774			-1.91938	9.68872
			-1.91914	-1.91914	9.43711			-1.89908	9.32765			-1.91914	9.71513
			-1.91889	-1.91889	9.45307			-1.89877	9.28953			-1.91889	9.77358
			-1.91865	-1.91865	9.45461			-1.89847	9.28599			-1.91865	9.77696
			-1.91841	-1.91841	9.44105			-1.89816	9.30994			-1.91841	9.72252
			-1.91816	-1.91816	9.42496			-1.89785	9.30828			-1.91816	9.70178
			-1.91792	-1.91792	9.41963			-1.89755	9.27966			-1.91792	9.74451
			-1.91767	-1.91767	9.42681			-1.89724	9.2639			-1.91767	9.76617
			-1.91743	-1.91743	9.43541			-1.89694	9.2619			-1.91743	9.71605
			-1.91718	-1.91718	9.43588			-1.89663	9.24586			-1.91718	9.66817
			-1.91694	-1.91694	9.43345			-1.89632	9.22819			-1.91694	9.69458
			-1.91669	-1.91669	9.438			-1.89602	9.24554			-1.91669	9.74567
			-1.91645	-1.91645	9.44429			-1.89571	9.28759			-1.91645	9.74431
			-1.9162	-1.9162	9.43873			-1.89541	9.30793			-1.9162	9.71685
			-1.91596	-1.91596	9.42583			-1.8951	9.29543			-1.91596	9.72911
			-1.91571	-1.91571	9.42682			-1.89479	9.27724			-1.91571	9.75913
			-1.91547	-1.91547	9.44472			-1.89449	9.26471			-1.91547	9.74455
			-1.91522	-1.91522	9.45424			-1.89418	9.25201			-1.91522	9.7081
			-1.91498	-1.91498	9.4395			-1.89388	9.25237			-1.91498	9.72054
			-1.91473	-1.91473	9.4208			-1.89357	9.27957			-1.91473	9.76854
			-1.91449	-1.91449	9.42456			-1.89327	9.30765			-1.91449	9.77353
			-1.91424	-1.91424	9.44373			-1.89296	9.30375			-1.91424	9.72706
			-1.914	-1.914	9.45152			-1.89265	9.28652			-1.914	9.69874
			-1.91375	-1.91375	9.4424			-1.89235	9.2976			-1.91375	9.71427
			-1.91351	-1.91351	9.43386			-1.89204	9.32953			-1.91351	9.72928
			-1.91327	-1.91327	9.43363			-1.89174	9.3386			-1.91327	9.72815
			-1.91302	-1.91302	9.43142			-1.89143	9.31859			-1.91302	9.74803
			-1.91278	-1.91278	9.42336			-1.89112	9.3038			-1.91278	9.79186
			-1.91253	-1.91253	9.42116			-1.89082	9.30598			-1.91253	9.81037
			-1.91229	-1.91229	9.4312			-1.89051	9.3038			-1.91229	9.7886
			-1.91204	-1.91204	9.44238			-1.89021	9.29208			-1.91204	9.76606
			-1.9118	-1.9118	9.44299			-1.8899	9.28874			-1.9118	9.7565
			-1.91155	-1.91155	9.43604			-1.88959	9.2917			-1.91155	9.73179
			-1.91131	-1.91131	9.43056			-1.88929	9.27862			-1.91131	9.69978
			-1.91106	-1.91106	9.42876			-1.88898	9.25287			-1.91106	9.70858
			-1.91082	-1.91082	9.4281			-1.88868	9.2457			-1.91082	9.75238
			-1.91057	-1.91057	9.42779			-1.88837	9.26679			-1.91057	9.76447
			-1.91033	-1.91033	9.42654			-1.88806	9.2894			-1.91033	9.73245
			-1.91008	-1.91008	9.42073			-1.88776	9.29012			-1.91008	9.72707
			-1.90984	-1.90984	9.41122			-1.88745	9.27534			-1.90984	9.77719
			-1.90959	-1.90959	9.40688			-1.88715	9.2687			-1.90959	9.80938
			-1.90935	-1.90935	9.41467			-1.88684	9.29117			-1.90935	9.76629
			-1.9091	-1.9091	9.42862			-1.88653	9.341			-1.9091	9.70084
			-1.90886	-1.90886	9.43542			-1.88623	9.3766			-1.90886	9.68717
			-1.90861	-1.90861	9.43008			-1.88592	9.34793			-1.90861	9.71067
			-1.90837	-1.90837	9.42143			-1.88562	9.26998			-1.90837	9.71846
			-1.90813	-1.90813	9.41978			-1.88531	9.22552			-1.90813	9.71736
			-1.90788	-1.90788	9.42359			-1.885	9.2574			-1.90788	9.74248
			-1.90764	-1.90764	9.42354			-1.8847	9.30407			-1.90764	9.77374
			-1.90739	-1.90739	9.41857			-1.88439	9.2964			-1.90739	9.76413
			-1.90715	-1.90715	9.41971			-1.88409	9.26932			-1.90715	9.72364
			-1.9069	-1.9069	9.43304			-1.88378	9.2995			-1.9069	9.70323
			-1.90666	-1.90666	9.44705			-1.88347	9.36859			-1.90666	9.71361
			-1.90641	-1.90641	9.44587			-1.88317	9.38433			-1.90641	9.72247
			-1.90617	-1.90617	9.43075			-1.88286	9.32652			-1.90617	9.71947
			-1.90592	-1.90592	9.41738			-1.88256	9.27412			-1.90592	9.72682
			-1.90568	-1.90568	9.41459			-1.88225	9.27792			-1.90568	9.75151
			-1.90543	-1.90543	9.41829			-1.88194	9.2966			-1.90543	9.7739
			-1.90519	-1.90519	9.4242			-1.88164	9.28431			-1.90519	9.77929
			-1.90494	-1.90494	9.43164			-1.88133	9.26037			-1.90494	9.76719
			-1.9047	-1.9047	9.43365			-1.88103	9.25602			-1.9047	9.74145
			-1.90445	-1.90445	9.42157			-1.88072	9.25974			-1.90445	9.72116
			-1.90421	-1.90421	9.40407			-1.88042	9.25717			-1.90421	9.73831
			-1.90396	-1.90396	9.40271			-1.88011	9.26981			-1.90396	9.79009
			-1.90372	-1.90372	9.42086			-1.8798	9.31082			-1.90372	9.82108
			-1.90348	-1.90348	9.4355			-1.8795	9.3471			-1.90348	9.79452
			-1.90323	-1.90323	9.43156			-1.87919	9.34676			-1.90323	9.75232
			-1.90299	-1.90299	9.42397			-1.87889	9.32891			-1.90299	9.75436
			-1.90274	-1.90274	9.4301			-1.87858	9.32933			-1.90274	9.78527
			-1.9025	-1.9025	9.43913			-1.87827	9.34603			-1.9025	9.78282
			-1.90225	-1.90225	9.43178			-1.87797	9.35358			-1.90225	9.74095
			-1.90201	-1.90201	9.41475			-1.87766	9.34616			-1.90201	9.71471
			-1.90176	-1.90176	9.40857			-1.87736	9.33452			-1.90176	9.72631
			-1.90152	-1.90152	9.41197			-1.87705	9.31888			-1.90152	9.73658
			-1.90127	-1.90127	9.40752			-1.87674	9.2938			-1.90127	9.72046
			-1.90103	-1.90103	9.39781			-1.87644	9.2678			-1.90103	9.70523
			-1.90078	-1.90078	9.40404			-1.87613	9.25719			-1.90078	9.71158
			-1.90054	-1.90054	9.42754			-1.87583	9.26858			-1.90054	9.71617
			-1.90029	-1.90029	9.44316			-1.87552	9.29737			-1.90029	9.70419
			-1.90005	-1.90005	9.43813			-1.87521	9.33329			-1.90005	9.70619
			-1.8998	-1.8998	9.4292			-1.87491	9.36263			-1.8998	9.74169
			-1.89956	-1.89956	9.4305			-1.8746	9.37845			-1.89956	9.77013
			-1.89931	-1.89931	9.43132			-1.8743	9.38641			-1.89931	9.747
			-1.89907	-1.89907	9.42109			-1.87399	9.38512			-1.89907	9.69842
			-1.89882	-1.89882	9.41225			-1.87368	9.35291			-1.89882	9.68593
			-1.89858	-1.89858	9.418			-1.87338	9.28244			-1.89858	9.71391
			-1.89834	-1.89834	9.42666			-1.87307	9.21633			-1.89834	9.72665
			-1.89809	-1.89809	9.42103			-1.87277	9.20709			-1.89809	9.69568
			-1.89785	-1.89785	9.40895			-1.87246	9.24561			-1.89785	9.65826
			-1.8976	-1.8976	9.41072			-1.87215	9.27349			-1.8976	9.65689
			-1.89736	-1.89736	9.42568			-1.87185	9.26724			-1.89736	9.68382
			-1.89711	-1.89711	9.43468			-1.87154	9.26129			-1.89711	9.70827
			-1.89687	-1.89687	9.43068			-1.87124	9.27977			-1.89687	9.72525
			-1.89662	-1.89662	9.42485			-1.87093	9.29762			-1.89662	9.74796
			-1.89638	-1.89638	9.42395			-1.87062	9.28851			-1.89638	9.77268
			-1.89613	-1.89613	9.42177			-1.87032	9.26601			-1.89613	9.78293
			-1.89589	-1.89589	9.41491			-1.87001	9.25372			-1.89589	9.77938
			-1.89564	-1.89564	9.41033			-1.86971	9.25484			-1.89564	9.77744
			-1.8954	-1.8954	9.41364			-1.8694	9.27212			-1.8954	9.77774
			-1.89515	-1.89515	9.42239			-1.86909	9.31616			-1.89515	9.76477
			-1.89491	-1.89491	9.43187			-1.86879	9.36844			-1.89491	9.73773
			-1.89466	-1.89466	9.43694			-1.86848	9.37795			-1.89466	9.71891
			-1.89442	-1.89442	9.43077			-1.86818	9.32801			-1.89442	9.72098
			-1.89417	-1.89417	9.41547			-1.86787	9.27208			-1.89417	9.72546
			-1.89393	-1.89393	9.40922			-1.86757	9.26851			-1.89393	9.71004
			-1.89368	-1.89368	9.42568			-1.86726	9.30822			-1.89368	9.68596
			-1.89344	-1.89344	9.4488			-1.86695	9.34052			-1.89344	9.68796
			-1.8932	-1.8932	9.44938			-1.86665	9.34422			-1.8932	9.72753
			-1.89295	-1.89295	9.42728			-1.86634	9.33658			-1.89295	9.77421
			-1.89271	-1.89271	9.41327			-1.86604	9.33144			-1.89271	9.79219
			-1.89246	-1.89246	9.42343			-1.86573	9.32512			-1.89246	9.78276
			-1.89222	-1.89222	9.43735			-1.86542	9.31513			-1.89222	9.77423
			-1.89197	-1.89197	9.43406			-1.86512	9.30456			-1.89197	9.77555
			-1.89173	-1.89173	9.42465			-1.86481	9.29487			-1.89173	9.76518
			-1.89148	-1.89148	9.42889			-1.86451	9.29181			-1.89148	9.73391
			-1.89124	-1.89124	9.43925			-1.8642	9.30629			-1.89124	9.71099
			-1.89099	-1.89099	9.43435			-1.86389	9.33274			-1.89099	9.72152
			-1.89075	-1.89075	9.41697			-1.86359	9.34221			-1.89075	9.73977
			-1.8905	-1.8905	9.41074			-1.86328	9.31517			-1.8905	9.72585
			-1.89026	-1.89026	9.42254			-1.86298	9.26838			-1.89026	9.69775
			-1.89001	-1.89001	9.43373			-1.86267	9.23709			-1.89001	9.71259
			-1.88977	-1.88977	9.43065			-1.86236	9.24298			-1.88977	9.76945
			-1.88952	-1.88952	9.42237			-1.86206	9.28443			-1.88952	9.79307
			-1.88928	-1.88928	9.42134			-1.86175	9.33613			-1.88928	9.74372
			-1.88903	-1.88903	9.42424			-1.86145	9.35543			-1.88903	9.68443
			-1.88879	-1.88879	9.42197			-1.86114	9.32078			-1.88879	9.69064
			-1.88854	-1.88854	9.41617			-1.86083	9.27033			-1.88854	9.74257
			-1.8883	-1.8883	9.4159			-1.86053	9.26413			-1.8883	9.76915
			-1.88806	-1.88806	9.42366			-1.86022	9.29891			-1.88806	9.75913
			-1.88781	-1.88781	9.43298			-1.85992	9.31087			-1.88781	9.75321
			-1.88757	-1.88757	9.4368			-1.85961	9.27926			-1.88757	9.75335
			-1.88732	-1.88732	9.43411			-1.8593	9.26428			-1.88732	9.72612
			-1.88708	-1.88708	9.43081			-1.859	9.30399			-1.88708	9.68683
			-1.88683	-1.88683	9.43353			-1.85869	9.33925			-1.88683	9.69035
			-1.88659	-1.88659	9.44077			-1.85839	9.30479			-1.88659	9.73065
			-1.88634	-1.88634	9.4427			-1.85808	9.24258			-1.88634	9.73777
			-1.8861	-1.8861	9.43445			-1.85777	9.24233			-1.8861	9.6955
			-1.88585	-1.88585	9.42519			-1.85747	9.30099			-1.88585	9.6764
			-1.88561	-1.88561	9.42625			-1.85716	9.33094			-1.88561	9.72493
			-1.88536	-1.88536	9.43463			-1.85686	9.29854			-1.88536	9.786
			-1.88512	-1.88512	9.43843			-1.85655	9.26495			-1.88512	9.79616
			-1.88487	-1.88487	9.43492			-1.85625	9.27821			-1.88487	9.77447
			-1.88463	-1.88463	9.43152			-1.85594	9.30778			-1.88463	9.76868
			-1.88438	-1.88438	9.43033			-1.85563	9.3136			-1.88438	9.77388
			-1.88414	-1.88414	9.42672			-1.85533	9.30858			-1.88414	9.76352
			-1.88389	-1.88389	9.42334			-1.85502	9.31522			-1.88389	9.74755
			-1.88365	-1.88365	9.42855			-1.85472	9.31776			-1.88365	9.74117
			-1.8834	-1.8834	9.43835			-1.85441	9.30002			-1.8834	9.72448
			-1.88316	-1.88316	9.43585			-1.8541	9.28453			-1.88316	9.69204
			-1.88292	-1.88292	9.41682			-1.8538	9.29232			-1.88292	9.69166
			-1.88267	-1.88267	9.4			-1.85349	9.30368			-1.88267	9.74724
			-1.88243	-1.88243	9.40269			-1.85319	9.29968			-1.88243	9.79229
			-1.88218	-1.88218	9.41758			-1.85288	9.30396			-1.88218	9.7579
			-1.88194	-1.88194	9.42612			-1.85257	9.33651			-1.88194	9.6884
			-1.88169	-1.88169	9.42396			-1.85227	9.36027			-1.88169	9.68253
			-1.88145	-1.88145	9.42103			-1.85196	9.33024			-1.88145	9.74402
			-1.8812	-1.8812	9.42335			-1.85166	9.27302			-1.8812	9.78169
			-1.88096	-1.88096	9.42889			-1.85135	9.25627			-1.88096	9.75073
			-1.88071	-1.88071	9.43565			-1.85104	9.28767			-1.88071	9.7053
			-1.88047	-1.88047	9.44142			-1.85074	9.30607			-1.88047	9.70102
			-1.88022	-1.88022	9.43918			-1.85043	9.27888			-1.88022	9.72487
			-1.87998	-1.87998	9.42593			-1.85013	9.24973			-1.87998	9.744
			-1.87973	-1.87973	9.41371			-1.84982	9.26642			-1.87973	9.75757
			-1.87949	-1.87949	9.41879			-1.84951	9.30829			-1.87949	9.76877
			-1.87924	-1.87924	9.43839			-1.84921	9.31908			-1.87924	9.75802
			-1.879	-1.879	9.45097			-1.8489	9.28391			-1.879	9.71895
			-1.87875	-1.87875	9.44286			-1.8486	9.23964			-1.87875	9.68621
			-1.87851	-1.87851	9.42535			-1.84829	9.22392			-1.87851	9.69586
			-1.87826	-1.87826	9.42024			-1.84798	9.24153			-1.87826	9.73761
			-1.87802	-1.87802	9.43431			-1.84768	9.27336			-1.87802	9.76896
			-1.87778	-1.87778	9.45373			-1.84737	9.29554			-1.87778	9.76508
			-1.87753	-1.87753	9.46068			-1.84707	9.29237			-1.87753	9.73993
			-1.87729	-1.87729	9.45122			-1.84676	9.26764			-1.87729	9.7237
			-1.87704	-1.87704	9.43735			-1.84645	9.24422			-1.87704	9.72732
			-1.8768	-1.8768	9.43288			-1.84615	9.24255			-1.8768	9.73356
			-1.87655	-1.87655	9.43831			-1.84584	9.26036			-1.87655	9.72793
			-1.87631	-1.87631	9.4415			-1.84554	9.27925			-1.87631	9.72709
			-1.87606	-1.87606	9.43512			-1.84523	9.28619			-1.87606	9.75147
			-1.87582	-1.87582	9.42709			-1.84492	9.28228			-1.87582	9.77823
			-1.87557	-1.87557	9.42836			-1.84462	9.2778			-1.87557	9.76597
			-1.87533	-1.87533	9.43558			-1.84431	9.28395			-1.87533	9.72992
			-1.87508	-1.87508	9.43664			-1.84401	9.30189			-1.87508	9.7333
			-1.87484	-1.87484	9.43104			-1.8437	9.31587			-1.87484	9.78235
			-1.87459	-1.87459	9.43205			-1.8434	9.30845			-1.87459	9.79738
			-1.87435	-1.87435	9.44452			-1.84309	9.28827			-1.87435	9.73162
			-1.8741	-1.8741	9.45419			-1.84278	9.28459			-1.8741	9.65444
			-1.87386	-1.87386	9.44858			-1.84248	9.30467			-1.87386	9.6537
			-1.87361	-1.87361	9.4378			-1.84217	9.3177			-1.87361	9.70919
			-1.87337	-1.87337	9.44083			-1.84187	9.30011			-1.87337	9.7384
			-1.87312	-1.87312	9.45642			-1.84156	9.27457			-1.87312	9.72571
			-1.87288	-1.87288	9.46449			-1.84125	9.27561			-1.87288	9.72217
			-1.87264	-1.87264	9.45611			-1.84095	9.29325			-1.87264	9.74347
			-1.87239	-1.87239	9.44557			-1.84064	9.29003			-1.87239	9.7547
			-1.87215	-1.87215	9.44679			-1.84034	9.26617			-1.87215	9.74649
			-1.8719	-1.8719	9.45287			-1.84003	9.26223			-1.8719	9.747
			-1.87166	-1.87166	9.44998			-1.83972	9.29179			-1.87166	9.75949
			-1.87141	-1.87141	9.44064			-1.83942	9.31652			-1.87141	9.75671
			-1.87117	-1.87117	9.43798			-1.83911	9.30618			-1.87117	9.73771
			-1.87092	-1.87092	9.44332			-1.83881	9.2831			-1.87092	9.72842
			-1.87068	-1.87068	9.44495			-1.8385	9.2799			-1.87068	9.72964
			-1.87043	-1.87043	9.43837			-1.83819	9.28751			-1.87043	9.72352
			-1.87019	-1.87019	9.43267			-1.83789	9.2788			-1.87019	9.72227
			-1.86994	-1.86994	9.43523			-1.83758	9.25876			-1.86994	9.74698
			-1.8697	-1.8697	9.44154			-1.83728	9.25337			-1.8697	9.76881
			-1.86945	-1.86945	9.44474			-1.83697	9.26453			-1.86945	9.74154
			-1.86921	-1.86921	9.4451			-1.83666	9.27216			-1.86921	9.68625
			-1.86896	-1.86896	9.44584			-1.83636	9.27092			-1.86896	9.67101
			-1.86872	-1.86872	9.44747			-1.83605	9.2725			-1.86872	9.70723
			-1.86847	-1.86847	9.45023			-1.83575	9.27946			-1.86847	9.73954
			-1.86823	-1.86823	9.45573			-1.83544	9.28659			-1.86823	9.74076
			-1.86798	-1.86798	9.46301			-1.83513	9.29812			-1.86798	9.74211
			-1.86774	-1.86774	9.46837			-1.83483	9.31362			-1.86774	9.76038
			-1.8675	-1.8675	9.46999			-1.83452	9.31121			-1.8675	9.76836
			-1.86725	-1.86725	9.46645			-1.83422	9.2813			-1.86725	9.75267
			-1.86701	-1.86701	9.45375			-1.83391	9.26116			-1.86701	9.73502
			-1.86676	-1.86676	9.43428			-1.8336	9.28697			-1.86676	9.72241
			-1.86652	-1.86652	9.42538			-1.8333	9.32412			-1.86652	9.69882
			-1.86627	-1.86627	9.44245			-1.83299	9.30663			-1.86627	9.67651
			-1.86603	-1.86603	9.47233			-1.83269	9.24563			-1.86603	9.69039
			-1.86578	-1.86578	9.48266			-1.83238	9.22717			-1.86578	9.7304
			-1.86554	-1.86554	9.46324			-1.83207	9.28316			-1.86554	9.74463
			-1.86529	-1.86529	9.43981			-1.83177	9.33907			-1.86529	9.72164
			-1.86505	-1.86505	9.43696			-1.83146	9.32902			-1.86505	9.70398
			-1.8648	-1.8648	9.4472			-1.83116	9.29269			-1.8648	9.70919
			-1.86456	-1.86456	9.45051			-1.83085	9.29753			-1.86456	9.70687
			-1.86431	-1.86431	9.44679			-1.83055	9.32362			-1.86431	9.68861
			-1.86407	-1.86407	9.45022			-1.83024	9.30535			-1.86407	9.68982
			-1.86382	-1.86382	9.46246			-1.82993	9.25069			-1.86382	9.72249
			-1.86358	-1.86358	9.47222			-1.82963	9.23161			-1.86358	9.75252
			-1.86333	-1.86333	9.47468			-1.82932	9.26802			-1.86333	9.76359
			-1.86309	-1.86309	9.47474			-1.82902	9.30435			-1.86309	9.77854
			-1.86284	-1.86284	9.4743			-1.82871	9.30392			-1.86284	9.8
			-1.8626	-1.8626	9.47131			-1.8284	9.29082			-1.8626	9.79645
			-1.86236	-1.86236	9.4672			-1.8281	9.28659			-1.86236	9.76511
			-1.86211	-1.86211	9.46469			-1.82779	9.27788			-1.86211	9.74199
			-1.86187	-1.86187	9.46246			-1.82749	9.26618			-1.86187	9.73478
			-1.86162	-1.86162	9.46054			-1.82718	9.28004			-1.86162	9.71624
			-1.86138	-1.86138	9.46295			-1.82687	9.31228			-1.86138	9.69654
			-1.86113	-1.86113	9.46684			-1.82657	9.31354			-1.86113	9.72172
			-1.86089	-1.86089	9.46186			-1.82626	9.28124			-1.86089	9.78179
			-1.86064	-1.86064	9.44969			-1.82596	9.28232			-1.86064	9.80611
			-1.8604	-1.8604	9.44899			-1.82565	9.34112			-1.8604	9.77541
			-1.86015	-1.86015	9.46607			-1.82534	9.37633			-1.86015	9.75078
			-1.85991	-1.85991	9.47885			-1.82504	9.31851			-1.85991	9.76121
			-1.85966	-1.85966	9.46868			-1.82473	9.22972			-1.85966	9.75542
			-1.85942	-1.85942	9.45111			-1.82443	9.22			-1.85942	9.70585
			-1.85917	-1.85917	9.45116			-1.82412	9.28511			-1.85917	9.6663
			-1.85893	-1.85893	9.46339			-1.82381	9.32309			-1.85893	9.67542
			-1.85868	-1.85868	9.4652			-1.82351	9.29547			-1.85868	9.69283
			-1.85844	-1.85844	9.45688			-1.8232	9.27077			-1.85844	9.68717
			-1.85819	-1.85819	9.45681			-1.8229	9.29955			-1.85819	9.69726
			-1.85795	-1.85795	9.46491			-1.82259	9.33871			-1.85795	9.7414
			-1.8577	-1.8577	9.46423			-1.82228	9.33302			-1.8577	9.75666
			-1.85746	-1.85746	9.4555			-1.82198	9.29776			-1.85746	9.70561
			-1.85722	-1.85722	9.45603			-1.82167	9.27696			-1.85722	9.65964
			-1.85697	-1.85697	9.46456			-1.82137	9.27371			-1.85697	9.68823
			-1.85673	-1.85673	9.46106			-1.82106	9.26767			-1.85673	9.74053
			-1.85648	-1.85648	9.4452			-1.82075	9.26161			-1.85648	9.73263
			-1.85624	-1.85624	9.44112			-1.82045	9.26936			-1.85624	9.68851
			-1.85599	-1.85599	9.45627			-1.82014	9.2848			-1.85599	9.6906
			-1.85575	-1.85575	9.46777			-1.81984	9.29688			-1.85575	9.73825
			-1.8555	-1.8555	9.46112			-1.81953	9.31214			-1.8555	9.75976
			-1.85526	-1.85526	9.45239			-1.81923	9.33565			-1.85526	9.73463
			-1.85501	-1.85501	9.45734			-1.81892	9.35191			-1.85501	9.70936
			-1.85477	-1.85477	9.46615			-1.81861	9.34726			-1.85477	9.71241
			-1.85452	-1.85452	9.46469			-1.81831	9.32787			-1.85452	9.73489
			-1.85428	-1.85428	9.45819			-1.818	9.30001			-1.85428	9.77267
			-1.85403	-1.85403	9.45662			-1.8177	9.26182			-1.85403	9.81406
			-1.85379	-1.85379	9.45607			-1.81739	9.23182			-1.85379	9.8142
			-1.85354	-1.85354	9.45067			-1.81708	9.24723			-1.85354	9.75755
			-1.8533	-1.8533	9.44635			-1.81678	9.30744			-1.8533	9.71224
			-1.85305	-1.85305	9.44845			-1.81647	9.35599			-1.85305	9.74037
			-1.85281	-1.85281	9.45131			-1.81617	9.35079			-1.85281	9.78968
			-1.85256	-1.85256	9.45237			-1.81586	9.31807			-1.85256	9.76695
			-1.85232	-1.85232	9.45948			-1.81555	9.30269			-1.85232	9.6901
			-1.85208	-1.85208	9.47373			-1.81525	9.30067			-1.85208	9.66204
			-1.85183	-1.85183	9.48112			-1.81494	9.28246			-1.85183	9.70706
			-1.85159	-1.85159	9.47374			-1.81464	9.25209			-1.85159	9.74293
			-1.85134	-1.85134	9.46265			-1.81433	9.23654			-1.85134	9.72193
			-1.8511	-1.8511	9.45869			-1.81402	9.23967			-1.8511	9.69379
			-1.85085	-1.85085	9.45695			-1.81372	9.251			-1.85085	9.70408
			-1.85061	-1.85061	9.45185			-1.81341	9.27602			-1.85061	9.72412
			-1.85036	-1.85036	9.45047			-1.81311	9.31199			-1.85036	9.72015
			-1.85012	-1.85012	9.45741			-1.8128	9.32099			-1.85012	9.71547
			-1.84987	-1.84987	9.46199			-1.81249	9.28077			-1.84987	9.73862
			-1.84963	-1.84963	9.45487			-1.81219	9.23747			-1.84963	9.76794
			-1.84938	-1.84938	9.44374			-1.81188	9.24575			-1.84938	9.77143
			-1.84914	-1.84914	9.43938			-1.81158	9.27814			-1.84914	9.76008
			-1.84889	-1.84889	9.43964			-1.81127	9.26646			-1.84889	9.76404
			-1.84865	-1.84865	9.43911			-1.81096	9.22055			-1.84865	9.78418
			-1.8484	-1.8484	9.44168			-1.81066	9.21987			-1.8484	9.79607
			-1.84816	-1.84816	9.45049			-1.81035	9.28037			-1.84816	9.78303
			-1.84791	-1.84791	9.45705			-1.81005	9.31983			-1.84791	9.74968
			-1.84767	-1.84767	9.45269			-1.80974	9.28621			-1.84767	9.7185
			-1.84742	-1.84742	9.44164			-1.80943	9.23875			-1.84742	9.71601
			-1.84718	-1.84718	9.43383			-1.80913	9.25134			-1.84718	9.74375
			-1.84694	-1.84694	9.43449			-1.80882	9.30198			-1.84694	9.76779
			-1.84669	-1.84669	9.44545			-1.80852	9.32141			-1.84669	9.75945
			-1.84645	-1.84645	9.46444			-1.80821	9.30385			-1.84645	9.7348
			-1.8462	-1.8462	9.47847			-1.8079	9.29911			-1.8462	9.72707
			-1.84596	-1.84596	9.47414			-1.8076	9.32055			-1.84596	9.73574
			-1.84571	-1.84571	9.45831			-1.80729	9.32837			-1.84571	9.73714
			-1.84547	-1.84547	9.45094			-1.80699	9.30019			-1.84547	9.73031
			-1.84522	-1.84522	9.4543			-1.80668	9.26474			-1.84522	9.73307
			-1.84498	-1.84498	9.45272			-1.80638	9.25826			-1.84498	9.74524
			-1.84473	-1.84473	9.44596			-1.80607	9.28317			-1.84473	9.75352
			-1.84449	-1.84449	9.4535			-1.80576	9.31562			-1.84449	9.75968
			-1.84424	-1.84424	9.47546			-1.80546	9.32879			-1.84424	9.76733
			-1.844	-1.844	9.48156			-1.80515	9.30864			-1.844	9.76042
			-1.84375	-1.84375	9.45821			-1.80485	9.26835			-1.84375	9.73464
			-1.84351	-1.84351	9.43585			-1.80454	9.24422			-1.84351	9.72464
			-1.84326	-1.84326	9.44465			-1.80423	9.25826			-1.84326	9.7526
			-1.84302	-1.84302	9.46868			-1.80393	9.29077			-1.84302	9.77825
			-1.84277	-1.84277	9.4733			-1.80362	9.30829			-1.84277	9.75853
			-1.84253	-1.84253	9.45723			-1.80332	9.30743			-1.84253	9.72744
			-1.84228	-1.84228	9.44639			-1.80301	9.30824			-1.84228	9.74529
			-1.84204	-1.84204	9.45018			-1.8027	9.31566			-1.84204	9.7914
			-1.8418	-1.8418	9.45563			-1.8024	9.31773			-1.8418	9.79136
			-1.84155	-1.84155	9.45516			-1.80209	9.31577			-1.84155	9.7409
			-1.84131	-1.84131	9.45277			-1.80179	9.32429			-1.84131	9.71249
			-1.84106	-1.84106	9.44914			-1.80148	9.33755			-1.84106	9.7346
			-1.84082	-1.84082	9.44392			-1.80117	9.32763			-1.84082	9.75537
			-1.84057	-1.84057	9.44644			-1.80087	9.28656			-1.84057	9.74367
			-1.84033	-1.84033	9.46253			-1.80056	9.2475			-1.84033	9.73579
			-1.84008	-1.84008	9.4784			-1.80026	9.24779			-1.84008	9.75149
			-1.83984	-1.83984	9.47842			-1.79995	9.28461			-1.83984	9.75041
			-1.83959	-1.83959	9.46975			-1.79964	9.321			-1.83959	9.7152
			-1.83935	-1.83935	9.46835			-1.79934	9.32946			-1.83935	9.69998
			-1.8391	-1.8391	9.47124			-1.79903	9.31822			-1.8391	9.74224
			-1.83886	-1.83886	9.46586			-1.79873	9.31445			-1.83886	9.79282
			-1.83861	-1.83861	9.45633			-1.79842	9.32768			-1.83861	9.7917
			-1.83837	-1.83837	9.45486			-1.79811	9.33695			-1.83837	9.75714
			-1.83812	-1.83812	9.4563			-1.79781	9.32191			-1.83812	9.73927
			-1.83788	-1.83788	9.44845			-1.7975	9.30189			-1.83788	9.73536
			-1.83763	-1.83763	9.43962			-1.7972	9.32016			-1.83763	9.71753
			-1.83739	-1.83739	9.44583			-1.79689	9.37658			-1.83739	9.70386
			-1.83714	-1.83714	9.45712			-1.79658	9.4032			-1.83714	9.72977
			-1.8369	-1.8369	9.44989			-1.79628	9.34216			-1.8369	9.77315
			-1.83666	-1.83666	9.43153			-1.79597	9.23624			-1.83666	9.77818
			-1.83641	-1.83641	9.43639			-1.79567	9.19548			-1.83641	9.74214
			-1.83617	-1.83617	9.4704			-1.79536	9.26323			-1.83617	9.71609
			-1.83592	-1.83592	9.49531			-1.79505	9.35747			-1.83592	9.72344
			-1.83568	-1.83568	9.48261			-1.79475	9.37232			-1.83568	9.73636
			-1.83543	-1.83543	9.4539			-1.79444	9.30404			-1.83543	9.7359
			-1.83519	-1.83519	9.44716			-1.79414	9.23843			-1.83519	9.74009
			-1.83494	-1.83494	9.46486			-1.79383	9.23525			-1.83494	9.75903
			-1.8347	-1.8347	9.47878			-1.79353	9.27325			-1.8347	9.76948
			-1.83445	-1.83445	9.47309			-1.79322	9.30494			-1.83445	9.75673
			-1.83421	-1.83421	9.45903			-1.79291	9.31556			-1.83421	9.74515
			-1.83396	-1.83396	9.45213			-1.79261	9.31452			-1.83396	9.76033
			-1.83372	-1.83372	9.45372			-1.7923	9.30794			-1.83372	9.78508
			-1.83347	-1.83347	9.45683			-1.792	9.30313			-1.83347	9.78131
			-1.83323	-1.83323	9.45755			-1.79169	9.31046			-1.83323	9.74469
			-1.83298	-1.83298	9.45619			-1.79138	9.31928			-1.83298	9.71156
			-1.83274	-1.83274	9.45385			-1.79108	9.30102			-1.83274	9.71198
			-1.83249	-1.83249	9.45141			-1.79077	9.25949			-1.83249	9.73616
			-1.83225	-1.83225	9.45038			-1.79047	9.24579			-1.83225	9.75543
			-1.832	-1.832	9.45255			-1.79016	9.28911			-1.832	9.76184
			-1.83176	-1.83176	9.45784			-1.78985	9.34218			-1.83176	9.77088
			-1.83152	-1.83152	9.46278			-1.78955	9.34219			-1.83152	9.78851
			-1.83127	-1.83127	9.46362			-1.78924	9.30316			-1.83127	9.79716
			-1.83103	-1.83103	9.46144			-1.78894	9.29235			-1.83103	9.78345
			-1.83078	-1.83078	9.46055			-1.78863	9.32587			-1.83078	9.76205
			-1.83054	-1.83054	9.46048			-1.78832	9.34982			-1.83054	9.75364
			-1.83029	-1.83029	9.456			-1.78802	9.33008			-1.83029	9.75169
			-1.83005	-1.83005	9.44798			-1.78771	9.29847			-1.83005	9.73541
			-1.8298	-1.8298	9.44661			-1.78741	9.29009			-1.8298	9.71039
			-1.82956	-1.82956	9.45668			-1.7871	9.29105			-1.82956	9.70816
			-1.82931	-1.82931	9.4668			-1.78679	9.27734			-1.82931	9.74128
			-1.82907	-1.82907	9.46354			-1.78649	9.25893			-1.82907	9.78309
			-1.82882	-1.82882	9.45171			-1.78618	9.2521			-1.82882	9.80065
			-1.82858	-1.82858	9.44887			-1.78588	9.24812			-1.82858	9.78825
			-1.82833	-1.82833	9.45915			-1.78557	9.24182			-1.82833	9.76025
			-1.82809	-1.82809	9.46559			-1.78526	9.25447			-1.82809	9.7312
			-1.82784	-1.82784	9.45374			-1.78496	9.29324			-1.82784	9.71476
			-1.8276	-1.8276	9.43447			-1.78465	9.32215			-1.8276	9.72341
			-1.82735	-1.82735	9.43274			-1.78435	9.31036			-1.82735	9.75253
			-1.82711	-1.82711	9.45431			-1.78404	9.27962			-1.82711	9.77679
			-1.82686	-1.82686	9.47441			-1.78373	9.26873			-1.82686	9.77776
			-1.82662	-1.82662	9.46796			-1.78343	9.27964			-1.82662	9.76744
			-1.82638	-1.82638	9.44536			-1.78312	9.29308			-1.82638	9.77026
			-1.82613	-1.82613	9.44163			-1.78282	9.30641			-1.82613	9.78716
			-1.82589	-1.82589	9.46732			-1.78251	9.31861			-1.82589	9.79283
			-1.82564	-1.82564	9.48977			-1.7822	9.31			-1.82564	9.76913
			-1.8254	-1.8254	9.478			-1.7819	9.27661			-1.8254	9.73005
			-1.82515	-1.82515	9.44854			-1.78159	9.25388			-1.82515	9.70656
			-1.82491	-1.82491	9.44121			-1.78129	9.26571			-1.82491	9.71233
			-1.82466	-1.82466	9.45973			-1.78098	9.28343			-1.82466	9.73323
			-1.82442	-1.82442	9.46972			-1.78068	9.27728			-1.82442	9.75151
			-1.82417	-1.82417	9.45568			-1.78037	9.27045			-1.82417	9.76641
			-1.82393	-1.82393	9.44364			-1.78006	9.29055			-1.82393	9.77975
			-1.82368	-1.82368	9.45463			-1.77976	9.3083			-1.82368	9.77478
			-1.82344	-1.82344	9.4693			-1.77945	9.28677			-1.82344	9.73616
			-1.82319	-1.82319	9.46118			-1.77915	9.25634			-1.82319	9.68915
			-1.82295	-1.82295	9.44027			-1.77884	9.27094			-1.82295	9.68471
			-1.8227	-1.8227	9.43521			-1.77853	9.31679			-1.8227	9.73287
			-1.82246	-1.82246	9.44884			-1.77823	9.33752			-1.82246	9.78232
			-1.82221	-1.82221	9.45981			-1.77792	9.32635			-1.82221	9.78701
			-1.82197	-1.82197	9.4589			-1.77762	9.31844			-1.82197	9.76278
			-1.82172	-1.82172	9.45654			-1.77731	9.31438			-1.82172	9.74948
			-1.82148	-1.82148	9.45906			-1.777	9.29314			-1.82148	9.74694
			-1.82124	-1.82124	9.46068			-1.7767	9.28198			-1.82124	9.73017
			-1.82099	-1.82099	9.45881			-1.77639	9.32255			-1.82099	9.70757
			-1.82075	-1.82075	9.45824			-1.77609	9.37807			-1.82075	9.71362
			-1.8205	-1.8205	9.45927			-1.77578	9.37043			-1.8205	9.74727
			-1.82026	-1.82026	9.45826			-1.77547	9.30676			-1.82026	9.76438
			-1.82001	-1.82001	9.45818			-1.77517	9.26964			-1.82001	9.73984
			-1.81977	-1.81977	9.46359			-1.77486	9.27789			-1.81977	9.70069
			-1.81952	-1.81952	9.46719			-1.77456	9.26591			-1.81952	9.68665
			-1.81928	-1.81928	9.45856			-1.77425	9.21841			-1.81928	9.7061
			-1.81903	-1.81903	9.44539			-1.77394	9.21025			-1.81903	9.74045
			-1.81879	-1.81879	9.44754			-1.77364	9.27279			-1.81879	9.76889
			-1.81854	-1.81854	9.46724			-1.77333	9.32935			-1.81854	9.77976
			-1.8183	-1.8183	9.48156			-1.77303	9.31818			-1.8183	9.77504
			-1.81805	-1.81805	9.47248			-1.77272	9.28262			-1.81805	9.76791
			-1.81781	-1.81781	9.45068			-1.77241	9.27854			-1.81781	9.76542
			-1.81756	-1.81756	9.44121			-1.77211	9.2825			-1.81756	9.75965
			-1.81732	-1.81732	9.45241			-1.7718	9.2606			-1.81732	9.74821
			-1.81707	-1.81707	9.46929			-1.7715	9.24714			-1.81707	9.74662
			-1.81683	-1.81683	9.47368			-1.77119	9.2779			-1.81683	9.76081
			-1.81659	-1.81659	9.46417			-1.77088	9.31478			-1.81659	9.7701
			-1.81634	-1.81634	9.45414			-1.77058	9.31241			-1.81634	9.76417
			-1.8161	-1.8161	9.45499			-1.77027	9.29799			-1.8161	9.76791
			-1.81585	-1.81585	9.46377			-1.76997	9.31081			-1.81585	9.79098
			-1.81561	-1.81561	9.46835			-1.76966	9.32275			-1.81561	9.78743
			-1.81536	-1.81536	9.46215			-1.76936	9.296			-1.81536	9.7233
			-1.81512	-1.81512	9.45096			-1.76905	9.26481			-1.81512	9.65575
			-1.81487	-1.81487	9.44592			-1.76874	9.27919			-1.81487	9.66813
			-1.81463	-1.81463	9.45328			-1.76844	9.31678			-1.81463	9.74013
			-1.81438	-1.81438	9.46863			-1.76813	9.32924			-1.81438	9.7706
			-1.81414	-1.81414	9.47851			-1.76783	9.32701			-1.81414	9.73463
			-1.81389	-1.81389	9.47115			-1.76752	9.33764			-1.81389	9.72103
			-1.81365	-1.81365	9.45038			-1.76721	9.33125			-1.81365	9.78374
			-1.8134	-1.8134	9.43506			-1.76691	9.27722			-1.8134	9.84977
			-1.81316	-1.81316	9.43668			-1.7666	9.22802			-1.81316	9.83317
			-1.81291	-1.81291	9.44465			-1.7663	9.2486			-1.81291	9.76507
			-1.81267	-1.81267	9.44295			-1.76599	9.30114			-1.81267	9.736
			-1.81242	-1.81242	9.43438			-1.76568	9.30355			-1.81242	9.75942
			-1.81218	-1.81218	9.43465			-1.76538	9.26867			-1.81218	9.77131
			-1.81193	-1.81193	9.4475			-1.76507	9.27311			-1.81193	9.74032
			-1.81169	-1.81169	9.46174			-1.76477	9.31187			-1.81169	9.70702
			-1.81145	-1.81145	9.4699			-1.76446	9.30748			-1.81145	9.7166
			-1.8112	-1.8112	9.4722			-1.76415	9.25737			-1.8112	9.76203
			-1.81096	-1.81096	9.46626			-1.76385	9.24493			-1.81096	9.79802
			-1.81071	-1.81071	9.45223			-1.76354	9.29048			-1.81071	9.78639
			-1.81047	-1.81047	9.44464			-1.76324	9.31634			-1.81047	9.73573
			-1.81022	-1.81022	9.45584			-1.76293	9.29044			-1.81022	9.70643
			-1.80998	-1.80998	9.47031			-1.76262	9.28307			-1.80998	9.74859
			-1.80973	-1.80973	9.4622			-1.76232	9.33075			-1.80973	9.82436
			-1.80949	-1.80949	9.43878			-1.76201	9.35811			-1.80949	9.83852
			-1.80924	-1.80924	9.43442			-1.76171	9.30767			-1.80924	9.76798
			-1.809	-1.809	9.45657			-1.7614	9.24889			-1.809	9.70096
			-1.80875	-1.80875	9.47297			-1.76109	9.26962			-1.80875	9.70862
			-1.80851	-1.80851	9.46366			-1.76079	9.3334			-1.80851	9.74442
			-1.80826	-1.80826	9.45058			-1.76048	9.34419			-1.80826	9.73407
			-1.80802	-1.80802	9.45621			-1.76018	9.30276			-1.80802	9.70106
			-1.80777	-1.80777	9.46717			-1.75987	9.29467			-1.80777	9.71334
			-1.80753	-1.80753	9.46354			-1.75956	9.34302			-1.80753	9.75122
			-1.80728	-1.80728	9.4546			-1.75926	9.37251			-1.80728	9.73727
			-1.80704	-1.80704	9.45545			-1.75895	9.32917			-1.80704	9.6806
			-1.80679	-1.80679	9.45469			-1.75865	9.25669			-1.80679	9.67657
			-1.80655	-1.80655	9.43855			-1.75834	9.22605			-1.80655	9.74991
			-1.80631	-1.80631	9.42505			-1.75803	9.24476			-1.80631	9.8051
			-1.80606	-1.80606	9.43821			-1.75773	9.2706			-1.80606	9.77077
			-1.80582	-1.80582	9.46404			-1.75742	9.28159			-1.80582	9.70272
			-1.80557	-1.80557	9.47005			-1.75712	9.29487			-1.80557	9.68855
			-1.80533	-1.80533	9.45704			-1.75681	9.32656			-1.80533	9.72149
			-1.80508	-1.80508	9.45337			-1.75651	9.36087			-1.80508	9.7346
			-1.80484	-1.80484	9.46372			-1.7562	9.36675			-1.80484	9.71066
			-1.80459	-1.80459	9.46362			-1.75589	9.33454			-1.80459	9.68965
			-1.80435	-1.80435	9.44615			-1.75559	9.28724			-1.80435	9.69346
			-1.8041	-1.8041	9.4361			-1.75528	9.25544			-1.8041	9.70517
			-1.80386	-1.80386	9.44884			-1.75498	9.24834			-1.80386	9.71354
			-1.80361	-1.80361	9.46708			-1.75467	9.25316			-1.80361	9.72722
			-1.80337	-1.80337	9.47175			-1.75436	9.25537			-1.80337	9.74417
			-1.80312	-1.80312	9.46882			-1.75406	9.2499			-1.80312	9.74583
			-1.80288	-1.80288	9.46927			-1.75375	9.23949			-1.80288	9.72889
			-1.80263	-1.80263	9.46514			-1.75345	9.23381			-1.80263	9.71703
			-1.80239	-1.80239	9.44635			-1.75314	9.24407			-1.80239	9.73227
			-1.80214	-1.80214	9.4269			-1.75283	9.26749			-1.80214	9.76808
			-1.8019	-1.8019	9.43196			-1.75253	9.28589			-1.8019	9.79628
			-1.80165	-1.80165	9.4619			-1.75222	9.29181			-1.80165	9.79513
			-1.80141	-1.80141	9.4873			-1.75192	9.30243			-1.80141	9.7706
			-1.80117	-1.80117	9.48427			-1.75161	9.32882			-1.80117	9.75013
			-1.80092	-1.80092	9.4628			-1.7513	9.34975			-1.80092	9.75099
			-1.80068	-1.80068	9.45127			-1.751	9.34473			-1.80068	9.76028
			-1.80043	-1.80043	9.45868			-1.75069	9.33649			-1.80043	9.75769
			-1.80019	-1.80019	9.4659			-1.75039	9.35827			-1.80019	9.74954
			-1.79994	-1.79994	9.45731			-1.75008	9.38628			-1.79994	9.75686
			-1.7997	-1.7997	9.44588			-1.74977	9.3585			-1.7997	9.77375
			-1.79945	-1.79945	9.4526			-1.74947	9.27402			-1.79945	9.76963
			-1.79921	-1.79921	9.4716			-1.74916	9.22075			-1.79921	9.73936
			-1.79896	-1.79896	9.47762			-1.74886	9.26826			-1.79896	9.71877
			-1.79872	-1.79872	9.46527			-1.74855	9.3677			-1.79872	9.73361
			-1.79847	-1.79847	9.45652			-1.74824	9.40395			-1.79847	9.76058
			-1.79823	-1.79823	9.46435			-1.74794	9.33569			-1.79823	9.76063
			-1.79798	-1.79798	9.47306			-1.74763	9.24056			-1.79798	9.73089
			-1.79774	-1.79774	9.46642			-1.74733	9.21557			-1.79774	9.70187
			-1.79749	-1.79749	9.45423			-1.74702	9.26702			-1.79749	9.69844
			-1.79725	-1.79725	9.45574			-1.74671	9.3211			-1.79725	9.72278
			-1.797	-1.797	9.47182			-1.74641	9.32406			-1.797	9.76154
			-1.79676	-1.79676	9.48783			-1.7461	9.29763			-1.79676	9.79004
			-1.79651	-1.79651	9.49257			-1.7458	9.28785			-1.79651	9.78262
			-1.79627	-1.79627	9.48363			-1.74549	9.29323			-1.79627	9.74094
			-1.79603	-1.79603	9.46588			-1.74518	9.27908			-1.79603	9.70476
			-1.79578	-1.79578	9.45274			-1.74488	9.24921			-1.79578	9.71399
			-1.79554	-1.79554	9.45487			-1.74457	9.25105			-1.79554	9.76228
			-1.79529	-1.79529	9.46178			-1.74427	9.2961			-1.79529	9.80281
			-1.79505	-1.79505	9.45256			-1.74396	9.32698			-1.79505	9.79764
			-1.7948	-1.7948	9.4309			-1.74366	9.30107			-1.7948	9.75142
			-1.79456	-1.79456	9.42565			-1.74335	9.26368			-1.79456	9.70173
			-1.79431	-1.79431	9.4473			-1.74304	9.2825			-1.79431	9.68585
			-1.79407	-1.79407	9.47019			-1.74274	9.33842			-1.79407	9.71064
			-1.79382	-1.79382	9.47301			-1.74243	9.35072			-1.79382	9.74497
			-1.79358	-1.79358	9.46881			-1.74213	9.30263			-1.79358	9.74835
			-1.79333	-1.79333	9.4751			-1.74182	9.2667			-1.79333	9.71669
			-1.79309	-1.79309	9.48174			-1.74151	9.29186			-1.79309	9.69135
			-1.79284	-1.79284	9.47387			-1.74121	9.33569			-1.79284	9.71085
			-1.7926	-1.7926	9.46286			-1.7409	9.34109			-1.7926	9.76059
			-1.79235	-1.79235	9.46507			-1.7406	9.31968			-1.79235	9.78634
			-1.79211	-1.79211	9.47074			-1.74029	9.31318			-1.79211	9.75739
			-1.79186	-1.79186	9.46347			-1.73998	9.31774			-1.79186	9.70159
			-1.79162	-1.79162	9.45278			-1.73968	9.30068			-1.79162	9.67096
			-1.79137	-1.79137	9.45639			-1.73937	9.26465			-1.79137	9.6819
			-1.79113	-1.79113	9.46595			-1.73907	9.24376			-1.79113	9.70244
			-1.79089	-1.79089	9.46182			-1.73876	9.25206			-1.79089	9.70087
			-1.79064	-1.79064	9.44958			-1.73845	9.27911			-1.79064	9.69121
			-1.7904	-1.7904	9.44945			-1.73815	9.31908			-1.7904	9.7113
			-1.79015	-1.79015	9.45988			-1.73784	9.35884			-1.79015	9.76136
			-1.78991	-1.78991	9.46258			-1.73754	9.35636			-1.78991	9.79374
			-1.78966	-1.78966	9.45481			-1.73723	9.28878			-1.78966	9.77617
			-1.78942	-1.78942	9.44774			-1.73692	9.21456			-1.78942	9.73534
			-1.78917	-1.78917	9.44207			-1.73662	9.22216			-1.78917	9.71429
			-1.78893	-1.78893	9.43391			-1.73631	9.30724			-1.78893	9.71276
			-1.78868	-1.78868	9.43399			-1.73601	9.36794			-1.78868	9.70447
			-1.78844	-1.78844	9.45062			-1.7357	9.34726			-1.78844	9.69192
			-1.78819	-1.78819	9.46568			-1.73539	9.31063			-1.78819	9.69872
			-1.78795	-1.78795	9.46014			-1.73509	9.33219			-1.78795	9.71931
			-1.7877	-1.7877	9.45069			-1.73478	9.36997			-1.7877	9.7255
			-1.78746	-1.78746	9.46411			-1.73448	9.33774			-1.78746	9.71933
			-1.78721	-1.78721	9.48607			-1.73417	9.26175			-1.78721	9.72826
			-1.78697	-1.78697	9.47878			-1.73386	9.25586			-1.78697	9.74828
			-1.78672	-1.78672	9.44489			-1.73356	9.33702			-1.78672	9.74854
			-1.78648	-1.78648	9.42719			-1.73325	9.38057			-1.78648	9.73712
			-1.78623	-1.78623	9.44233			-1.73295	9.30975			-1.78623	9.75533
			-1.78599	-1.78599	9.46025			-1.73264	9.22701			-1.78599	9.79031
			-1.78575	-1.78575	9.45815			-1.73234	9.2631			-1.78575	9.76947
			-1.7855	-1.7855	9.45156			-1.73203	9.36754			-1.7855	9.68028
			-1.78526	-1.78526	9.45637			-1.73172	9.37795			-1.78526	9.62054
			-1.78501	-1.78501	9.4594			-1.73142	9.27268			-1.78501	9.66878
			-1.78477	-1.78477	9.44759			-1.73111	9.21064			-1.78477	9.76619
			-1.78452	-1.78452	9.43387			-1.73081	9.28806			-1.78452	9.80133
			-1.78428	-1.78428	9.43215			-1.7305	9.39038			-1.78428	9.76357
			-1.78403	-1.78403	9.43242			-1.73019	9.36984			-1.78403	9.72784
			-1.78379	-1.78379	9.42174			-1.72989	9.26721			-1.78379	9.72176
			-1.78354	-1.78354	9.40949			-1.72958	9.23763			-1.78354	9.70591
			-1.7833	-1.7833	9.41164			-1.72928	9.31377			-1.7833	9.67538
			-1.78305	-1.78305	9.42692			-1.72897	9.37699			-1.78305	9.68114
			-1.78281	-1.78281	9.44364			-1.72866	9.35222			-1.78281	9.73374
			-1.78256	-1.78256	9.45464			-1.72836	9.30144			-1.78256	9.77078
			-1.78232	-1.78232	9.45473			-1.72805	9.29643			-1.78232	9.75269
			-1.78207	-1.78207	9.4413			-1.72775	9.31285			-1.78207	9.72265
			-1.78183	-1.78183	9.42711			-1.72744	9.30719			-1.78183	9.73447
			-1.78158	-1.78158	9.43267			-1.72713	9.30364			-1.78158	9.77557
			-1.78134	-1.78134	9.45542			-1.72683	9.32834			-1.78134	9.80059
			-1.78109	-1.78109	9.46735			-1.72652	9.33135			-1.78109	9.79773
			-1.78085	-1.78085	9.45534			-1.72622	9.26813			-1.78085	9.78315
			-1.78061	-1.78061	9.44113			-1.72591	9.20689			-1.78061	9.76449
			-1.78036	-1.78036	9.44566			-1.7256	9.24737			-1.78036	9.7456
			-1.78012	-1.78012	9.45652			-1.7253	9.35495			-1.78012	9.74068
			-1.77987	-1.77987	9.45102			-1.72499	9.391			-1.77987	9.75254
			-1.77963	-1.77963	9.43372			-1.72469	9.31705			-1.77963	9.75832
			-1.77938	-1.77938	9.42765			-1.72438	9.25342			-1.77938	9.74096
			-1.77914	-1.77914	9.43863			-1.72407	9.29322			-1.77914	9.71464
			-1.77889	-1.77889	9.45138			-1.72377	9.36471			-1.77889	9.70146
			-1.77865	-1.77865	9.45483			-1.72346	9.35516			-1.77865	9.70583
			-1.7784	-1.7784	9.4528			-1.72316	9.28741			-1.7784	9.72499
			-1.77816	-1.77816	9.45214			-1.72285	9.26846			-1.77816	9.75519
			-1.77791	-1.77791	9.45452			-1.72254	9.31202			-1.77791	9.77399
			-1.77767	-1.77767	9.45862			-1.72224	9.33024			-1.77767	9.75393
			-1.77742	-1.77742	9.46058			-1.72193	9.29037			-1.77742	9.71325
			-1.77718	-1.77718	9.45479			-1.72163	9.26447			-1.77718	9.7113
			-1.77693	-1.77693	9.4415			-1.72132	9.30167			-1.77693	9.76518
			-1.77669	-1.77669	9.42942			-1.72101	9.35118			-1.77669	9.81205
			-1.77644	-1.77644	9.42514			-1.72071	9.3554			-1.77644	9.79268
			-1.7762	-1.7762	9.42631			-1.7204	9.33566			-1.7762	9.73577
			-1.77595	-1.77595	9.42992			-1.7201	9.3309			-1.77595	9.71227
			-1.77571	-1.77571	9.43812			-1.71979	9.32364			-1.77571	9.73489
			-1.77547	-1.77547	9.44954			-1.71949	9.29116			-1.77547	9.75665
			-1.77522	-1.77522	9.45537			-1.71918	9.27019			-1.77522	9.75184
			-1.77498	-1.77498	9.45256			-1.71887	9.29689			-1.77498	9.74174
			-1.77473	-1.77473	9.45148			-1.71857	9.32909			-1.77473	9.74256
			-1.77449	-1.77449	9.46016			-1.71826	9.30826			-1.77449	9.73936
			-1.77424	-1.77424	9.4702			-1.71796	9.26347			-1.77424	9.72326
			-1.774	-1.774	9.46925			-1.71765	9.26853			-1.774	9.71489
			-1.77375	-1.77375	9.46022			-1.71734	9.31764			-1.77375	9.7331
			-1.77351	-1.77351	9.45431			-1.71704	9.33274			-1.77351	9.76366
			-1.77326	-1.77326	9.45154			-1.71673	9.28844			-1.77326	9.77294
			-1.77302	-1.77302	9.44333			-1.71643	9.24336			-1.77302	9.7437
			-1.77277	-1.77277	9.43208			-1.71612	9.24182			-1.77277	9.69476
			-1.77253	-1.77253	9.43197			-1.71581	9.26674			-1.77253	9.67007
			-1.77228	-1.77228	9.4468			-1.71551	9.30015			-1.77228	9.6973
			-1.77204	-1.77204	9.46153			-1.7152	9.34631			-1.77204	9.7496
			-1.77179	-1.77179	9.4632			-1.7149	9.37722			-1.77179	9.7693
			-1.77155	-1.77155	9.45853			-1.71459	9.3426			-1.77155	9.74227
			-1.7713	-1.7713	9.45985			-1.71428	9.26617			-1.7713	9.7179
			-1.77106	-1.77106	9.46263			-1.71398	9.24529			-1.77106	9.73233
			-1.77081	-1.77081	9.45261			-1.71367	9.30871			-1.77081	9.75111
			-1.77057	-1.77057	9.43348			-1.71337	9.35816			-1.77057	9.73006
			-1.77033	-1.77033	9.42752			-1.71306	9.31306			-1.77033	9.6951
			-1.77008	-1.77008	9.44279			-1.71275	9.23585			-1.77008	9.69986
			-1.76984	-1.76984	9.45749			-1.71245	9.23308			-1.76984	9.7307
			-1.76959	-1.76959	9.45113			-1.71214	9.29425			-1.76959	9.73156
			-1.76935	-1.76935	9.43552			-1.71184	9.32423			-1.76935	9.71313
			-1.7691	-1.7691	9.43469			-1.71153	9.29713			-1.7691	9.74701
			-1.76886	-1.76886	9.44481			-1.71122	9.2748			-1.76886	9.83538
			-1.76861	-1.76861	9.44288			-1.71092	9.28765			-1.76861	9.87857
			-1.76837	-1.76837	9.43009			-1.71061	9.29637			-1.76837	9.81647
			-1.76812	-1.76812	9.434			-1.71031	9.28138			-1.76812	9.72288
			-1.76788	-1.76788	9.46025			-1.71	9.28045			-1.76788	9.69649
			-1.76763	-1.76763	9.47607			-1.70969	9.3096			-1.76763	9.72361
			-1.76739	-1.76739	9.45912			-1.70939	9.32116			-1.76739	9.72731
			-1.76714	-1.76714	9.43327			-1.70908	9.28065			-1.76714	9.70291
			-1.7669	-1.7669	9.4324			-1.70878	9.22956			-1.7669	9.70883
			-1.76665	-1.76665	9.45076			-1.70847	9.22664			-1.76665	9.74591
			-1.76641	-1.76641	9.45805			-1.70816	9.26681			-1.76641	9.74782
			-1.76616	-1.76616	9.44663			-1.70786	9.30245			-1.76616	9.7002
			-1.76592	-1.76592	9.43442			-1.70755	9.31615			-1.76592	9.67501
			-1.76567	-1.76567	9.43185			-1.70725	9.32549			-1.76567	9.71366
			-1.76543	-1.76543	9.43421			-1.70694	9.33308			-1.76543	9.7563
			-1.76519	-1.76519	9.44017			-1.70664	9.32055			-1.76519	9.73713
			-1.76494	-1.76494	9.45072			-1.70633	9.29144			-1.76494	9.68616
			-1.7647	-1.7647	9.45613			-1.70602	9.27929			-1.7647	9.67416
			-1.76445	-1.76445	9.44842			-1.70572	9.30057			-1.76445	9.70348
			-1.76421	-1.76421	9.4415			-1.70541	9.33055			-1.76421	9.72387
			-1.76396	-1.76396	9.45242			-1.70511	9.34228			-1.76396	9.72812
			-1.76372	-1.76372	9.46916			-1.7048	9.34336			-1.76372	9.75394
			-1.76347	-1.76347	9.46658			-1.70449	9.35129			-1.76347	9.79853
			-1.76323	-1.76323	9.44848			-1.70419	9.35501			-1.76323	9.808
			-1.76298	-1.76298	9.44166			-1.70388	9.335			-1.76298	9.76655
			-1.76274	-1.76274	9.4505			-1.70358	9.30931			-1.76274	9.72992
			-1.76249	-1.76249	9.45222			-1.70327	9.31657			-1.76249	9.74119
			-1.76225	-1.76225	9.4414			-1.70296	9.35088			-1.76225	9.7695
			-1.762	-1.762	9.44076			-1.70266	9.36077			-1.762	9.76938
			-1.76176	-1.76176	9.45782			-1.70235	9.3292			-1.76176	9.75206
			-1.76151	-1.76151	9.46669			-1.70205	9.30582			-1.76151	9.74974
			-1.76127	-1.76127	9.45157			-1.70174	9.32829			-1.76127	9.74893
			-1.76102	-1.76102	9.43511			-1.70143	9.35796			-1.76102	9.72058
			-1.76078	-1.76078	9.44154			-1.70113	9.34282			-1.76078	9.69154
			-1.76053	-1.76053	9.45752			-1.70082	9.30458			-1.76053	9.71596
			-1.76029	-1.76029	9.45649			-1.70052	9.29848			-1.76029	9.77814
			-1.76005	-1.76005	9.44125			-1.70021	9.31399			-1.76005	9.79537
			-1.7598	-1.7598	9.43444			-1.6999	9.29403			-1.7598	9.73741
			-1.75956	-1.75956	9.44086			-1.6996	9.245			-1.75956	9.67997
			-1.75931	-1.75931	9.44615			-1.69929	9.24172			-1.75931	9.69988
			-1.75907	-1.75907	9.44475			-1.69899	9.30723			-1.75907	9.76473
			-1.75882	-1.75882	9.44466			-1.69868	9.36779			-1.75882	9.78138
			-1.75858	-1.75858	9.4486			-1.69837	9.36092			-1.75858	9.72847
			-1.75833	-1.75833	9.45115			-1.69807	9.31981			-1.75833	9.68007
			-1.75809	-1.75809	9.45258			-1.69776	9.30595			-1.75809	9.69657
			-1.75784	-1.75784	9.45668			-1.69746	9.31662			-1.75784	9.74628
			-1.7576	-1.7576	9.45767			-1.69715	9.31401			-1.7576	9.76006
			-1.75735	-1.75735	9.44709			-1.69684	9.30213			-1.75735	9.72953
			-1.75711	-1.75711	9.43248			-1.69654	9.31303			-1.75711	9.71248
			-1.75686	-1.75686	9.43165			-1.69623	9.33917			-1.75686	9.74699
			-1.75662	-1.75662	9.44617			-1.69593	9.33569			-1.75662	9.79631
			-1.75637	-1.75637	9.45785			-1.69562	9.28672			-1.75637	9.79673
			-1.75613	-1.75613	9.45454			-1.69531	9.23164			-1.75613	9.74157
			-1.75588	-1.75588	9.44513			-1.69501	9.22192			-1.75588	9.68838
			-1.75564	-1.75564	9.44227			-1.6947	9.26898			-1.75564	9.68265
			-1.75539	-1.75539	9.44387			-1.6944	9.33266			-1.75539	9.70681
			-1.75515	-1.75515	9.44137			-1.69409	9.35757			-1.75515	9.7218
			-1.75491	-1.75491	9.43695			-1.69379	9.33262			-1.75491	9.72808
			-1.75466	-1.75466	9.43959			-1.69348	9.30755			-1.75466	9.74868
			-1.75442	-1.75442	9.44837			-1.69317	9.32481			-1.75442	9.77179
			-1.75417	-1.75417	9.4517			-1.69287	9.35021			-1.75417	9.76148
			-1.75393	-1.75393	9.44436			-1.69256	9.32052			-1.75393	9.7248
			-1.75368	-1.75368	9.43692			-1.69226	9.2518			-1.75368	9.71323
			-1.75344	-1.75344	9.44172			-1.69195	9.22976			-1.75344	9.74046
			-1.75319	-1.75319	9.45535			-1.69164	9.28046			-1.75319	9.75233
			-1.75295	-1.75295	9.46183			-1.69134	9.32697			-1.75295	9.71107
			-1.7527	-1.7527	9.45217			-1.69103	9.3074			-1.7527	9.66165
			-1.75246	-1.75246	9.43492			-1.69073	9.26338			-1.75246	9.66624
			-1.75221	-1.75221	9.42525			-1.69042	9.2635			-1.75221	9.70934
			-1.75197	-1.75197	9.42836			-1.69011	9.30196			-1.75197	9.72742
			-1.75172	-1.75172	9.43626			-1.68981	9.32957			-1.75172	9.70979
			-1.75148	-1.75148	9.43853			-1.6895	9.3319			-1.75148	9.70331
			-1.75123	-1.75123	9.43377			-1.6892	9.31909			-1.75123	9.72352
			-1.75099	-1.75099	9.43154			-1.68889	9.2872			-1.75099	9.7324
			-1.75074	-1.75074	9.44084			-1.68858	9.24846			-1.75074	9.71655
			-1.7505	-1.7505	9.45689			-1.68828	9.25261			-1.7505	9.71868
			-1.75025	-1.75025	9.46256			-1.68797	9.31588			-1.75025	9.7595
			-1.75001	-1.75001	9.44936			-1.68767	9.37322			-1.75001	9.78876
			-1.74977	-1.74977	9.43169			-1.68736	9.36648			-1.74977	9.7617
			-1.74952	-1.74952	9.43137			-1.68705	9.33332			-1.74952	9.71755
			-1.74928	-1.74928	9.45009			-1.68675	9.33532			-1.74928	9.72241
			-1.74903	-1.74903	9.46842			-1.68644	9.34731			-1.74903	9.76452
			-1.74879	-1.74879	9.4721			-1.68614	9.31035			-1.74879	9.7752
			-1.74854	-1.74854	9.46632			-1.68583	9.2576			-1.74854	9.74224
			-1.7483	-1.7483	9.46149			-1.68552	9.27772			-1.7483	9.72705
			-1.74805	-1.74805	9.45951			-1.68522	9.36234			-1.74805	9.75637
			-1.74781	-1.74781	9.45958			-1.68491	9.40043			-1.74781	9.77059
			-1.74756	-1.74756	9.46247			-1.68461	9.34137			-1.74756	9.72054
			-1.74732	-1.74732	9.46281			-1.6843	9.26597			-1.74732	9.65747
			-1.74707	-1.74707	9.45192			-1.68399	9.26136			-1.74707	9.66477
			-1.74683	-1.74683	9.43681			-1.68369	9.30667			-1.74683	9.73358
			-1.74658	-1.74658	9.43857			-1.68338	9.32922			-1.74658	9.77781
			-1.74634	-1.74634	9.46043			-1.68308	9.31059			-1.74634	9.76233
			-1.74609	-1.74609	9.47554			-1.68277	9.28425			-1.74609	9.74225
			-1.74585	-1.74585	9.46341			-1.68247	9.26967			-1.74585	9.76185
			-1.7456	-1.7456	9.44179			-1.68216	9.26167			-1.7456	9.78639
			-1.74536	-1.74536	9.43951			-1.68185	9.26399			-1.74536	9.77188
			-1.74511	-1.74511	9.45321			-1.68155	9.28979			-1.74511	9.74375
			-1.74487	-1.74487	9.45694			-1.68124	9.33192			-1.74487	9.75085
			-1.74463	-1.74463	9.445			-1.68094	9.35948			-1.74463	9.78139
			-1.74438	-1.74438	9.43536			-1.68063	9.34944			-1.74438	9.78804
			-1.74414	-1.74414	9.43522			-1.68032	9.31252			-1.74414	9.77154
			-1.74389	-1.74389	9.43303			-1.68002	9.28295			-1.74389	9.77173
			-1.74365	-1.74365	9.4258			-1.67971	9.27934			-1.74365	9.78633
			-1.7434	-1.7434	9.42628			-1.67941	9.28096			-1.7434	9.7707
			-1.74316	-1.74316	9.43668			-1.6791	9.25882			-1.74316	9.72408
			-1.74291	-1.74291	9.4415			-1.67879	9.22785			-1.74291	9.70464
			-1.74267	-1.74267	9.43411			-1.67849	9.23527			-1.74267	9.73839
			-1.74242	-1.74242	9.42835			-1.67818	9.28638			-1.74242	9.77733
			-1.74218	-1.74218	9.43369			-1.67788	9.32266			-1.74218	9.77905
			-1.74193	-1.74193	9.43999			-1.67757	9.30184			-1.74193	9.76782
			-1.74169	-1.74169	9.43788			-1.67726	9.2617			-1.74169	9.77579
			-1.74144	-1.74144	9.43457			-1.67696	9.26396			-1.74144	9.77967
			-1.7412	-1.7412	9.43742			-1.67665	9.30647			-1.7412	9.7488
			-1.74095	-1.74095	9.44011			-1.67635	9.33852			-1.74095	9.71139
			-1.74071	-1.74071	9.43699			-1.67604	9.33993			-1.74071	9.71142
			-1.74046	-1.74046	9.43528			-1.67573	9.33422			-1.74046	9.73195
			-1.74022	-1.74022	9.43958			-1.67543	9.33644			-1.74022	9.72524
			-1.73997	-1.73997	9.44087			-1.67512	9.33673			-1.73997	9.69637
			-1.73973	-1.73973	9.43448			-1.67482	9.33074			-1.73973	9.69106
			-1.73949	-1.73949	9.43284			-1.67451	9.32588			-1.73949	9.71336
			-1.73924	-1.73924	9.44384			-1.6742	9.32094			-1.73924	9.72322
			-1.739	-1.739	9.45199			-1.6739	9.31098			-1.739	9.71335
			-1.73875	-1.73875	9.44114			-1.67359	9.30405			-1.73875	9.72136
			-1.73851	-1.73851	9.42373			-1.67329	9.30506			-1.73851	9.75729
			-1.73826	-1.73826	9.42354			-1.67298	9.299			-1.73826	9.78166
			-1.73802	-1.73802	9.43698			-1.67267	9.27906			-1.73802	9.77331
			-1.73777	-1.73777	9.43816			-1.67237	9.27076			-1.73777	9.76165
			-1.73753	-1.73753	9.42143			-1.67206	9.29561			-1.73753	9.76777
			-1.73728	-1.73728	9.41218			-1.67176	9.33241			-1.73728	9.76583
			-1.73704	-1.73704	9.42794			-1.67145	9.34792			-1.73704	9.73398
			-1.73679	-1.73679	9.45094			-1.67114	9.34184			-1.73679	9.69878
			-1.73655	-1.73655	9.4532			-1.67084	9.32853			-1.73655	9.6938
			-1.7363	-1.7363	9.43375			-1.67053	9.30415			-1.7363	9.71007
			-1.73606	-1.73606	9.41499			-1.67023	9.27026			-1.73606	9.72145
			-1.73581	-1.73581	9.4095			-1.66992	9.25717			-1.73581	9.72636
			-1.73557	-1.73557	9.40896			-1.66962	9.27991			-1.73557	9.72946
			-1.73532	-1.73532	9.40397			-1.66931	9.30222			-1.73532	9.71354
			-1.73508	-1.73508	9.39971			-1.669	9.28975			-1.73508	9.67282
			-1.73483	-1.73483	9.4052			-1.6687	9.26527			-1.73483	9.64952
			-1.73459	-1.73459	9.41642			-1.66839	9.26356			-1.73459	9.68738
			-1.73435	-1.73435	9.42157			-1.66809	9.27099			-1.73435	9.75874
			-1.7341	-1.7341	9.41934			-1.66778	9.26392			-1.7341	9.78774
			-1.73386	-1.73386	9.42067			-1.66747	9.26373			-1.73386	9.75033
			-1.73361	-1.73361	9.43001			-1.66717	9.28915			-1.73361	9.70824
			-1.73337	-1.73337	9.43569			-1.66686	9.2994			-1.73337	9.72621
			-1.73312	-1.73312	9.42696			-1.66656	9.26252			-1.73312	9.78719
			-1.73288	-1.73288	9.41298			-1.66625	9.23814			-1.73288	9.8166
			-1.73263	-1.73263	9.41175			-1.66594	9.29836			-1.73263	9.77771
			-1.73239	-1.73239	9.42328			-1.66564	9.39529			-1.73239	9.71501
			-1.73214	-1.73214	9.42914			-1.66533	9.41193			-1.73214	9.69627
			-1.7319	-1.7319	9.42105			-1.66503	9.33444			-1.7319	9.72971
			-1.73165	-1.73165	9.41446			-1.66472	9.26971			-1.73165	9.76084
			-1.73141	-1.73141	9.42408			-1.66441	9.28634			-1.73141	9.75225
			-1.73116	-1.73116	9.43994			-1.66411	9.33755			-1.73116	9.73604
			-1.73092	-1.73092	9.44125			-1.6638	9.3595			-1.73092	9.75984
			-1.73067	-1.73067	9.42601			-1.6635	9.35336			-1.73067	9.80173
			-1.73043	-1.73043	9.41189			-1.66319	9.34012			-1.73043	9.78959
			-1.73018	-1.73018	9.41074			-1.66288	9.31388			-1.73018	9.71093
			-1.72994	-1.72994	9.41857			-1.66258	9.27739			-1.72994	9.64815
			-1.72969	-1.72969	9.42812			-1.66227	9.26252			-1.72969	9.67093
			-1.72945	-1.72945	9.43674			-1.66197	9.28352			-1.72945	9.73743
			-1.72921	-1.72921	9.4399			-1.66166	9.31643			-1.72921	9.75494
			-1.72896	-1.72896	9.4329			-1.66135	9.34089			-1.72896	9.71181
			-1.72872	-1.72872	9.42243			-1.66105	9.35685			-1.72872	9.68431
			-1.72847	-1.72847	9.42163			-1.66074	9.35523			-1.72847	9.71559
			-1.72823	-1.72823	9.42947			-1.66044	9.32549			-1.72823	9.75525
			-1.72798	-1.72798	9.43123			-1.66013	9.29366			-1.72798	9.74299
			-1.72774	-1.72774	9.42528			-1.65982	9.29666			-1.72774	9.69896
			-1.72749	-1.72749	9.428			-1.65952	9.31986			-1.72749	9.68944
			-1.72725	-1.72725	9.44296			-1.65921	9.31955			-1.72725	9.73497
			-1.727	-1.727	9.44745			-1.65891	9.30055			-1.727	9.7949
			-1.72676	-1.72676	9.42897			-1.6586	9.30396			-1.72676	9.82527
			-1.72651	-1.72651	9.41357			-1.65829	9.3258			-1.72651	9.81303
			-1.72627	-1.72627	9.42827			-1.65799	9.32479			-1.72627	9.76515
			-1.72602	-1.72602	9.4531			-1.65768	9.30615			-1.72602	9.70524
			-1.72578	-1.72578	9.44664			-1.65738	9.31208			-1.72578	9.67753
			-1.72553	-1.72553	9.41196			-1.65707	9.32967			-1.72553	9.71037
			-1.72529	-1.72529	9.39526			-1.65677	9.30308			-1.72529	9.76777
			-1.72504	-1.72504	9.41541			-1.65646	9.24526			-1.72504	9.77745
			-1.7248	-1.7248	9.43758			-1.65615	9.23637			-1.7248	9.72361
			-1.72456	-1.72456	9.43085			-1.65585	9.2896			-1.72456	9.67568
			-1.72431	-1.72431	9.41279			-1.65554	9.32122			-1.72431	9.69826
			-1.72407	-1.72407	9.41277			-1.65524	9.28722			-1.72407	9.76346
			-1.72382	-1.72382	9.42509			-1.65493	9.2503			-1.72382	9.78934
			-1.72358	-1.72358	9.42875			-1.65462	9.26679			-1.72358	9.74761
			-1.72333	-1.72333	9.42705			-1.65432	9.30187			-1.72333	9.69381
			-1.72309	-1.72309	9.43355			-1.65401	9.30968			-1.72309	9.69355
			-1.72284	-1.72284	9.43907			-1.65371	9.30922			-1.72284	9.75066
			-1.7226	-1.7226	9.4281			-1.6534	9.3219			-1.7226	9.81055
			-1.72235	-1.72235	9.41358			-1.65309	9.31486			-1.72235	9.81263
			-1.72211	-1.72211	9.41963			-1.65279	9.2703			-1.72211	9.74244
			-1.72186	-1.72186	9.43956			-1.65248	9.23906			-1.72186	9.65294
			-1.72162	-1.72162	9.44739			-1.65218	9.26055			-1.72162	9.62583
			-1.72137	-1.72137	9.44288			-1.65187	9.29621			-1.72137	9.68543
			-1.72113	-1.72113	9.44825			-1.65156	9.30501			-1.72113	9.76108
			-1.72088	-1.72088	9.46317			-1.65126	9.31783			-1.72088	9.76862
			-1.72064	-1.72064	9.46285			-1.65095	9.36732			-1.72064	9.71802
			-1.72039	-1.72039	9.4431			-1.65065	9.40683			-1.72039	9.6926
			-1.72015	-1.72015	9.42927			-1.65034	9.37688			-1.72015	9.72573
			-1.7199	-1.7199	9.43331			-1.65003	9.30443			-1.7199	9.75975
			-1.71966	-1.71966	9.43772			-1.64973	9.2602			-1.71966	9.74521
			-1.71942	-1.71942	9.43283			-1.64942	9.25727			-1.71942	9.71711
			-1.71917	-1.71917	9.43461			-1.64912	9.26324			-1.71917	9.73039
			-1.71893	-1.71893	9.45022			-1.64881	9.27541			-1.71893	9.76875
			-1.71868	-1.71868	9.45897			-1.6485	9.30986			-1.71868	9.77358
			-1.71844	-1.71844	9.44682			-1.6482	9.34238			-1.71844	9.73495
			-1.71819	-1.71819	9.43186			-1.64789	9.33214			-1.71819	9.69698
			-1.71795	-1.71795	9.43386			-1.64759	9.29044			-1.71795	9.68721
			-1.7177	-1.7177	9.44301			-1.64728	9.26636			-1.7177	9.69285
			-1.71746	-1.71746	9.44154			-1.64697	9.27369			-1.71746	9.7025
			-1.71721	-1.71721	9.4348			-1.64667	9.28164			-1.71721	9.72281
			-1.71697	-1.71697	9.43787			-1.64636	9.26943			-1.71697	9.74998
			-1.71672	-1.71672	9.448			-1.64606	9.24931			-1.71672	9.76419
			-1.71648	-1.71648	9.45384			-1.64575	9.24236			-1.71648	9.76097
			-1.71623	-1.71623	9.45692			-1.64544	9.25848			-1.71623	9.75473
			-1.71599	-1.71599	9.46286			-1.64514	9.2893			-1.71599	9.74551
			-1.71574	-1.71574	9.46415			-1.64483	9.30652			-1.71574	9.7159
			-1.7155	-1.7155	9.45378			-1.64453	9.29087			-1.7155	9.67145
			-1.71525	-1.71525	9.4442			-1.64422	9.27057			-1.71525	9.65312
			-1.71501	-1.71501	9.45033			-1.64392	9.29222			-1.71501	9.68825
			-1.71476	-1.71476	9.46325			-1.64361	9.34695			-1.71476	9.74774
			-1.71452	-1.71452	9.46304			-1.6433	9.37763			-1.71452	9.77407
			-1.71428	-1.71428	9.45069			-1.643	9.36971			-1.71428	9.7472
			-1.71403	-1.71403	9.44479			-1.64269	9.36651			-1.71403	9.70751
			-1.71379	-1.71379	9.451			-1.64239	9.37746			-1.71379	9.70815
			-1.71354	-1.71354	9.45573			-1.64208	9.35366			-1.71354	9.75173
			-1.7133	-1.7133	9.45062			-1.64177	9.28897			-1.7133	9.78789
			-1.71305	-1.71305	9.44341			-1.64147	9.25464			-1.71305	9.77885
			-1.71281	-1.71281	9.44325			-1.64116	9.2813			-1.71281	9.74956
			-1.71256	-1.71256	9.44911			-1.64086	9.2997			-1.71256	9.75007
			-1.71232	-1.71232	9.45633			-1.64055	9.26741			-1.71232	9.78288
			-1.71207	-1.71207	9.46277			-1.64024	9.25757			-1.71207	9.80529
			-1.71183	-1.71183	9.46643			-1.63994	9.3266			-1.71183	9.79848
			-1.71158	-1.71158	9.46597			-1.63963	9.38599			-1.71158	9.78588
			-1.71134	-1.71134	9.46527			-1.63933	9.33065			-1.71134	9.77843
			-1.71109	-1.71109	9.46933			-1.63902	9.22672			-1.71109	9.75924
			-1.71085	-1.71085	9.47505			-1.63871	9.22486			-1.71085	9.73939
			-1.7106	-1.7106	9.47355			-1.63841	9.32165			-1.7106	9.76275
			-1.71036	-1.71036	9.46203			-1.6381	9.36207			-1.71036	9.82066
			-1.71011	-1.71011	9.44841			-1.6378	9.28041			-1.71011	9.83173
			-1.70987	-1.70987	9.44292			-1.63749	9.19173			-1.70987	9.76063
			-1.70962	-1.70962	9.44856			-1.63718	9.20811			-1.70962	9.68974
			-1.70938	-1.70938	9.4599			-1.63688	9.28979			-1.70938	9.70095
			-1.70914	-1.70914	9.46888			-1.63657	9.33611			-1.70914	9.74936
			-1.70889	-1.70889	9.47108			-1.63627	9.32584			-1.70889	9.74735
			-1.70865	-1.70865	9.46744			-1.63596	9.30028			-1.70865	9.71974
			-1.7084	-1.7084	9.4603			-1.63565	9.27964			-1.7084	9.75494
			-1.70816	-1.70816	9.45211			-1.63535	9.26358			-1.70816	9.82956
			-1.70791	-1.70791	9.44891			-1.63504	9.2655			-1.70791	9.81998
			-1.70767	-1.70767	9.4574			-1.63474	9.28805			-1.70767	9.70177
			-1.70742	-1.70742	9.47294			-1.63443	9.29781			-1.70742	9.60655
			-1.70718	-1.70718	9.47824			-1.63412	9.27057			-1.70718	9.63442
			-1.70693	-1.70693	9.46496			-1.63382	9.23485			-1.70693	9.72099
			-1.70669	-1.70669	9.44831			-1.63351	9.23236			-1.70669	9.75454
			-1.70644	-1.70644	9.44756			-1.63321	9.25964			-1.70644	9.73402
			-1.7062	-1.7062	9.45979			-1.6329	9.28324			-1.7062	9.73285
			-1.70595	-1.70595	9.46893			-1.6326	9.29012			-1.70595	9.77198
			-1.70571	-1.70571	9.473			-1.63229	9.28916			-1.70571	9.80934
			-1.70546	-1.70546	9.48067			-1.63198	9.28008			-1.70546	9.81581
			-1.70522	-1.70522	9.4863			-1.63168	9.25718			-1.70522	9.79397
			-1.70497	-1.70497	9.47496			-1.63137	9.23784			-1.70497	9.74837
			-1.70473	-1.70473	9.45349			-1.63107	9.25482			-1.70473	9.69147
			-1.70448	-1.70448	9.44928			-1.63076	9.31254			-1.70448	9.65672
			-1.70424	-1.70424	9.47068			-1.63045	9.3707			-1.70424	9.66356
			-1.704	-1.704	9.49266			-1.63015	9.38384			-1.704	9.69148
			-1.70375	-1.70375	9.49216			-1.62984	9.35068			-1.70375	9.71868
			-1.70351	-1.70351	9.47705			-1.62954	9.31241			-1.70351	9.75192
			-1.70326	-1.70326	9.46796			-1.62923	9.30117			-1.70326	9.78751
			-1.70302	-1.70302	9.46912			-1.62892	9.30474			-1.70302	9.78847
			-1.70277	-1.70277	9.47023			-1.62862	9.29408			-1.70277	9.74495
			-1.70253	-1.70253	9.46428			-1.62831	9.27018			-1.70253	9.71511
			-1.70228	-1.70228	9.45359			-1.62801	9.25811			-1.70228	9.75083
			-1.70204	-1.70204	9.44714			-1.6277	9.26357			-1.70204	9.81343
			-1.70179	-1.70179	9.45506			-1.62739	9.2692			-1.70179	9.82163
			-1.70155	-1.70155	9.47419			-1.62709	9.27152			-1.70155	9.76415
			-1.7013	-1.7013	9.48274			-1.62678	9.28117			-1.7013	9.70905
			-1.70106	-1.70106	9.46591			-1.62648	9.28496			-1.70106	9.70824
			-1.70081	-1.70081	9.44213			-1.62617	9.25921			-1.70081	9.74191
			-1.70057	-1.70057	9.44024			-1.62586	9.23117			-1.70057	9.76144
			-1.70032	-1.70032	9.45503			-1.62556	9.26376			-1.70032	9.75179
			-1.70008	-1.70008	9.45589			-1.62525	9.34966			-1.70008	9.74069
			-1.69983	-1.69983	9.43813			-1.62495	9.38797			-1.69983	9.75989
			-1.69959	-1.69959	9.42974			-1.62464	9.31737			-1.69959	9.80163
			-1.69934	-1.69934	9.44257			-1.62433	9.21333			-1.69934	9.81871
			-1.6991	-1.6991	9.45604			-1.62403	9.18653			-1.6991	9.78425
			-1.69886	-1.69886	9.46002			-1.62372	9.23288			-1.69886	9.73965
			-1.69861	-1.69861	9.47167			-1.62342	9.26381			-1.69861	9.74627
			-1.69837	-1.69837	9.49257			-1.62311	9.24979			-1.69837	9.79595
			-1.69812	-1.69812	9.4922			-1.6228	9.24311			-1.69812	9.8226
			-1.69788	-1.69788	9.4599			-1.6225	9.27204			-1.69788	9.80523
			-1.69763	-1.69763	9.43369			-1.62219	9.30276			-1.69763	9.79091
			-1.69739	-1.69739	9.4436			-1.62189	9.31163			-1.69739	9.79987
			-1.69714	-1.69714	9.4626			-1.62158	9.31588			-1.69714	9.78545
			-1.6969	-1.6969	9.45215			-1.62127	9.31808			-1.6969	9.72643
			-1.69665	-1.69665	9.42669			-1.62097	9.29334			-1.69665	9.68285
			-1.69641	-1.69641	9.42812			-1.62066	9.25138			-1.69641	9.70494
			-1.69616	-1.69616	9.45681			-1.62036	9.2433			-1.69616	9.75284
			-1.69592	-1.69592	9.4737			-1.62005	9.28095			-1.69592	9.76732
			-1.69567	-1.69567	9.46075			-1.61975	9.31032			-1.69567	9.7592
			-1.69543	-1.69543	9.43892			-1.61944	9.29496			-1.69543	9.76186
			-1.69518	-1.69518	9.43036			-1.61913	9.26852			-1.69518	9.75664
			-1.69494	-1.69494	9.43674			-1.61883	9.26951			-1.69494	9.72266
			-1.69469	-1.69469	9.45243			-1.61852	9.27779			-1.69469	9.70424
			-1.69445	-1.69445	9.46993			-1.61822	9.2611			-1.69445	9.74087
			-1.6942	-1.6942	9.47456			-1.61791	9.24095			-1.6942	9.77865
			-1.69396	-1.69396	9.45988			-1.6176	9.2587			-1.69396	9.74787
			-1.69372	-1.69372	9.4438			-1.6173	9.30057			-1.69372	9.68864
			-1.69347	-1.69347	9.44654			-1.61699	9.30969			-1.69347	9.69348
			-1.69323	-1.69323	9.45945			-1.61669	9.26768			-1.69323	9.75286
			-1.69298	-1.69298	9.45908			-1.61638	9.22154			-1.69298	9.77266
			-1.69274	-1.69274	9.44385			-1.61607	9.22215			-1.69274	9.73522
			-1.69249	-1.69249	9.43299			-1.61577	9.26349			-1.69249	9.7248
			-1.69225	-1.69225	9.43626			-1.61546	9.29737			-1.69225	9.7802
			-1.692	-1.692	9.44748			-1.61516	9.29677			-1.692	9.83281
			-1.69176	-1.69176	9.4605			-1.61485	9.28631			-1.69176	9.82183
			-1.69151	-1.69151	9.46945			-1.61454	9.30096			-1.69151	9.7764
			-1.69127	-1.69127	9.46338			-1.61424	9.32745			-1.69127	9.74559
			-1.69102	-1.69102	9.44377			-1.61393	9.31757			-1.69102	9.7284
			-1.69078	-1.69078	9.43486			-1.61363	9.26586			-1.69078	9.71473
			-1.69053	-1.69053	9.45196			-1.61332	9.23258			-1.69053	9.7251
			-1.69029	-1.69029	9.47226			-1.61301	9.258			-1.69029	9.76541
			-1.69004	-1.69004	9.46524			-1.61271	9.29312			-1.69004	9.79848
			-1.6898	-1.6898	9.43987			-1.6124	9.26988			-1.6898	9.79693
			-1.68955	-1.68955	9.43013			-1.6121	9.21216			-1.68955	9.777
			-1.68931	-1.68931	9.4433			-1.61179	9.20534			-1.68931	9.75517
			-1.68906	-1.68906	9.45562			-1.61148	9.26345			-1.68906	9.72389
			-1.68882	-1.68882	9.45379			-1.61118	9.30645			-1.68882	9.69362
			-1.68858	-1.68858	9.44774			-1.61087	9.28527			-1.68858	9.70114
			-1.68833	-1.68833	9.4442			-1.61057	9.25106			-1.68833	9.74734
			-1.68809	-1.68809	9.43896			-1.61026	9.26558			-1.68809	9.7802
			-1.68784	-1.68784	9.43529			-1.60995	9.3098			-1.68784	9.76865
			-1.6876	-1.6876	9.44128			-1.60965	9.33004			-1.6876	9.74273
			-1.68735	-1.68735	9.44987			-1.60934	9.3208			-1.68735	9.73518
			-1.68711	-1.68711	9.44747			-1.60904	9.30762			-1.68711	9.73677
			-1.68686	-1.68686	9.43972			-1.60873	9.29029			-1.68686	9.73603
			-1.68662	-1.68662	9.4416			-1.60842	9.2595			-1.68662	9.74624
			-1.68637	-1.68637	9.44824			-1.60812	9.23761			-1.68637	9.76306
			-1.68613	-1.68613	9.44493			-1.60781	9.24724			-1.68613	9.754
			-1.68588	-1.68588	9.43981			-1.60751	9.26474			-1.68588	9.72446
			-1.68564	-1.68564	9.45204			-1.6072	9.25814			-1.68564	9.73251
			-1.68539	-1.68539	9.47111			-1.6069	9.24641			-1.68539	9.79386
			-1.68515	-1.68515	9.46588			-1.60659	9.26444			-1.68515	9.83339
			-1.6849	-1.6849	9.43551			-1.60628	9.29405			-1.6849	9.78848
			-1.68466	-1.68466	9.41479			-1.60598	9.29389			-1.68466	9.70951
			-1.68441	-1.68441	9.42274			-1.60567	9.2783			-1.68441	9.69218
			-1.68417	-1.68417	9.442			-1.60537	9.29188			-1.68417	9.7461
			-1.68392	-1.68392	9.45516			-1.60506	9.31521			-1.68392	9.79695
			-1.68368	-1.68368	9.46493			-1.60475	9.28219			-1.68368	9.79702
			-1.68344	-1.68344	9.46919			-1.60445	9.20113			-1.68344	9.77044
			-1.68319	-1.68319	9.45462			-1.60414	9.16799			-1.68319	9.75736
			-1.68295	-1.68295	9.4291			-1.60384	9.2242			-1.68295	9.76568
			-1.6827	-1.6827	9.42371			-1.60353	9.28472			-1.6827	9.77871
			-1.68246	-1.68246	9.44519			-1.60322	9.26407			-1.68246	9.77495
			-1.68221	-1.68221	9.46095			-1.60292	9.20442			-1.68221	9.74462
			-1.68197	-1.68197	9.45084			-1.60261	9.20316			-1.68197	9.7111
			-1.68172	-1.68172	9.43902			-1.60231	9.26307			-1.68172	9.71938
			-1.68148	-1.68148	9.4497			-1.602	9.30131			-1.68148	9.77577
			-1.68123	-1.68123	9.46562			-1.60169	9.28275			-1.68123	9.82124
			-1.68099	-1.68099	9.46104			-1.60139	9.25606			-1.68099	9.80033
			-1.68074	-1.68074	9.44745			-1.60108	9.25802			-1.68074	9.73761
			-1.6805	-1.6805	9.44954			-1.60078	9.26403			-1.6805	9.70599
			-1.68025	-1.68025	9.4586			-1.60047	9.25116			-1.68025	9.73125
			-1.68001	-1.68001	9.4499			-1.60016	9.24178			-1.68001	9.76906
			-1.67976	-1.67976	9.4327			-1.59986	9.25527			-1.67976	9.77375
			-1.67952	-1.67952	9.43929			-1.59955	9.27308			-1.67952	9.7521
			-1.67927	-1.67927	9.46878			-1.59925	9.28332			-1.67927	9.74102
			-1.67903	-1.67903	9.4825			-1.59894	9.30898			-1.67903	9.75698
			-1.67878	-1.67878	9.46123			-1.59863	9.35277			-1.67878	9.78054
			-1.67854	-1.67854	9.43295			-1.59833	9.36129			-1.67854	9.78401
			-1.6783	-1.6783	9.43034			-1.59802	9.29655			-1.6783	9.76729
			-1.67805	-1.67805	9.44841			-1.59772	9.21			-1.67805	9.758
			-1.67781	-1.67781	9.46041			-1.59741	9.18737			-1.67781	9.76824
			-1.67756	-1.67756	9.45639			-1.5971	9.23603			-1.67756	9.76898
			-1.67732	-1.67732	9.44729			-1.5968	9.28297			-1.67732	9.73544
			-1.67707	-1.67707	9.4431			-1.59649	9.28056			-1.67707	9.70169
			-1.67683	-1.67683	9.44373			-1.59619	9.25843			-1.67683	9.72023
			-1.67658	-1.67658	9.44669			-1.59588	9.26104			-1.67658	9.77162
			-1.67634	-1.67634	9.45035			-1.59558	9.28466			-1.67634	9.78066
			-1.67609	-1.67609	9.45183			-1.59527	9.30328			-1.67609	9.73851
			-1.67585	-1.67585	9.45048			-1.59496	9.31954			-1.67585	9.73355
			-1.6756	-1.6756	9.45153			-1.59466	9.35265			-1.6756	9.81648
			-1.67536	-1.67536	9.45889			-1.59435	9.39275			-1.67536	9.90423
			-1.67511	-1.67511	9.46633			-1.59405	9.40251			-1.67511	9.88812
			-1.67487	-1.67487	9.46394			-1.59374	9.36569			-1.67487	9.78934
			-1.67462	-1.67462	9.45217			-1.59343	9.30931			-1.67462	9.7228
			-1.67438	-1.67438	9.44231			-1.59313	9.27034			-1.67438	9.73151
			-1.67413	-1.67413	9.44298			-1.59282	9.25725			-1.67413	9.74648
			-1.67389	-1.67389	9.4518			-1.59252	9.25448			-1.67389	9.71362
			-1.67364	-1.67364	9.46116			-1.59221	9.25173			-1.67364	9.67514
			-1.6734	-1.6734	9.46532			-1.5919	9.25152			-1.6734	9.69194
			-1.67316	-1.67316	9.46133			-1.5916	9.2535			-1.67316	9.74619
			-1.67291	-1.67291	9.45009			-1.59129	9.25269			-1.67291	9.77
			-1.67267	-1.67267	9.43958			-1.59099	9.2563			-1.67267	9.74107
			-1.67242	-1.67242	9.43894			-1.59068	9.27873			-1.67242	9.70438
			-1.67218	-1.67218	9.44569			-1.59037	9.30976			-1.67218	9.7043
			-1.67193	-1.67193	9.44647			-1.59007	9.31286			-1.67193	9.72964
			-1.67169	-1.67169	9.43619			-1.58976	9.27638			-1.67169	9.73944
			-1.67144	-1.67144	9.42862			-1.58946	9.24106			-1.67144	9.7249
			-1.6712	-1.6712	9.43847			-1.58915	9.24612			-1.6712	9.72023
			-1.67095	-1.67095	9.45911			-1.58884	9.27068			-1.67095	9.74678
			-1.67071	-1.67071	9.46926			-1.58854	9.27232			-1.67071	9.77335
			-1.67046	-1.67046	9.45933			-1.58823	9.26376			-1.67046	9.75947
			-1.67022	-1.67022	9.44078			-1.58793	9.29181			-1.67022	9.72219
			-1.66997	-1.66997	9.4307			-1.58762	9.34469			-1.66997	9.71699
			-1.66973	-1.66973	9.43604			-1.58731	9.3509			-1.66973	9.75265
			-1.66948	-1.66948	9.4519			-1.58701	9.28767			-1.66948	9.77415
			-1.66924	-1.66924	9.46687			-1.5867	9.22356			-1.66924	9.74595
			-1.66899	-1.66899	9.47149			-1.5864	9.22049			-1.66899	9.70599
			-1.66875	-1.66875	9.4678			-1.58609	9.25318			-1.66875	9.7071
			-1.6685	-1.6685	9.46682			-1.58578	9.26743			-1.6685	9.74339
			-1.66826	-1.66826	9.47098			-1.58548	9.26206			-1.66826	9.77044
			-1.66802	-1.66802	9.46838			-1.58517	9.26217			-1.66802	9.76978
			-1.66777	-1.66777	9.45444			-1.58487	9.26038			-1.66777	9.75755
			-1.66753	-1.66753	9.44592			-1.58456	9.24594			-1.66753	9.75027
			-1.66728	-1.66728	9.45666			-1.58425	9.2508			-1.66728	9.75347
			-1.66704	-1.66704	9.4707			-1.58395	9.2991			-1.66704	9.76609
			-1.66679	-1.66679	9.46395			-1.58364	9.34208			-1.66679	9.7727
			-1.66655	-1.66655	9.44349			-1.58334	9.31607			-1.66655	9.75473
			-1.6663	-1.6663	9.43719			-1.58303	9.24564			-1.6663	9.7298
			-1.66606	-1.66606	9.4477			-1.58273	9.21513			-1.66606	9.74622
			-1.66581	-1.66581	9.45007			-1.58242	9.246			-1.66581	9.8103
			-1.66557	-1.66557	9.43717			-1.58211	9.27588			-1.66557	9.8572
			-1.66532	-1.66532	9.432			-1.58181	9.26348			-1.66532	9.83212
			-1.66508	-1.66508	9.44445			-1.5815	9.24424			-1.66508	9.76699
			-1.66483	-1.66483	9.45198			-1.5812	9.26253			-1.66483	9.73281
			-1.66459	-1.66459	9.44091			-1.58089	9.30373			-1.66459	9.74552
			-1.66434	-1.66434	9.43374			-1.58058	9.31991			-1.66434	9.76617
			-1.6641	-1.6641	9.451			-1.58028	9.29058			-1.6641	9.7696
			-1.66385	-1.66385	9.47368			-1.57997	9.24054			-1.66385	9.76276
			-1.66361	-1.66361	9.47368			-1.57967	9.21588			-1.66361	9.75217
			-1.66336	-1.66336	9.45944			-1.57936	9.24134			-1.66336	9.74002
			-1.66312	-1.66312	9.45844			-1.57905	9.28567			-1.66312	9.74098
			-1.66288	-1.66288	9.47042			-1.57875	9.28721			-1.66288	9.76255
			-1.66263	-1.66263	9.47229			-1.57844	9.2372			-1.66263	9.78312
			-1.66239	-1.66239	9.46053			-1.57814	9.20462			-1.66239	9.78382
			-1.66214	-1.66214	9.45409			-1.57783	9.24262			-1.66214	9.78088
			-1.6619	-1.6619	9.45749			-1.57752	9.31104			-1.6619	9.79036
			-1.66165	-1.66165	9.45348			-1.57722	9.34342			-1.66165	9.79001
			-1.66141	-1.66141	9.43787			-1.57691	9.3449			-1.66141	9.7589
			-1.66116	-1.66116	9.43198			-1.57661	9.35295			-1.66116	9.72452
			-1.66092	-1.66092	9.44903			-1.5763	9.34554			-1.66092	9.72129
			-1.66067	-1.66067	9.46945			-1.57599	9.28308			-1.66067	9.73363
			-1.66043	-1.66043	9.46604			-1.57569	9.21169			-1.66043	9.73422
			-1.66018	-1.66018	9.44141			-1.57538	9.21546			-1.66018	9.7436
			-1.65994	-1.65994	9.42455			-1.57508	9.27783			-1.65994	9.78588
			-1.65969	-1.65969	9.43381			-1.57477	9.30441			-1.65969	9.81809
			-1.65945	-1.65945	9.45593			-1.57446	9.28338			-1.65945	9.78347
			-1.6592	-1.6592	9.46476			-1.57416	9.29644			-1.6592	9.71472
			-1.65896	-1.65896	9.45337			-1.57385	9.35174			-1.65896	9.69843
			-1.65871	-1.65871	9.43963			-1.57355	9.34449			-1.65871	9.7452
			-1.65847	-1.65847	9.44083			-1.57324	9.23866			-1.65847	9.78133
			-1.65822	-1.65822	9.45286			-1.57293	9.15688			-1.65822	9.76989
			-1.65798	-1.65798	9.46086			-1.57263	9.2039			-1.65798	9.75309
			-1.65774	-1.65774	9.46054			-1.57232	9.30713			-1.65774	9.76361
			-1.65749	-1.65749	9.45696			-1.57202	9.33365			-1.65749	9.77796
			-1.65725	-1.65725	9.44926			-1.57171	9.28172			-1.65725	9.77725
			-1.657	-1.657	9.43464			-1.5714	9.24457			-1.657	9.77507
			-1.65676	-1.65676	9.4233			-1.5711	9.2474			-1.65676	9.76399
			-1.65651	-1.65651	9.42932			-1.57079	9.24029			-1.65651	9.71383
			-1.65627	-1.65627	9.44616			-1.57049	9.21944			-1.65627	9.64917
			-1.65602	-1.65602	9.45142			-1.57018	9.23749			-1.65602	9.64655
			-1.65578	-1.65578	9.43962			-1.56988	9.2962			-1.65578	9.71726
			-1.65553	-1.65553	9.4295			-1.56957	9.32785			-1.65553	9.77302
			-1.65529	-1.65529	9.43405			-1.56926	9.29912			-1.65529	9.75665
			-1.65504	-1.65504	9.44386			-1.56896	9.25763			-1.65504	9.72987
			-1.6548	-1.6548	9.44791			-1.56865	9.25501			-1.6548	9.76663
			-1.65455	-1.65455	9.4495			-1.56835	9.28228			-1.65455	9.82433
			-1.65431	-1.65431	9.45204			-1.56804	9.30256			-1.65431	9.80421
			-1.65406	-1.65406	9.44932			-1.56773	9.30185			-1.65406	9.70494
			-1.65382	-1.65382	9.44119			-1.56743	9.28593			-1.65382	9.63398
			-1.65357	-1.65357	9.43995			-1.56712	9.26079			-1.65357	9.66953
			-1.65333	-1.65333	9.44995			-1.56682	9.23837			-1.65333	9.7713
			-1.65308	-1.65308	9.4578			-1.56651	9.24101			-1.65308	9.83916
			-1.65284	-1.65284	9.45364			-1.5662	9.27969			-1.65284	9.82369
			-1.6526	-1.6526	9.44508			-1.5659	9.33179			-1.6526	9.76408
			-1.65235	-1.65235	9.44096			-1.56559	9.35403			-1.65235	9.7305
			-1.65211	-1.65211	9.43908			-1.56529	9.32752			-1.65211	9.7415
			-1.65186	-1.65186	9.43892			-1.56498	9.28857			-1.65186	9.75204
			-1.65162	-1.65162	9.44594			-1.56467	9.29412			-1.65162	9.72912
			-1.65137	-1.65137	9.45484			-1.56437	9.34436			-1.65137	9.70742
			-1.65113	-1.65113	9.45023			-1.56406	9.36995			-1.65113	9.73214
			-1.65088	-1.65088	9.43394			-1.56376	9.32834			-1.65088	9.77482
			-1.65064	-1.65064	9.42835			-1.56345	9.27629			-1.65064	9.76951
			-1.65039	-1.65039	9.441			-1.56314	9.28931			-1.65039	9.72019
			-1.65015	-1.65015	9.45209			-1.56284	9.33965			-1.65015	9.6975
			-1.6499	-1.6499	9.44946			-1.56253	9.33719			-1.6499	9.72555
			-1.64966	-1.64966	9.44812			-1.56223	9.27826			-1.64966	9.75316
			-1.64941	-1.64941	9.45864			-1.56192	9.2532			-1.64941	9.75412
			-1.64917	-1.64917	9.46503			-1.56161	9.29393			-1.64917	9.7692
			-1.64892	-1.64892	9.45495			-1.56131	9.32276			-1.64892	9.81438
			-1.64868	-1.64868	9.44521			-1.561	9.28945			-1.64868	9.83223
			-1.64843	-1.64843	9.45265			-1.5607	9.25473			-1.64843	9.78687
			-1.64819	-1.64819	9.46402			-1.56039	9.27817			-1.64819	9.73412
			-1.64794	-1.64794	9.46015			-1.56008	9.31732			-1.64794	9.73609
			-1.6477	-1.6477	9.44834			-1.55978	9.31246			-1.6477	9.76756
			-1.64746	-1.64746	9.44598			-1.55947	9.28992			-1.64746	9.77154
			-1.64721	-1.64721	9.45182			-1.55917	9.29805			-1.64721	9.75354
			-1.64697	-1.64697	9.45658			-1.55886	9.31054			-1.64697	9.75307
			-1.64672	-1.64672	9.46234			-1.55855	9.28262			-1.64672	9.7666
			-1.64648	-1.64648	9.46833			-1.55825	9.24632			-1.64648	9.76618
			-1.64623	-1.64623	9.4613			-1.55794	9.25831			-1.64623	9.75834
			-1.64599	-1.64599	9.443			-1.55764	9.29808			-1.64599	9.76114
			-1.64574	-1.64574	9.44101			-1.55733	9.3054			-1.64574	9.75688
			-1.6455	-1.6455	9.46572			-1.55703	9.28037			-1.6455	9.7282
			-1.64525	-1.64525	9.48429			-1.55672	9.26197			-1.64525	9.70713
			-1.64501	-1.64501	9.46872			-1.55641	9.24682			-1.64501	9.72612
			-1.64476	-1.64476	9.44272			-1.55611	9.21586			-1.64476	9.75297
			-1.64452	-1.64452	9.44253			-1.5558	9.2051			-1.64452	9.73942
			-1.64427	-1.64427	9.45771			-1.5555	9.25667			-1.64427	9.70593
			-1.64403	-1.64403	9.45383			-1.55519	9.32619			-1.64403	9.71011
			-1.64378	-1.64378	9.43366			-1.55488	9.33144			-1.64378	9.75238
			-1.64354	-1.64354	9.42828			-1.55458	9.27561			-1.64354	9.77943
			-1.64329	-1.64329	9.44046			-1.55427	9.23643			-1.64329	9.76832
			-1.64305	-1.64305	9.44416			-1.55397	9.24921			-1.64305	9.747
			-1.6428	-1.6428	9.4342			-1.55366	9.28216			-1.6428	9.74076
			-1.64256	-1.64256	9.43063			-1.55335	9.31104			-1.64256	9.74943
			-1.64232	-1.64232	9.4369			-1.55305	9.33584			-1.64232	9.76706
			-1.64207	-1.64207	9.43667			-1.55274	9.33911			-1.64207	9.78148
			-1.64183	-1.64183	9.43181			-1.55244	9.30769			-1.64183	9.77104
			-1.64158	-1.64158	9.44147			-1.55213	9.27899			-1.64158	9.73925
			-1.64134	-1.64134	9.46108			-1.55182	9.28775			-1.64134	9.72403
			-1.64109	-1.64109	9.4626			-1.55152	9.29372			-1.64109	9.73722
			-1.64085	-1.64085	9.44201			-1.55121	9.24764			-1.64085	9.7387
			-1.6406	-1.6406	9.42811			-1.55091	9.19731			-1.6406	9.71461
			-1.64036	-1.64036	9.43541			-1.5506	9.22534			-1.64036	9.72217
			-1.64011	-1.64011	9.44403			-1.55029	9.30626			-1.64011	9.79126
			-1.63987	-1.63987	9.43785			-1.54999	9.34021			-1.63987	9.84287
			-1.63962	-1.63962	9.43015			-1.54968	9.31248			-1.63962	9.79561
			-1.63938	-1.63938	9.4363			-1.54938	9.29609			-1.63938	9.70553
			-1.63913	-1.63913	9.44786			-1.54907	9.30135			-1.63913	9.69539
			-1.63889	-1.63889	9.45007			-1.54876	9.25993			-1.63889	9.77598
			-1.63864	-1.63864	9.44453			-1.54846	9.17502			-1.63864	9.84521
			-1.6384	-1.6384	9.4403			-1.54815	9.14714			-1.6384	9.84639
			-1.63815	-1.63815	9.43787			-1.54785	9.21125			-1.63815	9.81806
			-1.63791	-1.63791	9.43343			-1.54754	9.27713			-1.63791	9.79378
			-1.63767	-1.63767	9.42791			-1.54723	9.28384			-1.63767	9.76363
			-1.63742	-1.63742	9.42494			-1.54693	9.28722			-1.63742	9.73963
			-1.63718	-1.63718	9.42818			-1.54662	9.32893			-1.63718	9.7532
			-1.63693	-1.63693	9.43955			-1.54632	9.34089			-1.63693	9.777
			-1.63669	-1.63669	9.45121			-1.54601	9.26931			-1.63669	9.75202
			-1.63644	-1.63644	9.44573			-1.54571	9.19175			-1.63644	9.70271
			-1.6362	-1.6362	9.41967			-1.5454	9.20752			-1.6362	9.71641
			-1.63595	-1.63595	9.39833			-1.54509	9.28632			-1.63595	9.79135
			-1.63571	-1.63571	9.40788			-1.54479	9.32476			-1.63571	9.8223
			-1.63546	-1.63546	9.43812			-1.54448	9.29533			-1.63546	9.76916
			-1.63522	-1.63522	9.45444			-1.54418	9.24857			-1.63522	9.72149
			-1.63497	-1.63497	9.44354			-1.54387	9.21879			-1.63497	9.74641
			-1.63473	-1.63473	9.42525			-1.54356	9.21429			-1.63473	9.78565
			-1.63448	-1.63448	9.42009			-1.54326	9.25453			-1.63448	9.76965
			-1.63424	-1.63424	9.42702			-1.54295	9.32962			-1.63424	9.73174
			-1.63399	-1.63399	9.43442			-1.54265	9.36335			-1.63399	9.73106
			-1.63375	-1.63375	9.43583			-1.54234	9.30596			-1.63375	9.74954
			-1.6335	-1.6335	9.43246			-1.54203	9.22763			-1.6335	9.74733
			-1.63326	-1.63326	9.43066			-1.54173	9.22829			-1.63326	9.74555
			-1.63301	-1.63301	9.43576			-1.54142	9.28519			-1.63301	9.77172
			-1.63277	-1.63277	9.44073			-1.54112	9.29247			-1.63277	9.78897
			-1.63253	-1.63253	9.43209			-1.54081	9.23609			-1.63253	9.7631
			-1.63228	-1.63228	9.41494			-1.5405	9.21678			-1.63228	9.74062
			-1.63204	-1.63204	9.41426			-1.5402	9.28529			-1.63204	9.77362
			-1.63179	-1.63179	9.43577			-1.53989	9.35981			-1.63179	9.82053
			-1.63155	-1.63155	9.44811			-1.53959	9.35073			-1.63155	9.81036
			-1.6313	-1.6313	9.42827			-1.53928	9.28749			-1.6313	9.76253
			-1.63106	-1.63106	9.40223			-1.53897	9.2621			-1.63106	9.74974
			-1.63081	-1.63081	9.40866			-1.53867	9.29745			-1.63081	9.77412
			-1.63057	-1.63057	9.43966			-1.53836	9.33607			-1.63057	9.77483
			-1.63032	-1.63032	9.45476			-1.53806	9.33691			-1.63032	9.7417
			-1.63008	-1.63008	9.44372			-1.53775	9.32308			-1.63008	9.72998
			-1.62983	-1.62983	9.43463			-1.53744	9.32912			-1.62983	9.76213
			-1.62959	-1.62959	9.44322			-1.53714	9.34617			-1.62959	9.79271
			-1.62934	-1.62934	9.45211			-1.53683	9.34486			-1.62934	9.78181
			-1.6291	-1.6291	9.44556			-1.53653	9.32821			-1.6291	9.74506
			-1.62885	-1.62885	9.43343			-1.53622	9.32502			-1.62885	9.71997
			-1.62861	-1.62861	9.43183			-1.53591	9.33408			-1.62861	9.72452
			-1.62836	-1.62836	9.44294			-1.53561	9.3174			-1.62836	9.75125
			-1.62812	-1.62812	9.45737			-1.5353	9.26894			-1.62812	9.77194
			-1.62787	-1.62787	9.46167			-1.535	9.24644			-1.62787	9.75886
			-1.62763	-1.62763	9.44697			-1.53469	9.29038			-1.62763	9.72767
			-1.62739	-1.62739	9.42543			-1.53438	9.34647			-1.62739	9.7337
			-1.62714	-1.62714	9.42585			-1.53408	9.33489			-1.62714	9.79403
			-1.6269	-1.6269	9.45391			-1.53377	9.2763			-1.6269	9.84899
			-1.62665	-1.62665	9.4744			-1.53347	9.26445			-1.62665	9.84234
			-1.62641	-1.62641	9.45951			-1.53316	9.31436			-1.62641	9.79991
			-1.62616	-1.62616	9.43355			-1.53286	9.33611			-1.62616	9.778
			-1.62592	-1.62592	9.43521			-1.53255	9.28821			-1.62592	9.77599
			-1.62567	-1.62567	9.45599			-1.53224	9.25229			-1.62567	9.76226
			-1.62543	-1.62543	9.45874			-1.53194	9.29394			-1.62543	9.74708
			-1.62518	-1.62518	9.44291			-1.53163	9.34357			-1.62518	9.75666
			-1.62494	-1.62494	9.4408			-1.53133	9.30703			-1.62494	9.76645
			-1.62469	-1.62469	9.45638			-1.53102	9.22375			-1.62469	9.73924
			-1.62445	-1.62445	9.45928			-1.53071	9.20593			-1.62445	9.705
			-1.6242	-1.6242	9.44107			-1.53041	9.26447			-1.6242	9.71898
			-1.62396	-1.62396	9.42806			-1.5301	9.30926			-1.62396	9.75953
			-1.62371	-1.62371	9.43247			-1.5298	9.30164			-1.62371	9.75732
			-1.62347	-1.62347	9.43707			-1.52949	9.29214			-1.62347	9.71603
			-1.62322	-1.62322	9.43544			-1.52918	9.30692			-1.62322	9.70824
			-1.62298	-1.62298	9.44181			-1.52888	9.30922			-1.62298	9.74731
			-1.62273	-1.62273	9.45242			-1.52857	9.2939			-1.62273	9.76235
			-1.62249	-1.62249	9.44356			-1.52827	9.31453			-1.62249	9.72083
			-1.62225	-1.62225	9.41926			-1.52796	9.37723			-1.62225	9.68289
			-1.622	-1.622	9.41473			-1.52765	9.4012			-1.622	9.69779
			-1.62176	-1.62176	9.43699			-1.52735	9.33862			-1.62176	9.72872
			-1.62151	-1.62151	9.44961			-1.52704	9.25635			-1.62151	9.72534
			-1.62127	-1.62127	9.43409			-1.52674	9.23675			-1.62127	9.70275
			-1.62102	-1.62102	9.41994			-1.52643	9.26259			-1.62102	9.69934
			-1.62078	-1.62078	9.429			-1.52612	9.26921			-1.62078	9.71187
			-1.62053	-1.62053	9.43678			-1.52582	9.25534			-1.62053	9.71982
			-1.62029	-1.62029	9.4206			-1.52551	9.26264			-1.62029	9.72816
			-1.62004	-1.62004	9.40484			-1.52521	9.28215			-1.62004	9.74335
			-1.6198	-1.6198	9.42003			-1.5249	9.26888			-1.6198	9.7474
			-1.61955	-1.61955	9.44898			-1.52459	9.2347			-1.61955	9.73449
			-1.61931	-1.61931	9.45466			-1.52429	9.243			-1.61931	9.73498
			-1.61906	-1.61906	9.4379			-1.52398	9.30249			-1.61906	9.76647
			-1.61882	-1.61882	9.42931			-1.52368	9.34236			-1.61882	9.79882
			-1.61857	-1.61857	9.43905			-1.52337	9.31689			-1.61857	9.80225
			-1.61833	-1.61833	9.44943			-1.52306	9.27094			-1.61833	9.79223
			-1.61808	-1.61808	9.4481			-1.52276	9.26713			-1.61808	9.79101
			-1.61784	-1.61784	9.43954			-1.52245	9.29822			-1.61784	9.78385
			-1.61759	-1.61759	9.43001			-1.52215	9.31814			-1.61759	9.75421
			-1.61735	-1.61735	9.42354			-1.52184	9.32135			-1.61735	9.72646
			-1.61711	-1.61711	9.42642			-1.52153	9.33552			-1.61711	9.72821
			-1.61686	-1.61686	9.43819			-1.52123	9.35548			-1.61686	9.73996
			-1.61662	-1.61662	9.44569			-1.52092	9.3434			-1.61662	9.7286
			-1.61637	-1.61637	9.44063			-1.52062	9.29786			-1.61637	9.70788
			-1.61613	-1.61613	9.4323			-1.52031	9.26758			-1.61613	9.71908
			-1.61588	-1.61588	9.43142			-1.52001	9.2787			-1.61588	9.76659
			-1.61564	-1.61564	9.4343			-1.5197	9.29218			-1.61564	9.81401
			-1.61539	-1.61539	9.43576			-1.51939	9.26405			-1.61539	9.83348
			-1.61515	-1.61515	9.44208			-1.51909	9.21338			-1.61515	9.82292
			-1.6149	-1.6149	9.45624			-1.51878	9.19346			-1.6149	9.78807
			-1.61466	-1.61466	9.46556			-1.51848	9.21822			-1.61466	9.74357
			-1.61441	-1.61441	9.45919			-1.51817	9.25704			-1.61441	9.72167
			-1.61417	-1.61417	9.44611			-1.51786	9.28682			-1.61417	9.74307
			-1.61392	-1.61392	9.44153			-1.51756	9.30481			-1.61392	9.78415
			-1.61368	-1.61368	9.44689			-1.51725	9.29878			-1.61368	9.80257
			-1.61343	-1.61343	9.45464			-1.51695	9.25567			-1.61343	9.7887
			-1.61319	-1.61319	9.45979			-1.51664	9.2037			-1.61319	9.76467
			-1.61294	-1.61294	9.45663			-1.51633	9.19405			-1.61294	9.74499
			-1.6127	-1.6127	9.43916			-1.51603	9.22746			-1.6127	9.73043
			-1.61245	-1.61245	9.41615			-1.51572	9.24891			-1.61245	9.73131
			-1.61221	-1.61221	9.40916			-1.51542	9.2361			-1.61221	9.75871
			-1.61197	-1.61197	9.4241			-1.51511	9.23858			-1.61197	9.79308
			-1.61172	-1.61172	9.44129			-1.5148	9.29277			-1.61172	9.79656
			-1.61148	-1.61148	9.44526			-1.5145	9.35161			-1.61148	9.76249
			-1.61123	-1.61123	9.44522			-1.51419	9.35343			-1.61123	9.72555
			-1.61099	-1.61099	9.4519			-1.51389	9.31845			-1.61099	9.71758
			-1.61074	-1.61074	9.45482			-1.51358	9.30934			-1.61074	9.73676
			-1.6105	-1.6105	9.44261			-1.51327	9.3226			-1.6105	9.76431
			-1.61025	-1.61025	9.42882			-1.51297	9.30013			-1.61025	9.78662
			-1.61001	-1.61001	9.43472			-1.51266	9.2431			-1.61001	9.7933
			-1.60976	-1.60976	9.45664			-1.51236	9.22877			-1.60976	9.77653
			-1.60952	-1.60952	9.47104			-1.51205	9.29037			-1.60952	9.74398
			-1.60927	-1.60927	9.46445			-1.51174	9.35388			-1.60927	9.71703
			-1.60903	-1.60903	9.44387			-1.51144	9.33959			-1.60903	9.7066
			-1.60878	-1.60878	9.42408			-1.51113	9.27407			-1.60878	9.70396
			-1.60854	-1.60854	9.41792			-1.51083	9.24685			-1.60854	9.70209
			-1.60829	-1.60829	9.43011			-1.51052	9.28651			-1.60829	9.71058
			-1.60805	-1.60805	9.4488			-1.51021	9.33623			-1.60805	9.73843
			-1.6078	-1.6078	9.45279			-1.50991	9.34256			-1.6078	9.77397
			-1.60756	-1.60756	9.43788			-1.5096	9.31708			-1.60756	9.79568
			-1.60731	-1.60731	9.4246			-1.5093	9.30109			-1.60731	9.79699
			-1.60707	-1.60707	9.42969			-1.50899	9.30579			-1.60707	9.78828
			-1.60683	-1.60683	9.44363			-1.50869	9.30952			-1.60683	9.77851
			-1.60658	-1.60658	9.44864			-1.50838	9.29705			-1.60658	9.76862
			-1.60634	-1.60634	9.44451			-1.50807	9.2784			-1.60634	9.76242
			-1.60609	-1.60609	9.44159			-1.50777	9.26757			-1.60609	9.76799
			-1.60585	-1.60585	9.44191			-1.50746	9.2604			-1.60585	9.78038
			-1.6056	-1.6056	9.44258			-1.50716	9.24866			-1.6056	9.77724
			-1.60536	-1.60536	9.44555			-1.50685	9.24595			-1.60536	9.74644
			-1.60511	-1.60511	9.44845			-1.50654	9.27272			-1.60511	9.70886
			-1.60487	-1.60487	9.43977			-1.50624	9.31217			-1.60487	9.69484
			-1.60462	-1.60462	9.42017			-1.50593	9.31625			-1.60462	9.70397
			-1.60438	-1.60438	9.41321			-1.50563	9.27662			-1.60438	9.71257
			-1.60413	-1.60413	9.43422			-1.50532	9.25512			-1.60413	9.71736
			-1.60389	-1.60389	9.46117			-1.50501	9.30475			-1.60389	9.73713
			-1.60364	-1.60364	9.46197			-1.50471	9.38707			-1.60364	9.76561
			-1.6034	-1.6034	9.44112			-1.5044	9.41788			-1.6034	9.76547
			-1.60315	-1.60315	9.43188			-1.5041	9.3791			-1.60315	9.73123
			-1.60291	-1.60291	9.44613			-1.50379	9.32814			-1.60291	9.71403
			-1.60266	-1.60266	9.461			-1.50348	9.30517			-1.60266	9.74639
			-1.60242	-1.60242	9.45773			-1.50318	9.29502			-1.60242	9.78286
			-1.60217	-1.60217	9.44665			-1.50287	9.28416			-1.60217	9.76805
			-1.60193	-1.60193	9.4435			-1.50257	9.2856			-1.60193	9.72945
			-1.60169	-1.60169	9.44404			-1.50226	9.29082			-1.60169	9.73471
			-1.60144	-1.60144	9.43681			-1.50195	9.26522			-1.60144	9.77769
			-1.6012	-1.6012	9.4268			-1.50165	9.21758			-1.6012	9.78868
			-1.60095	-1.60095	9.42878			-1.50134	9.20565			-1.60095	9.7541
			-1.60071	-1.60071	9.44327			-1.50104	9.23961			-1.60071	9.73879
			-1.60046	-1.60046	9.45428			-1.50073	9.25306			-1.60046	9.77171
			-1.60022	-1.60022	9.45066			-1.50042	9.21612			-1.60022	9.79667
			-1.59997	-1.59997	9.43938			-1.50012	9.2005			-1.59997	9.77337
			-1.59973	-1.59973	9.43422			-1.49981	9.26592			-1.59973	9.74689
			-1.59948	-1.59948	9.4387			-1.49951	9.35175			-1.59948	9.76394
			-1.59924	-1.59924	9.44541			-1.4992	9.36763			-1.59924	9.79047
			-1.59899	-1.59899	9.44832			-1.49889	9.33494			-1.59899	9.77745
			-1.59875	-1.59875	9.44847			-1.49859	9.33644			-1.59875	9.75005
			-1.5985	-1.5985	9.44729			-1.49828	9.36622			-1.5985	9.75812
			-1.59826	-1.59826	9.44254			-1.49798	9.34664			-1.59826	9.78447
			-1.59801	-1.59801	9.43487			-1.49767	9.27968			-1.59801	9.7803
			-1.59777	-1.59777	9.43158			-1.49736	9.25822			-1.59777	9.75682
			-1.59752	-1.59752	9.43645			-1.49706	9.31181			-1.59752	9.76033
			-1.59728	-1.59728	9.44216			-1.49675	9.35625			-1.59728	9.7816
			-1.59703	-1.59703	9.44117			-1.49645	9.33543			-1.59703	9.77341
			-1.59679	-1.59679	9.43826			-1.49614	9.31029			-1.59679	9.7424
			-1.59655	-1.59655	9.44115			-1.49584	9.34667			-1.59655	9.73707
			-1.5963	-1.5963	9.44439			-1.49553	9.39892			-1.5963	9.75056
			-1.59606	-1.59606	9.43828			-1.49522	9.38005			-1.59606	9.72684
			-1.59581	-1.59581	9.4294			-1.49492	9.29502			-1.59581	9.67264
			-1.59557	-1.59557	9.43254			-1.49461	9.2284			-1.59557	9.67044
			-1.59532	-1.59532	9.44248			-1.49431	9.22713			-1.59532	9.74947
			-1.59508	-1.59508	9.43635			-1.494	9.25907			-1.59508	9.82642
			-1.59483	-1.59483	9.41156			-1.49369	9.2752			-1.59483	9.82008
			-1.59459	-1.59459	9.39825			-1.49339	9.2654			-1.59459	9.75881
			-1.59434	-1.59434	9.41914			-1.49308	9.25294			-1.59434	9.72347
			-1.5941	-1.5941	9.45515			-1.49278	9.26389			-1.5941	9.73608
			-1.59385	-1.59385	9.47012			-1.49247	9.29885			-1.59385	9.76034
			-1.59361	-1.59361	9.45747			-1.49216	9.32539			-1.59361	9.77237
			-1.59336	-1.59336	9.44202			-1.49186	9.31324			-1.59336	9.77545
			-1.59312	-1.59312	9.44247			-1.49155	9.28136			-1.59312	9.76921
			-1.59287	-1.59287	9.45293			-1.49125	9.27987			-1.59287	9.75271
			-1.59263	-1.59263	9.46025			-1.49094	9.31671			-1.59263	9.74353
			-1.59238	-1.59238	9.46026			-1.49063	9.34151			-1.59238	9.7555
			-1.59214	-1.59214	9.45432			-1.49033	9.31976			-1.59214	9.77089
			-1.59189	-1.59189	9.44424			-1.49002	9.28154			-1.59189	9.76573
			-1.59165	-1.59165	9.43587			-1.48972	9.27109			-1.59165	9.74811
			-1.59141	-1.59141	9.43669			-1.48941	9.28568			-1.59141	9.7423
			-1.59116	-1.59116	9.44538			-1.4891	9.29611			-1.59116	9.7507
			-1.59092	-1.59092	9.45222			-1.4888	9.29557			-1.59092	9.75924
			-1.59067	-1.59067	9.45268			-1.48849	9.2943			-1.59067	9.76562
			-1.59043	-1.59043	9.4515			-1.48819	9.29093			-1.59043	9.77472
			-1.59018	-1.59018	9.45096			-1.48788	9.28043			-1.59018	9.78014
			-1.58994	-1.58994	9.44595			-1.48757	9.27135			-1.58994	9.77511
			-1.58969	-1.58969	9.43608			-1.48727	9.27188			-1.58969	9.7679
			-1.58945	-1.58945	9.43162			-1.48696	9.27713			-1.58945	9.76427
			-1.5892	-1.5892	9.43947			-1.48666	9.2859			-1.5892	9.7526
			-1.58896	-1.58896	9.45185			-1.48635	9.30449			-1.58896	9.72907
			-1.58871	-1.58871	9.45858			-1.48604	9.3215			-1.58871	9.71587
			-1.58847	-1.58847	9.46249			-1.48574	9.31235			-1.58847	9.72796
			-1.58822	-1.58822	9.46931			-1.48543	9.28251			-1.58822	9.74509
			-1.58798	-1.58798	9.47005			-1.48513	9.26917			-1.58798	9.74762
			-1.58773	-1.58773	9.4519			-1.48482	9.28356			-1.58773	9.7549
			-1.58749	-1.58749	9.42535			-1.48451	9.29443			-1.58749	9.78904
			-1.58724	-1.58724	9.41916			-1.48421	9.28761			-1.58724	9.82287
			-1.587	-1.587	9.44116			-1.4839	9.29302			-1.587	9.81283
			-1.58675	-1.58675	9.46445			-1.4836	9.32533			-1.58675	9.7706
			-1.58651	-1.58651	9.46384			-1.48329	9.34801			-1.58651	9.7489
			-1.58627	-1.58627	9.44877			-1.48299	9.33124			-1.58627	9.75959
			-1.58602	-1.58602	9.44354			-1.48268	9.29995			-1.58602	9.76159
			-1.58578	-1.58578	9.4502			-1.48237	9.28833			-1.58578	9.73832
			-1.58553	-1.58553	9.45271			-1.48207	9.2904			-1.58553	9.72959
			-1.58529	-1.58529	9.44736			-1.48176	9.28976			-1.58529	9.76053
			-1.58504	-1.58504	9.44493			-1.48146	9.29125			-1.58504	9.78791
			-1.5848	-1.5848	9.4474			-1.48115	9.29029			-1.5848	9.76024
			-1.58455	-1.58455	9.44667			-1.48084	9.26559			-1.58455	9.70181
			-1.58431	-1.58431	9.44423			-1.48054	9.23806			-1.58431	9.68776
			-1.58406	-1.58406	9.44879			-1.48023	9.27147			-1.58406	9.74097
			-1.58382	-1.58382	9.45518			-1.47993	9.36543			-1.58382	9.79844
			-1.58357	-1.58357	9.44916			-1.47962	9.41896			-1.58357	9.79581
			-1.58333	-1.58333	9.43423			-1.47931	9.36683			-1.58333	9.75449
			-1.58308	-1.58308	9.42891			-1.47901	9.28378			-1.58308	9.75107
			-1.58284	-1.58284	9.436			-1.4787	9.27412			-1.58284	9.80713
			-1.58259	-1.58259	9.44045			-1.4784	9.31991			-1.58259	9.8518
			-1.58235	-1.58235	9.43982			-1.47809	9.33331			-1.58235	9.81902
			-1.5821	-1.5821	9.44671			-1.47778	9.30566			-1.5821	9.74924
			-1.58186	-1.58186	9.45713			-1.47748	9.2967			-1.58186	9.74017
			-1.58161	-1.58161	9.45017			-1.47717	9.3122			-1.58161	9.80353
			-1.58137	-1.58137	9.42883			-1.47687	9.3043			-1.58137	9.84
			-1.58113	-1.58113	9.4247			-1.47656	9.27652			-1.58113	9.78259
			-1.58088	-1.58088	9.44661			-1.47625	9.27988			-1.58088	9.69724
			-1.58064	-1.58064	9.46171			-1.47595	9.31108			-1.58064	9.6842
			-1.58039	-1.58039	9.44833			-1.47564	9.31449			-1.58039	9.73399
			-1.58015	-1.58015	9.43103			-1.47534	9.28343			-1.58015	9.76106
			-1.5799	-1.5799	9.43582			-1.47503	9.26519			-1.5799	9.74698
			-1.57966	-1.57966	9.44707			-1.47472	9.26844			-1.57966	9.75248
			-1.57941	-1.57941	9.44214			-1.47442	9.26042			-1.57941	9.79249
			-1.57917	-1.57917	9.43565			-1.47411	9.25174			-1.57917	9.80231
			-1.57892	-1.57892	9.44925			-1.47381	9.28358			-1.57892	9.75528
			-1.57868	-1.57868	9.46575			-1.4735	9.33206			-1.57868	9.72027
			-1.57843	-1.57843	9.45798			-1.47319	9.33025			-1.57843	9.75146
			-1.57819	-1.57819	9.44026			-1.47289	9.28836			-1.57819	9.7981
			-1.57794	-1.57794	9.44416			-1.47258	9.28024			-1.57794	9.78874
			-1.5777	-1.5777	9.46112			-1.47228	9.30495			-1.5777	9.74412
			-1.57745	-1.57745	9.45839			-1.47197	9.28604			-1.57745	9.73091
			-1.57721	-1.57721	9.43968			-1.47166	9.22582			-1.57721	9.74703
			-1.57696	-1.57696	9.43785			-1.47136	9.22248			-1.57696	9.73569
			-1.57672	-1.57672	9.4543			-1.47105	9.2932			-1.57672	9.6923
			-1.57647	-1.57647	9.45815			-1.47075	9.32357			-1.57647	9.67638
			-1.57623	-1.57623	9.44443			-1.47044	9.2592			-1.57623	9.7167
			-1.57599	-1.57599	9.44087			-1.47014	9.20884			-1.57599	9.77128
			-1.57574	-1.57574	9.4534			-1.46983	9.26311			-1.57574	9.79211
			-1.5755	-1.5755	9.45607			-1.46952	9.33891			-1.5755	9.77872
			-1.57525	-1.57525	9.44362			-1.46922	9.32414			-1.57525	9.75739
			-1.57501	-1.57501	9.44287			-1.46891	9.26898			-1.57501	9.74834
			-1.57476	-1.57476	9.45783			-1.46861	9.2886			-1.57476	9.75932
			-1.57452	-1.57452	9.45495			-1.4683	9.35415			-1.57452	9.77769
			-1.57427	-1.57427	9.42415			-1.46799	9.34197			-1.57427	9.7719
			-1.57403	-1.57403	9.40577			-1.46769	9.25329			-1.57403	9.73541
			-1.57378	-1.57378	9.42765			-1.46738	9.22192			-1.57378	9.71523
			-1.57354	-1.57354	9.45847			-1.46708	9.29832			-1.57354	9.74991
			-1.57329	-1.57329	9.45886			-1.46677	9.37108			-1.57329	9.79686
			-1.57305	-1.57305	9.4422			-1.46646	9.34156			-1.57305	9.78712
			-1.5728	-1.5728	9.44494			-1.46616	9.25928			-1.5728	9.74219
			-1.57256	-1.57256	9.46311			-1.46585	9.22793			-1.57256	9.75072
			-1.57231	-1.57231	9.4635			-1.46555	9.26345			-1.57231	9.81739
			-1.57207	-1.57207	9.44219			-1.46524	9.30859			-1.57207	9.83444
			-1.57182	-1.57182	9.42976			-1.46493	9.32828			-1.57182	9.75013
			-1.57158	-1.57158	9.44027			-1.46463	9.32865			-1.57158	9.6714
			-1.57133	-1.57133	9.45148			-1.46432	9.31763			-1.57133	9.7141
			-1.57109	-1.57109	9.44212			-1.46402	9.29982			-1.57109	9.82037
			-1.57085	-1.57085	9.42295			-1.46371	9.29036			-1.57085	9.83644
			-1.5706	-1.5706	9.41959			-1.4634	9.29457			-1.5706	9.7411
			-1.57036	-1.57036	9.43892			-1.4631	9.29036			-1.57036	9.67449
			-1.57011	-1.57011	9.46226			-1.46279	9.26513			-1.57011	9.7251
			-1.56987	-1.56987	9.46799			-1.46249	9.2529			-1.56987	9.80378
			-1.56962	-1.56962	9.45394			-1.46218	9.29414			-1.56962	9.78866
			-1.56938	-1.56938	9.43626			-1.46187	9.36404			-1.56938	9.7087
			-1.56913	-1.56913	9.42846			-1.46157	9.38708			-1.56913	9.69003
			-1.56889	-1.56889	9.42914			-1.46126	9.33692			-1.56889	9.76083
			-1.56864	-1.56864	9.43308			-1.46096	9.28062			-1.56864	9.81511
			-1.5684	-1.5684	9.44209			-1.46065	9.29089			-1.5684	9.78092
			-1.56815	-1.56815	9.45371			-1.46034	9.34477			-1.56815	9.73008
			-1.56791	-1.56791	9.45202			-1.46004	9.35896			-1.56791	9.76298
			-1.56766	-1.56766	9.42935			-1.45973	9.31181			-1.56766	9.8447
			-1.56742	-1.56742	9.40721			-1.45943	9.26759			-1.56742	9.84452
			-1.56717	-1.56717	9.41121			-1.45912	9.26973			-1.56717	9.72965
			-1.56693	-1.56693	9.43188			-1.45882	9.27938			-1.56693	9.62889
			-1.56668	-1.56668	9.43921			-1.45851	9.25548			-1.56668	9.66339
			-1.56644	-1.56644	9.43169			-1.4582	9.23128			-1.56644	9.78188
			-1.56619	-1.56619	9.43626			-1.4579	9.25031			-1.56619	9.83547
			-1.56595	-1.56595	9.45719			-1.45759	9.27814			-1.56595	9.78152
			-1.56571	-1.56571	9.46424			-1.45729	9.25673			-1.56571	9.72451
			-1.56546	-1.56546	9.44285			-1.45698	9.21379			-1.56546	9.74974
			-1.56522	-1.56522	9.4208			-1.45667	9.2291			-1.56522	9.80412
			-1.56497	-1.56497	9.42512			-1.45637	9.30457			-1.56497	9.78862
			-1.56473	-1.56473	9.44243			-1.45606	9.35642			-1.56473	9.70751
			-1.56448	-1.56448	9.44586			-1.45576	9.34168			-1.56448	9.65669
			-1.56424	-1.56424	9.43658			-1.45545	9.30732			-1.56424	9.6883
			-1.56399	-1.56399	9.4337			-1.45514	9.2985			-1.56399	9.75349
			-1.56375	-1.56375	9.44078			-1.45484	9.29925			-1.56375	9.78249
			-1.5635	-1.5635	9.44621			-1.45453	9.29008			-1.5635	9.76886
			-1.56326	-1.56326	9.44415			-1.45423	9.29074			-1.56326	9.75427
			-1.56301	-1.56301	9.43646			-1.45392	9.31109			-1.56301	9.76426
			-1.56277	-1.56277	9.42589			-1.45361	9.32209			-1.56277	9.78494
			-1.56252	-1.56252	9.42103			-1.45331	9.30833			-1.56252	9.79085
			-1.56228	-1.56228	9.43317			-1.453	9.2947			-1.56228	9.77564
			-1.56203	-1.56203	9.4551			-1.4527	9.29541			-1.56203	9.755
			-1.56179	-1.56179	9.46095			-1.45239	9.29114			-1.56179	9.74622
			-1.56154	-1.56154	9.44228			-1.45208	9.27907			-1.56154	9.74891
			-1.5613	-1.5613	9.42421			-1.45178	9.28504			-1.5613	9.74969
			-1.56105	-1.56105	9.42857			-1.45147	9.30377			-1.56105	9.74466
			-1.56081	-1.56081	9.44209			-1.45117	9.2929			-1.56081	9.74583
			-1.56057	-1.56057	9.44292			-1.45086	9.253			-1.56057	9.76016
			-1.56032	-1.56032	9.43866			-1.45055	9.24356			-1.56032	9.7747
			-1.56008	-1.56008	9.4497			-1.45025	9.28774			-1.56008	9.77215
			-1.55983	-1.55983	9.46961			-1.44994	9.33134			-1.55983	9.75247
			-1.55959	-1.55959	9.47186			-1.44964	9.33297			-1.55959	9.73054
			-1.55934	-1.55934	9.45008			-1.44933	9.32246			-1.55934	9.72151
			-1.5591	-1.5591	9.42499			-1.44902	9.32906			-1.5591	9.73373
			-1.55885	-1.55885	9.41462			-1.44872	9.32646			-1.55885	9.76287
			-1.55861	-1.55861	9.41883			-1.44841	9.29778			-1.55861	9.78772
			-1.55836	-1.55836	9.43108			-1.44811	9.28114			-1.55836	9.78962
			-1.55812	-1.55812	9.4454			-1.4478	9.29614			-1.55812	9.78184
			-1.55787	-1.55787	9.45283			-1.44749	9.29798			-1.55787	9.79416
			-1.55763	-1.55763	9.44768			-1.44719	9.26443			-1.55763	9.81802
			-1.55738	-1.55738	9.43651			-1.44688	9.25475			-1.55738	9.80387
			-1.55714	-1.55714	9.42924			-1.44658	9.31221			-1.55714	9.73966
			-1.55689	-1.55689	9.42562			-1.44627	9.3777			-1.55689	9.69328
			-1.55665	-1.55665	9.42272			-1.44597	9.37772			-1.55665	9.72896
			-1.5564	-1.5564	9.42644			-1.44566	9.33749			-1.5564	9.80657
			-1.55616	-1.55616	9.44007			-1.44535	9.32445			-1.55616	9.82564
			-1.55591	-1.55591	9.45106			-1.44505	9.33602			-1.55591	9.76418
			-1.55567	-1.55567	9.44686			-1.44474	9.32709			-1.55567	9.70792
			-1.55543	-1.55543	9.43616			-1.44444	9.30069			-1.55543	9.7254
			-1.55518	-1.55518	9.43569			-1.44413	9.28775			-1.55518	9.77625
			-1.55494	-1.55494	9.44348			-1.44382	9.2813			-1.55494	9.78328
			-1.55469	-1.55469	9.44544			-1.44352	9.26971			-1.55469	9.74859
			-1.55445	-1.55445	9.44197			-1.44321	9.28608			-1.55445	9.73974
			-1.5542	-1.5542	9.44499			-1.44291	9.34208			-1.5542	9.77968
			-1.55396	-1.55396	9.45219			-1.4426	9.36802			-1.55396	9.81256
			-1.55371	-1.55371	9.44848			-1.44229	9.31357			-1.55371	9.79042
			-1.55347	-1.55347	9.4346			-1.44199	9.25321			-1.55347	9.74388
			-1.55322	-1.55322	9.43044			-1.44168	9.28362			-1.55322	9.73453
			-1.55298	-1.55298	9.44461			-1.44138	9.3633			-1.55298	9.76523
			-1.55273	-1.55273	9.46046			-1.44107	9.37609			-1.55273	9.78226
			-1.55249	-1.55249	9.46001			-1.44076	9.31923			-1.55249	9.76156
			-1.55224	-1.55224	9.44553			-1.44046	9.29432			-1.55224	9.74665
			-1.552	-1.552	9.43016			-1.44015	9.32861			-1.552	9.77908
			-1.55175	-1.55175	9.42153			-1.43985	9.3449			-1.55175	9.82703
			-1.55151	-1.55151	9.42185			-1.43954	9.31526			-1.55151	9.82359
			-1.55126	-1.55126	9.43147			-1.43923	9.30777			-1.55126	9.76131
			-1.55102	-1.55102	9.44484			-1.43893	9.35348			-1.55102	9.70304
			-1.55078	-1.55078	9.45265			-1.43862	9.38991			-1.55078	9.69658
			-1.55053	-1.55053	9.4535			-1.43832	9.37537			-1.55053	9.72137
			-1.55029	-1.55029	9.45392			-1.43801	9.34866			-1.55029	9.73354
			-1.55004	-1.55004	9.45398			-1.4377	9.33438			-1.55004	9.72611
			-1.5498	-1.5498	9.44561			-1.4374	9.29696			-1.5498	9.72276
			-1.54955	-1.54955	9.43006			-1.43709	9.23804			-1.54955	9.74133
			-1.54931	-1.54931	9.4227			-1.43679	9.23466			-1.54931	9.78499
			-1.54906	-1.54906	9.4312			-1.43648	9.31506			-1.54906	9.84268
			-1.54882	-1.54882	9.44141			-1.43617	9.38654			-1.54882	9.88023
			-1.54857	-1.54857	9.43722			-1.43587	9.36213			-1.54857	9.86193
			-1.54833	-1.54833	9.42503			-1.43556	9.28654			-1.54833	9.80188
			-1.54808	-1.54808	9.42456			-1.43526	9.26095			-1.54808	9.75957
			-1.54784	-1.54784	9.44003			-1.43495	9.30125			-1.54784	9.7621
			-1.54759	-1.54759	9.45464			-1.43464	9.34686			-1.54759	9.77012
			-1.54735	-1.54735	9.4534			-1.43434	9.36422			-1.54735	9.74875
			-1.5471	-1.5471	9.43976			-1.43403	9.36472			-1.5471	9.72376
			-1.54686	-1.54686	9.42809			-1.43373	9.34935			-1.54686	9.72649
			-1.54661	-1.54661	9.42826			-1.43342	9.30652			-1.54661	9.73498
			-1.54637	-1.54637	9.4399			-1.43312	9.25414			-1.54637	9.72608
			-1.54612	-1.54612	9.4536			-1.43281	9.23002			-1.54612	9.73569
			-1.54588	-1.54588	9.45633			-1.4325	9.24411			-1.54588	9.79305
			-1.54564	-1.54564	9.44379			-1.4322	9.27341			-1.54564	9.83924
			-1.54539	-1.54539	9.43002			-1.43189	9.29427			-1.54539	9.80274
			-1.54515	-1.54515	9.43449			-1.43159	9.29542			-1.54515	9.72657
			-1.5449	-1.5449	9.4549			-1.43128	9.27559			-1.5449	9.71585
			-1.54466	-1.54466	9.46467			-1.43097	9.24984			-1.54466	9.77074
			-1.54441	-1.54441	9.44804			-1.43067	9.24037			-1.54441	9.78541
			-1.54417	-1.54417	9.42621			-1.43036	9.24915			-1.54417	9.72297
			-1.54392	-1.54392	9.4308			-1.43006	9.2628			-1.54392	9.67341
			-1.54368	-1.54368	9.45775			-1.42975	9.28844			-1.54368	9.70157
			-1.54343	-1.54343	9.47105			-1.42944	9.3435			-1.54343	9.74955
			-1.54319	-1.54319	9.45467			-1.42914	9.40138			-1.54319	9.74857
			-1.54294	-1.54294	9.43469			-1.42883	9.40181			-1.54294	9.72995
			-1.5427	-1.5427	9.43837			-1.42853	9.33791			-1.5427	9.74916
			-1.54245	-1.54245	9.45515			-1.42822	9.27923			-1.54245	9.77971
			-1.54221	-1.54221	9.45935			-1.42791	9.27684			-1.54221	9.76817
			-1.54196	-1.54196	9.4527			-1.42761	9.29982			-1.54196	9.73557
			-1.54172	-1.54172	9.45597			-1.4273	9.30184			-1.54172	9.73769
			-1.54147	-1.54147	9.46935			-1.427	9.2929			-1.54147	9.76726
			-1.54123	-1.54123	9.47225			-1.42669	9.29733			-1.54123	9.77628
			-1.54098	-1.54098	9.46003			-1.42638	9.29706			-1.54098	9.7626
			-1.54074	-1.54074	9.45077			-1.42608	9.27794			-1.54074	9.75786
			-1.5405	-1.5405	9.45174			-1.42577	9.27899			-1.5405	9.75758
			-1.54025	-1.54025	9.4488			-1.42547	9.32431			-1.54025	9.73909
			-1.54001	-1.54001	9.43769			-1.42516	9.35457			-1.54001	9.72576
			-1.53976	-1.53976	9.43691			-1.42485	9.31327			-1.53976	9.75586
			-1.53952	-1.53952	9.45508			-1.42455	9.26146			-1.53952	9.80266
			-1.53927	-1.53927	9.47148			-1.42424	9.29956			-1.53927	9.80228
			-1.53903	-1.53903	9.46729			-1.42394	9.39476			-1.53903	9.75641
			-1.53878	-1.53878	9.45462			-1.42363	9.41055			-1.53878	9.73419
			-1.53854	-1.53854	9.45288			-1.42332	9.32069			-1.53854	9.76815
			-1.53829	-1.53829	9.45665			-1.42302	9.26238			-1.53829	9.8148
			-1.53805	-1.53805	9.45117			-1.42271	9.32306			-1.53805	9.82702
			-1.5378	-1.5378	9.44264			-1.42241	9.39595			-1.5378	9.80607
			-1.53756	-1.53756	9.44492			-1.4221	9.34483			-1.53756	9.77121
			-1.53731	-1.53731	9.44926			-1.4218	9.22097			-1.53731	9.73233
			-1.53707	-1.53707	9.43876			-1.42149	9.18746			-1.53707	9.7073
			-1.53682	-1.53682	9.42412			-1.42118	9.27444			-1.53682	9.71745
			-1.53658	-1.53658	9.43064			-1.42088	9.34767			-1.53658	9.7499
			-1.53633	-1.53633	9.45182			-1.42057	9.32061			-1.53633	9.76482
			-1.53609	-1.53609	9.45261			-1.42027	9.26488			-1.53609	9.75257
			-1.53584	-1.53584	9.42625			-1.41996	9.26851			-1.53584	9.74444
			-1.5356	-1.5356	9.41173			-1.41965	9.29692			-1.5356	9.75654
			-1.53536	-1.53536	9.43756			-1.41935	9.27174			-1.53536	9.7627
			-1.53511	-1.53511	9.47753			-1.41904	9.21114			-1.53511	9.7392
			-1.53487	-1.53487	9.48673			-1.41874	9.20094			-1.53487	9.70315
			-1.53462	-1.53462	9.46064			-1.41843	9.26354			-1.53462	9.68878
			-1.53438	-1.53438	9.43273			-1.41812	9.33777			-1.53438	9.70694
			-1.53413	-1.53413	9.42613			-1.41782	9.37167			-1.53413	9.73785
			-1.53389	-1.53389	9.4335			-1.41751	9.36539			-1.53389	9.74954
			-1.53364	-1.53364	9.43866			-1.41721	9.33209			-1.53364	9.72619
			-1.5334	-1.5334	9.43594			-1.4169	9.28293			-1.5334	9.69369
			-1.53315	-1.53315	9.42803			-1.41659	9.24873			-1.53315	9.70114
			-1.53291	-1.53291	9.42208			-1.41629	9.25512			-1.53291	9.75452
			-1.53266	-1.53266	9.42733			-1.41598	9.27294			-1.53266	9.79419
			-1.53242	-1.53242	9.44318			-1.41568	9.25263			-1.53242	9.77545
			-1.53217	-1.53217	9.45311			-1.41537	9.21103			-1.53217	9.74167
			-1.53193	-1.53193	9.44421			-1.41506	9.21917			-1.53193	9.76184
			-1.53168	-1.53168	9.42859			-1.41476	9.29146			-1.53168	9.81905
			-1.53144	-1.53144	9.42869			-1.41445	9.35588			-1.53144	9.83336
			-1.53119	-1.53119	9.44435			-1.41415	9.35919			-1.53119	9.78809
			-1.53095	-1.53095	9.4544			-1.41384	9.33563			-1.53095	9.75206
[truncated: 63,537 more rows]

## Sheet: FTIR Data
	Raw data: FTIR spectra
		Sample	Wavenumber (cm-1)	No crosslinked		Wavenumber (cm-1)	Glutaraldehyde		Wavenumber (cm-1)	UV		Sample	Wavenumber (cm-1)	No crosslinked		Wavenumber (cm-1)	UV		Wavenumber (cm-1)	Silane		Sample	Wavenumber (cm-1)	No crosslinked		Wavenumber (cm-1)	Glutaraldehyde		Wavenumber (cm-1)	UV
		GelMA	3996.18	99.0421		3996.18	83.7662		3996.18	71.3743		PCLMA	3996.18	40.2661		3996.18	20.0258		4198.64	10.0402		PCLMA:GelMA				3996.18	49.2924		3996.18	33.158
			3994.25	99.0467		3994.25	83.7585		3994.25	71.3809			3994.25	40.2504		3994.25	20.0253		4197.93	10.0446			3996.18	82.8455		3994.25	49.2947		3994.25	33.1489
			3992.32	99.0604		3992.32	83.7566		3992.32	71.3891			3992.32	40.2374		3992.32	20.0249		4197.21	10.0482			3994.25	82.8302		3992.32	49.2981		3992.32	33.1428
			3990.39	99.0786		3990.39	83.7662		3990.39	71.3907			3990.39	40.2309		3990.39	20.0253		4196.5	10.0443			3992.32	82.8149		3990.39	49.3038		3990.39	33.1412
			3988.46	99.09		3988.46	83.7816		3988.46	71.3858			3988.46	40.2328		3988.46	20.0258		4195.78	10.0335			3990.39	82.7978		3988.46	49.3128		3988.46	33.1435
			3986.53	99.0855		3986.53	83.7952		3986.53	71.3825			3986.53	40.242		3986.53	20.0244		4195.06	10.0249			3988.46	82.7787		3986.53	49.3253		3986.53	33.1473
			3984.61	99.0695		3984.61	83.799		3984.61	71.3891			3984.61	40.255		3984.61	20.0212		4194.35	10.0255			3986.53	82.7559		3984.61	49.3356		3984.61	33.1496
			3982.68	99.0558		3982.68	83.7932		3982.68	71.4006			3982.68	40.2643		3982.68	20.0175		4193.63	10.0325			3984.61	82.7406		3982.68	49.3412		3982.68	33.1512
			3980.75	99.0535		3980.75	83.7836		3980.75	71.4072			3980.75	40.2643		3980.75	20.0143		4192.92	10.0368			3982.68	82.7425		3980.75	49.3378		3980.75	33.155
			3978.82	99.0672		3978.82	83.7797		3978.82	71.4088			3978.82	40.256		3978.82	20.0134		4192.2	10.0334			3980.75	82.7616		3978.82	49.3321		3978.82	33.1619
			3976.89	99.0946		3976.89	83.7855		3976.89	71.4105			3976.89	40.2439		3976.89	20.0147		4191.49	10.0257			3978.82	82.7902		3976.89	49.3299		3976.89	33.1687
			3974.96	99.1265		3974.96	83.7952		3974.96	71.4138			3974.96	40.2356		3974.96	20.018		4190.77	10.0171			3976.89	82.8169		3974.96	49.3378		3974.96	33.1756
			3973.03	99.1539		3973.03	83.8047		3973.03	71.4138			3973.03	40.2337		3973.03	20.023		4190.06	10.0076			3974.96	82.834		3973.03	49.3549		3973.03	33.1771
			3971.11	99.1654		3971.11	83.8087		3971.11	71.4072			3971.11	40.2374		3971.11	20.0286		4189.34	9.9988			3973.03	82.8436		3971.11	49.3742		3971.11	33.1741
			3969.18	99.1562		3969.18	83.8125		3969.18	71.4006			3969.18	40.2439		3969.18	20.0341		4188.62	9.9959			3971.11	82.8493		3969.18	49.3878		3969.18	33.168
			3967.25	99.1357		3967.25	83.8163		3967.25	71.3973			3967.25	40.2467		3967.25	20.0383		4187.91	10.0009			3969.18	82.8588		3967.25	49.3924		3967.25	33.1619
			3965.32	99.1151		3965.32	83.8279		3965.32	71.3973			3965.32	40.2439		3965.32	20.041		4187.19	10.01			3967.25	82.8703		3965.32	49.3856		3965.32	33.1557
			3963.39	99.1014		3963.39	83.8414		3963.39	71.4006			3963.39	40.2356		3963.39	20.042		4186.48	10.0182			3965.32	82.8779		3963.39	49.3708		3963.39	33.1504
			3961.46	99.0923		3961.46	83.8434		3961.46	71.4088			3961.46	40.2244		3961.46	20.041		4185.76	10.0225			3963.39	82.876		3961.46	49.3526		3961.46	33.1481
			3959.53	99.0855		3959.53	83.826		3959.53	71.4253			3959.53	40.218		3959.53	20.0396		4185.05	10.0219			3961.46	82.8607		3959.53	49.3401		3959.53	33.1489
			3957.6	99.0832		3957.6	83.799		3957.6	71.445			3957.6	40.2161		3957.6	20.0378		4184.33	10.0189			3959.53	82.8378		3957.6	49.3401		3957.6	33.1512
			3955.68	99.0741		3955.68	83.7816		3955.68	71.4631			3955.68	40.2142		3955.68	20.035		4183.61	10.0202			3957.6	82.8111		3955.68	49.3492		3955.68	33.1542
			3953.75	99.0558		3953.75	83.7816		3953.75	71.4746			3953.75	40.2142		3953.75	20.0332		4182.9	10.0293			3955.68	82.7902		3953.75	49.364		3953.75	33.1557
			3951.82	99.0262		3951.82	83.799		3951.82	71.4746			3951.82	40.217		3951.82	20.0327		4182.18	10.041			3953.75	82.7787		3951.82	49.3753		3951.82	33.1565
			3949.89	99.0034		3949.89	83.8241		3949.89	71.4631			3949.89	40.2226		3949.89	20.0332		4181.47	10.0463			3951.82	82.7768		3949.89	49.3799		3949.89	33.1573
			3947.96	98.992		3947.96	83.8434		3947.96	71.4466			3947.96	40.2291		3947.96	20.0336		4180.75	10.0416			3949.89	82.7825		3947.96	49.3776		3947.96	33.1565
			3946.03	99.0034		3946.03	83.8473		3946.03	71.4269			3946.03	40.2309		3946.03	20.0327		4180.04	10.0302			3947.96	82.7902		3946.03	49.3719		3946.03	33.1557
			3944.1	99.0421		3944.1	83.8318		3944.1	71.4056			3944.1	40.2263		3944.1	20.0323		4179.32	10.018			3946.03	82.794		3944.1	49.364		3944.1	33.1557
			3942.18	99.0809		3942.18	83.8009		3942.18	71.3875			3942.18	40.2217		3942.18	20.0336		4178.61	10.0119			3944.1	82.7997		3942.18	49.3583		3942.18	33.1588
			3940.25	99.0946		3940.25	83.7681		3940.25	71.3792			3940.25	40.2207		3940.25	20.035		4177.89	10.0183			3942.18	82.8092		3940.25	49.3583		3940.25	33.1664
			3938.32	99.0718		3938.32	83.745		3938.32	71.3825			3938.32	40.2263		3938.32	20.035		4177.17	10.036			3940.25	82.8207		3938.32	49.3628		3938.32	33.1748
			3936.39	99.0216		3936.39	83.7334		3936.39	71.3957			3936.39	40.2337		3936.39	20.0323		4176.46	10.0536			3938.32	82.8264		3936.39	49.3697		3936.39	33.1794
			3934.46	98.9715		3934.46	83.7296		3934.46	71.4138			3934.46	40.2393		3934.46	20.0281		4175.74	10.0588			3936.39	82.8149		3934.46	49.3742		3934.46	33.1786
			3932.53	98.9396		3932.53	83.7334		3932.53	71.4302			3932.53	40.2402		3932.53	20.0253		4175.03	10.0474			3934.46	82.7921		3932.53	49.3765		3932.53	33.1748
			3930.6	98.9396		3930.6	83.7411		3930.6	71.4417			3930.6	40.2346		3930.6	20.0253		4174.31	10.0259			3932.53	82.7654		3930.6	49.3799		3930.6	33.1725
			3928.67	98.9578		3928.67	83.7604		3928.67	71.4434			3928.67	40.2272		3928.67	20.0272		4173.6	10.0063			3930.6	82.7425		3928.67	49.3844		3928.67	33.1756
			3926.75	98.9851		3926.75	83.7893		3926.75	71.4417			3926.75	40.2207		3926.75	20.0281		4172.88	9.9984			3928.67	82.7349		3926.75	49.3833		3926.75	33.1794
			3924.82	99.0034		3924.82	83.8203		3924.82	71.4368			3924.82	40.2207		3924.82	20.0267		4172.16	10.0038			3926.75	82.7425		3924.82	49.3765		3924.82	33.1802
			3922.89	99.0034		3922.89	83.8414		3922.89	71.4302			3922.89	40.2226		3922.89	20.0253		4171.45	10.0184			3924.82	82.7635		3922.89	49.3697		3922.89	33.1764
			3920.96	98.9897		3920.96	83.8453		3920.96	71.4236			3920.96	40.2235		3920.96	20.0244		4170.73	10.0364			3922.89	82.7902		3920.96	49.3685		3920.96	33.1687
			3919.03	98.9829		3919.03	83.8337		3919.03	71.4154			3919.03	40.2198		3919.03	20.023		4170.02	10.0504			3920.96	82.813		3919.03	49.3742		3919.03	33.1596
			3917.1	98.992		3917.1	83.8106		3917.1	71.4056			3917.1	40.217		3917.1	20.0198		4169.3	10.0518			3919.03	82.8264		3917.1	49.3833		3917.1	33.1527
			3915.17	99.0102		3915.17	83.7836		3915.17	71.4023			3915.17	40.2207		3915.17	20.0166		4168.59	10.0383			3917.1	82.8264		3915.17	49.3947		3915.17	33.155
			3913.24	99.0262		3913.24	83.7643		3913.24	71.4105			3913.24	40.2282		3913.24	20.0152		4167.87	10.0194			3915.17	82.8169		3913.24	49.4072		3913.24	33.1657
			3911.32	99.0262		3911.32	83.7546		3911.32	71.4368			3911.32	40.2356		3911.32	20.0184		4167.15	10.0079			3913.24	82.8092		3911.32	49.4163		3911.32	33.1817
			3909.39	98.9965		3909.39	83.7546		3909.39	71.4681			3909.39	40.2402		3909.39	20.0263		4166.44	10.0084			3911.32	82.8073		3909.39	49.4197		3909.39	33.1947
			3907.46	98.951		3907.46	83.7662		3907.46	71.4894			3907.46	40.243		3907.46	20.0341		4165.72	10.0145			3909.39	82.813		3907.46	49.4174		3907.46	33.1993
			3905.53	98.9031		3905.53	83.7836		3905.53	71.4894			3905.53	40.2402		3905.53	20.036		4165.01	10.0182			3907.46	82.8226		3905.53	49.4083		3905.53	33.1932
			3903.6	98.8758		3903.6	83.8067		3903.6	71.4681			3903.6	40.2328		3903.6	20.0313		4164.29	10.0195			3905.53	82.8207		3903.6	49.3947		3903.6	33.1786
			3901.67	98.8849		3901.67	83.8279		3901.67	71.4417			3901.67	40.2226		3901.67	20.0249		4163.58	10.0231			3903.6	82.7997		3901.67	49.381		3901.67	33.1626
			3899.74	98.9213		3899.74	83.8395		3899.74	71.4269			3899.74	40.2189		3899.74	20.0212		4162.86	10.0294			3901.67	82.7806		3899.74	49.3685		3899.74	33.1519
			3897.82	98.9487		3897.82	83.8395		3897.82	71.4319			3897.82	40.2254		3897.82	20.0207		4162.15	10.0321			3899.74	82.773		3897.82	49.364		3897.82	33.1519
			3895.89	98.9532		3895.89	83.8376		3895.89	71.4516			3895.89	40.2402		3895.89	20.0226		4161.43	10.0284			3897.82	82.7845		3895.89	49.3697		3895.89	33.1565
			3893.96	98.9464		3893.96	83.8357		3893.96	71.4697			3893.96	40.256		3893.96	20.0258		4160.72	10.022			3895.89	82.8149		3893.96	49.381		3893.96	33.1603
			3892.03	98.9373		3892.03	83.8298		3892.03	71.4796			3892.03	40.2643		3892.03	20.0295		4160	10.0173			3893.96	82.855		3892.03	49.389		3892.03	33.1611
			3890.1	98.9191		3890.1	83.8144		3890.1	71.4796			3890.1	40.2634		3890.1	20.0323		4159.28	10.0134			3892.03	82.8874		3890.1	49.3924		3890.1	33.1634
			3888.17	98.894		3888.17	83.7952		3888.17	71.4697			3888.17	40.2578		3888.17	20.0323		4158.57	10.0076			3890.1	82.9027		3888.17	49.3924		3888.17	33.1687
			3886.24	98.8735		3886.24	83.7816		3886.24	71.4516			3886.24	40.2522		3886.24	20.0281		4157.85	10.0014			3888.17	82.9008		3886.24	49.3901		3886.24	33.1748
			3884.32	98.8644		3884.32	83.7777		3884.32	71.4302			3884.32	40.2485		3884.32	20.0235		4157.14	10.0021			3886.24	82.8817		3884.32	49.3856		3884.32	33.1794
			3882.39	98.8781		3882.39	83.7874		3882.39	71.4154			3882.39	40.2476		3882.39	20.0221		4156.42	10.0159			3884.32	82.8569		3882.39	49.3787		3882.39	33.1817
			3880.46	98.9099		3880.46	83.8047		3880.46	71.4171			3880.46	40.2476		3880.46	20.0263		4155.7	10.0377			3882.39	82.8359		3880.46	49.3731		3880.46	33.184
			3878.53	98.9282		3878.53	83.8125		3878.53	71.4351			3878.53	40.2476		3878.53	20.0332		4154.99	10.0516			3880.46	82.8283		3878.53	49.3719		3878.53	33.1886
			3876.6	98.9304		3876.6	83.799		3876.6	71.4615			3876.6	40.2467		3876.6	20.0392		4154.27	10.0468			3878.53	82.8321		3876.6	49.3776		3876.6	33.1978
			3874.67	98.9191		3874.67	83.7623		3874.67	71.4845			3874.67	40.2439		3874.67	20.0433		4153.56	10.0324			3876.6	82.8417		3874.67	49.3901		3874.67	33.2046
			3872.74	98.8895		3872.74	83.7122		3872.74	71.4994			3872.74	40.2374		3872.74	20.0447		4152.84	10.0276			3874.67	82.8493		3872.74	49.406		3872.74	33.2046
			3870.82	98.8508		3870.82	83.6698		3870.82	71.5092			3870.82	40.2318		3870.82	20.0433		4152.13	10.0381			3872.74	82.8512		3870.82	49.4197		3870.82	33.1947
			3868.89	98.8098		3868.89	83.6505		3868.89	71.5109			3868.89	40.2272		3868.89	20.0387		4151.41	10.0515			3870.82	82.8493		3868.89	49.4254		3868.89	33.1794
			3866.96	98.7734		3866.96	83.6621		3866.96	71.5026			3866.96	40.2282		3866.96	20.0313		4150.7	10.0567			3868.89	82.8474		3866.96	49.4231		3866.96	33.1641
			3865.03	98.7529		3865.03	83.6967		3865.03	71.4878			3865.03	40.2337		3865.03	20.023		4149.98	10.0561			3866.96	82.8436		3865.03	49.4163		3865.03	33.1519
			3863.1	98.7393		3863.1	83.7296		3863.1	71.4796			3863.1	40.242		3863.1	20.0157		4149.27	10.0575			3865.03	82.8417		3863.1	49.4106		3863.1	33.1481
			3861.17	98.7188		3861.17	83.7507		3861.17	71.4927			3861.17	40.2532		3861.17	20.0124		4148.55	10.0613			3863.1	82.8359		3861.17	49.414		3861.17	33.1534
			3859.24	98.6984		3859.24	83.7662		3859.24	71.529			3859.24	40.2652		3859.24	20.0152		4147.83	10.0596			3861.17	82.8302		3859.24	49.4208		3859.24	33.1664
			3857.31	98.6916		3857.31	83.7893		3857.31	71.5669			3857.31	40.2782		3857.31	20.0226		4147.12	10.0465			3859.24	82.8226		3857.31	49.4231		3857.31	33.1832
			3855.39	98.7075		3855.39	83.8067		3855.39	71.5784			3855.39	40.2847		3855.39	20.0281		4146.4	10.0278			3857.31	82.8188		3855.39	49.4083		3855.39	33.1932
			3853.46	98.7416		3853.46	83.8009		3853.46	71.557			3853.46	40.28		3853.46	20.0277		4145.69	10.0172			3855.39	82.8207		3853.46	49.3822		3853.46	33.1916
			3851.53	98.7643		3851.53	83.7701		3851.53	71.5274			3851.53	40.2634		3851.53	20.0226		4144.97	10.021			3853.46	82.8245		3851.53	49.3674		3851.53	33.1825
			3849.6	98.7757		3849.6	83.745		3849.6	71.5174			3849.6	40.2476		3849.6	20.0207		4144.26	10.0324			3851.53	82.8264		3849.6	49.3753		3849.6	33.1756
			3847.67	98.7802		3847.67	83.7488		3847.67	71.5274			3847.67	40.2393		3847.67	20.0249		4143.54	10.042			3849.6	82.8283		3847.67	49.4015		3847.67	33.1756
			3845.74	98.778		3845.74	83.7681		3845.74	71.5504			3845.74	40.2365		3845.74	20.0332		4142.82	10.0474			3847.67	82.8264		3845.74	49.4345		3845.74	33.1809
			3843.81	98.7666		3843.81	83.7816		3843.81	71.5801			3843.81	40.2365		3843.81	20.041		4142.11	10.0497			3845.74	82.8169		3843.81	49.4641		3843.81	33.1871
			3841.89	98.7597		3841.89	83.772		3841.89	71.6114			3841.89	40.2374		3841.89	20.0443		4141.39	10.0472			3843.81	82.7959		3841.89	49.4846		3841.89	33.1932
			3839.96	98.778		3839.96	83.7527		3839.96	71.6279			3839.96	40.2383		3839.96	20.0415		4140.68	10.0377			3841.89	82.7692		3839.96	49.4937		3839.96	33.1939
			3838.03	98.8098		3838.03	83.7353		3838.03	71.6179			3838.03	40.2383		3838.03	20.0346		4139.96	10.0236			3839.96	82.7463		3838.03	49.4926		3838.03	33.1886
			3836.1	98.8417		3836.1	83.7334		3836.1	71.585			3836.1	40.2393		3836.1	20.0281		4139.25	10.0126			3838.03	82.7368		3836.1	49.4846		3836.1	33.1794
			3834.17	98.869		3834.17	83.745		3834.17	71.5421			3834.17	40.2448		3834.17	20.0258		4138.53	10.0118			3836.1	82.7425		3834.17	49.4743		3834.17	33.171
			3832.24	98.8986		3832.24	83.7623		3832.24	71.5026			3832.24	40.2532		3832.24	20.0277		4137.81	10.021			3834.17	82.7559		3832.24	49.4664		3832.24	33.1649
			3830.31	98.9145		3830.31	83.7758		3830.31	71.4829			3830.31	40.2587		3830.31	20.0323		4137.1	10.0332			3832.24	82.773		3830.31	49.4652		3830.31	33.1641
			3828.38	98.9054		3828.38	83.7836		3828.38	71.4861			3828.38	40.2606		3828.38	20.0364		4136.38	10.0424			3830.31	82.7863		3828.38	49.4698		3828.38	33.168
			3826.46	98.869		3826.46	83.7816		3826.46	71.5043			3826.46	40.2569		3826.46	20.0378		4135.67	10.0471			3828.38	82.7959		3826.46	49.4743		3826.46	33.1764
			3824.53	98.8212		3824.53	83.7758		3824.53	71.5207			3824.53	40.2494		3824.53	20.0392		4134.95	10.0471			3826.46	82.8073		3824.53	49.4778		3824.53	33.1863
			3822.6	98.7939		3822.6	83.7739		3822.6	71.5274			3822.6	40.2374		3822.6	20.0406		4134.24	10.0409			3824.53	82.8149		3822.6	49.4778		3822.6	33.1924
			3820.67	98.7961		3820.67	83.7777		3820.67	71.5224			3820.67	40.2244		3820.67	20.0415		4133.52	10.0293			3822.6	82.8188		3820.67	49.4766		3820.67	33.1939
			3818.74	98.8234		3818.74	83.7797		3818.74	71.5125			3818.74	40.2161		3818.74	20.041		4132.81	10.0177			3820.67	82.8111		3818.74	49.4766		3818.74	33.1893
			3816.81	98.8781		3816.81	83.7777		3816.81	71.501			3816.81	40.218		3816.81	20.0383		4132.09	10.0126			3818.74	82.794		3816.81	49.4721		3816.81	33.1809
			3814.88	98.9373		3814.88	83.772		3814.88	71.4927			3814.88	40.2272		3814.88	20.0332		4131.37	10.0152			3816.81	82.7787		3814.88	49.4618		3814.88	33.1733
			3812.95	98.9692		3812.95	83.7643		3812.95	71.4944			3812.95	40.2393		3812.95	20.0286		4130.66	10.0204			3814.88	82.7711		3812.95	49.4516		3812.95	33.1718
			3811.03	98.9624		3811.03	83.7623		3811.03	71.5076			3811.03	40.2476		3811.03	20.0267		4129.94	10.024			3812.95	82.7749		3811.03	49.4436		3811.03	33.1733
			3809.1	98.9191		3809.1	83.7546		3809.1	71.5274			3809.1	40.2513		3809.1	20.0286		4129.23	10.0275			3811.03	82.7883		3809.1	49.4368		3809.1	33.1733
			3807.17	98.8462		3807.17	83.7353		3807.17	71.5471			3807.17	40.2504		3807.17	20.0313		4128.51	10.0343			3809.1	82.7978		3807.17	49.4254		3807.17	33.1718
			3805.24	98.7848		3805.24	83.7142		3805.24	71.5669			3805.24	40.2476		3805.24	20.0318		4127.8	10.0431			3807.17	82.7959		3805.24	49.4094		3805.24	33.1748
			3803.31	98.7825		3803.31	83.7064		3803.31	71.5784			3803.31	40.2476		3803.31	20.0295		4127.08	10.0487			3805.24	82.7883		3803.31	49.3901		3803.31	33.1802
			3801.38	98.8394		3801.38	83.7083		3801.38	71.5751			3801.38	40.2504		3801.38	20.0258		4126.36	10.0484			3803.31	82.7825		3801.38	49.3753		3801.38	33.184
			3799.45	98.9008		3799.45	83.7122		3799.45	71.5586			3799.45	40.2541		3799.45	20.024		4125.65	10.0434			3801.38	82.7863		3799.45	49.3719		3799.45	33.184
			3797.53	98.9418		3797.53	83.7276		3797.53	71.5339			3797.53	40.256		3797.53	20.0263		4124.93	10.0362			3799.45	82.7978		3797.53	49.3753		3797.53	33.1794
			3795.6	98.9555		3795.6	83.7527		3795.6	71.5026			3795.6	40.2504		3795.6	20.0323		4124.22	10.0308			3797.53	82.8149		3795.6	49.3787		3795.6	33.1718
			3793.67	98.9532		3793.67	83.7836		3793.67	71.473			3793.67	40.2365		3793.67	20.0383		4123.5	10.0319			3795.6	82.8264		3793.67	49.381		3793.67	33.1649
			3791.74	98.9601		3791.74	83.8028		3791.74	71.4582			3791.74	40.2189		3791.74	20.0415		4122.79	10.0381			3793.67	82.8321		3791.74	49.3833		3791.74	33.1611
			3789.81	98.9806		3789.81	83.8047		3789.81	71.4615			3789.81	40.2059		3789.81	20.0396		4122.07	10.0409			3791.74	82.8397		3789.81	49.3924		3789.81	33.1626
			3787.88	99.0079		3787.88	83.7893		3787.88	71.4779			3787.88	40.2022		3787.88	20.0327		4121.35	10.0349			3789.81	82.8512		3787.88	49.4072		3787.88	33.1664
			3785.95	99.0307		3785.95	83.7701		3785.95	71.4961			3785.95	40.2068		3785.95	20.023		4120.64	10.0245			3787.88	82.8626		3785.95	49.4242		3785.95	33.1703
			3784.03	99.0421		3784.03	83.7604		3784.03	71.5059			3784.03	40.2142		3784.03	20.0134		4119.92	10.016			3785.95	82.8665		3784.03	49.4402		3784.03	33.1718
			3782.1	99.0421		3782.1	83.7643		3782.1	71.5043			3782.1	40.2217		3782.1	20.0064		4119.21	10.0122			3784.03	82.8588		3782.1	49.4493		3782.1	33.1741
			3780.17	99.0421		3780.17	83.772		3780.17	71.4927			3780.17	40.2254		3780.17	20.0023		4118.49	10.0166			3782.1	82.8455		3780.17	49.4493		3780.17	33.1764
			3778.24	99.0353		3778.24	83.7662		3778.24	71.4796			3778.24	40.2263		3778.24	20.0009		4117.78	10.0313			3780.17	82.8378		3778.24	49.4425		3778.24	33.1802
			3776.31	99.0285		3776.31	83.7507		3776.31	71.4763			3776.31	40.2244		3776.31	20.0037		4117.06	10.0498			3778.24	82.8378		3776.31	49.4379		3776.31	33.1832
			3774.38	99.0216		3774.38	83.7431		3774.38	71.4861			3774.38	40.2226		3774.38	20.0097		4116.35	10.0622			3776.31	82.8397		3774.38	49.4402		3774.38	33.1855
			3772.45	99.017		3772.45	83.7469		3772.45	71.5043			3772.45	40.2207		3772.45	20.0175		4115.63	10.0658			3774.38	82.8417		3772.45	49.447		3772.45	33.1878
			3770.52	99.0057		3770.52	83.7566		3770.52	71.524			3770.52	40.2161		3770.52	20.0249		4114.91	10.0635			3772.45	82.8359		3770.52	49.4527		3770.52	33.1878
			3768.6	98.9897		3768.6	83.7585		3768.6	71.5356			3768.6	40.2106		3768.6	20.029		4114.2	10.0544			3770.52	82.8264		3768.6	49.4538		3768.6	33.1832
			3766.67	98.9806		3766.67	83.7546		3766.67	71.5356			3766.67	40.2078		3766.67	20.0295		4113.48	10.0382			3768.6	82.813		3766.67	49.4538		3766.67	33.1764
			3764.74	98.9829		3764.74	83.7507		3764.74	71.529			3764.74	40.2096		3764.74	20.0277		4112.77	10.0232			3766.67	82.7997		3764.74	49.455		3764.74	33.1725
			3762.81	98.9806		3762.81	83.7507		3762.81	71.5191			3762.81	40.2133		3762.81	20.0258		4112.05	10.0202			3764.74	82.7883		3762.81	49.455		3762.81	33.1733
			3760.88	98.9578		3760.88	83.7507		3760.88	71.5125			3760.88	40.2161		3760.88	20.0263		4111.34	10.0273			3762.81	82.7768		3760.88	49.455		3760.88	33.1756
			3758.95	98.894		3758.95	83.7373		3758.95	71.5141			3758.95	40.217		3758.95	20.029		4110.62	10.0305			3760.88	82.7635		3758.95	49.4573		3758.95	33.1779
			3757.02	98.787		3757.02	83.7083		3757.02	71.529			3757.02	40.2207		3757.02	20.0336		4109.9	10.0217			3758.95	82.7501		3757.02	49.4698		3757.02	33.1794
			3755.09	98.6575		3755.09	83.6775		3755.09	71.5487			3755.09	40.2244		3755.09	20.0373		4109.19	10.0082			3757.02	82.7425		3755.09	49.496		3755.09	33.1817
			3753.17	98.5122		3753.17	83.6505		3753.17	71.5669			3753.17	40.2235		3753.17	20.0364		4108.47	10.0033			3755.09	82.7501		3753.17	49.5268		3753.17	33.1817
			3751.24	98.3354		3751.24	83.6293		3751.24	71.5801			3751.24	40.2142		3751.24	20.0286		4107.76	10.0126			3753.17	82.7635		3751.24	49.5519		3751.24	33.1802
			3749.31	98.1047		3749.31	83.6139		3749.31	71.5866			3749.31	40.2022		3749.31	20.0189		4107.04	10.0345			3751.24	82.7749		3749.31	49.5644		3749.31	33.1825
			3747.38	97.8295		3747.38	83.6063		3747.38	71.5767			3747.38	40.1948		3747.38	20.0138		4106.33	10.0629			3749.31	82.7749		3747.38	49.5587		3747.38	33.1893
			3745.45	97.5124		3745.45	83.5851		3745.45	71.5405			3745.45	40.1911		3745.45	20.012		4105.61	10.0861			3747.38	82.7711		3745.45	49.5405		3745.45	33.197
			3743.52	97.127		3743.52	83.5351		3743.52	71.4944			3743.52	40.1948		3743.52	20.012		4104.9	10.092			3745.45	82.7654		3743.52	49.5256		3743.52	33.2039
			3741.59	96.6696		3741.59	83.462		3741.59	71.4599			3741.59	40.2068		3741.59	20.0138		4104.18	10.0784			3743.52	82.7616		3741.59	49.5325		3741.59	33.2123
			3739.67	96.1524		3739.67	83.3833		3739.67	71.4434			3739.67	40.2244		3739.67	20.0203		4103.46	10.055			3741.59	82.7501		3739.67	49.5656		3739.67	33.2245
			3737.74	95.5983		3737.74	83.3026		3737.74	71.4401			3737.74	40.2365		3737.74	20.0323		4102.75	10.035			3739.67	82.7254		3737.74	49.6112		3737.74	33.2352
			3735.81	95.0495		3735.81	83.2202		3735.81	71.4351			3735.81	40.2309		3735.81	20.047		4102.03	10.0251			3737.74	82.6854		3735.81	49.6535		3735.81	33.2414
			3733.88	94.541		3733.88	83.1455		3733.88	71.4171			3733.88	40.2115		3733.88	20.0613		4101.32	10.0207			3735.81	82.6321		3733.88	49.6821		3733.88	33.2414
			3731.95	94.0936		3731.95	83.0824		3731.95	71.3792			3731.95	40.1892		3731.95	20.071		4100.6	10.0131			3733.88	82.5788		3731.95	49.7004		3731.95	33.2414
			3730.02	93.7584		3730.02	83.0384		3730.02	71.3398			3730.02	40.1772		3730.02	20.0761		4099.89	10.0037			3731.95	82.5389		3730.02	49.7061		3730.02	33.246
			3728.09	93.6397		3728.09	83.0231		3728.09	71.3086			3728.09	40.1763		3728.09	20.078		4099.17	10.002			3730.02	82.5142		3728.09	49.6993		3728.09	33.2528
			3726.16	93.8102		3726.16	83.0498		3726.16	71.2889			3726.16	40.18		3726.16	20.0747		4098.45	10.0077			3728.09	82.5047		3726.16	49.6798		3726.16	33.2582
			3724.24	94.2866		3724.24	83.113		3724.24	71.2791			3724.24	40.1809		3724.24	20.0641		4097.74	10.0084			3726.16	82.5104		3724.24	49.6512		3724.24	33.2582
			3722.31	95.0014		3722.31	83.2049		3722.31	71.2873			3722.31	40.1809		3722.31	20.0475		4097.02	9.9992			3724.24	82.5313		3722.31	49.6181		3722.31	33.2528
			3720.38	95.8186		3720.38	83.3046		3720.38	71.3135			3720.38	40.1865		3720.38	20.0295		4096.31	9.9908			3722.31	82.5693		3720.38	49.5838		3720.38	33.2444
			3718.45	96.5539		3718.45	83.3948		3718.45	71.3513			3718.45	40.1994		3718.45	20.0147		4095.59	9.992			3720.38	82.6207		3718.45	49.5587		3718.45	33.2337
			3716.52	97.0197		3716.52	83.4582		3716.52	71.3907			3716.52	40.2152		3716.52	20.0064		4094.88	9.9995			3718.45	82.6816		3716.52	49.5473		3716.52	33.2238
			3714.59	97.0912		3714.59	83.4735		3714.59	71.4121			3714.59	40.2226		3714.59	20.0055		4094.16	10.0073			3716.52	82.733		3714.59	49.5462		3714.59	33.2153
			3712.66	96.7921		3712.66	83.4389		3712.66	71.4121			3712.66	40.218		3712.66	20.0083		4093.45	10.0148			3714.59	82.7559		3712.66	49.5484		3712.66	33.2077
			3710.74	96.2875		3710.74	83.3852		3710.74	71.4039			3710.74	40.2059		3710.74	20.0106		4092.73	10.0214			3712.66	82.7444		3710.74	49.5553		3710.74	33.2031
			3708.81	95.8054		3708.81	83.341		3708.81	71.4072			3708.81	40.1957		3708.81	20.0115		4092.01	10.023			3710.74	82.7101		3708.81	49.569		3708.81	33.2046
			3706.88	95.4949		3706.88	83.318		3706.88	71.4187			3706.88	40.192		3706.88	20.0106		4091.3	10.0191			3708.81	82.6778		3706.88	49.585		3706.88	33.21
			3704.95	95.3938		3704.95	83.3046		3704.95	71.4335			3704.95	40.1967		3704.95	20.0088		4090.58	10.0166			3706.88	82.6511		3704.95	49.5918		3704.95	33.2138
			3703.02	95.4443		3703.02	83.2892		3703.02	71.4466			3703.02	40.2013		3703.02	20.0069		4089.87	10.0208			3704.95	82.6359		3703.02	49.585		3703.02	33.2138
			3701.09	95.5564		3701.09	83.2681		3701.09	71.4697			3701.09	40.2022		3701.09	20.0069		4089.15	10.0296			3703.02	82.6302		3701.09	49.5735		3701.09	33.2123
			3699.16	95.6775		3699.16	83.247		3699.16	71.5059			3699.16	40.1967		3699.16	20.0101		4088.43	10.039			3701.09	82.6359		3699.16	49.5667		3699.16	33.2153
			3697.24	95.8186		3697.24	83.2336		3697.24	71.5586			3697.24	40.1892		3697.24	20.0147		4087.72	10.0479			3699.16	82.653		3697.24	49.5656		3697.24	33.2238
			3695.31	96.013		3695.31	83.2374		3695.31	71.6246			3695.31	40.1782		3695.31	20.0166		4087	10.056			3697.24	82.674		3695.31	49.5644		3695.31	33.2352
			3693.38	96.2897		3693.38	83.2585		3693.38	71.6955			3693.38	40.1624		3693.38	20.0111		4086.29	10.0614			3695.31	82.6987		3693.38	49.5576		3693.38	33.2437
			3691.45	96.6674		3691.45	83.3026		3691.45	71.755			3691.45	40.1449		3691.45	19.9972		4085.57	10.0617			3693.38	82.7273		3691.45	49.5427		3691.45	33.2437
			3689.52	97.0935		3689.52	83.3621		3689.52	71.788			3689.52	40.1254		3689.52	19.9775		4084.86	10.0547			3691.45	82.7635		3689.52	49.5302		3689.52	33.2375
			3687.59	97.4653		3687.59	83.4197		3687.59	71.7946			3687.59	40.107		3687.59	19.9586		4084.14	10.0405			3689.52	82.8035		3687.59	49.5279		3687.59	33.2291
			3685.66	97.7305		3685.66	83.4677		3685.66	71.7814			3685.66	40.094		3685.66	19.9448		4083.43	10.0258			3687.59	82.8397		3685.66	49.5405		3685.66	33.2245
			3683.74	97.9039		3683.74	83.5101		3683.74	71.7665			3683.74	40.0885		3683.74	19.9366		4082.71	10.0193			3685.66	82.8684		3683.74	49.5598		3683.74	33.2261
			3681.81	98.0144		3681.81	83.5523		3681.81	71.7649			3681.81	40.0931		3681.81	19.9283		4081.99	10.0216			3683.74	82.8951		3681.81	49.5747		3681.81	33.2314
			3679.88	98.0844		3679.88	83.5947		3679.88	71.7847			3679.88	40.1014		3679.88	19.9159		4081.28	10.0225			3681.81	82.9237		3679.88	49.577		3679.88	33.236
			3677.95	98.1409		3677.95	83.6236		3677.95	71.8128			3677.95	40.107		3677.95	19.8989		4080.56	10.012			3679.88	82.9466		3677.95	49.5656		3677.95	33.2368
			3676.02	98.2042		3676.02	83.6178		3676.02	71.8277			3676.02	40.1033		3676.02	19.8811		4079.85	9.9919			3677.95	82.9524		3676.02	49.5462		3676.02	33.2299
			3674.09	98.2924		3674.09	83.5851		3674.09	71.8211			3674.09	40.0904		3674.09	19.8673		4079.13	9.9768			3676.02	82.9352		3674.09	49.529		3674.09	33.2161
			3672.16	98.4374		3672.16	83.5563		3672.16	71.8012			3672.16	40.0774		3672.16	19.8587		4078.42	9.9795			3674.09	82.9046		3672.16	49.5199		3672.16	33.1993
			3670.23	98.6325		3670.23	83.5485		3670.23	71.7781			3670.23	40.0664		3670.23	19.8491		4077.7	9.9982			3672.16	82.8855		3670.23	49.5154		3670.23	33.1855
			3668.31	98.8166		3668.31	83.5466		3668.31	71.7649			3668.31	40.0553		3668.31	19.8335		4076.99	10.0192			3670.23	82.8855		3668.31	49.5108		3668.31	33.1832
			3666.38	98.9487		3666.38	83.5408		3666.38	71.7566			3666.38	40.0442		3666.38	19.8148		4076.27	10.029			3668.31	82.8932		3666.38	49.5074		3666.38	33.1909
			3664.45	99.0262		3664.45	83.5312		3664.45	71.7434			3664.45	40.0332		3664.45	19.7961		4075.55	10.0251			3666.38	82.9123		3664.45	49.5005		3664.45	33.2008
			3662.52	99.049		3662.52	83.5254		3662.52	71.7252			3662.52	40.024		3662.52	19.7797		4074.84	10.0153			3664.45	82.9333		3662.52	49.4914		3662.52	33.2077
			3660.59	99.0216		3660.59	83.5216		3660.59	71.7038			3660.59	40.0157		3660.59	19.7642		4074.12	10.008			3662.52	82.9505		3660.59	49.4812		3660.59	33.2131
			3658.66	98.951		3658.66	83.5197		3658.66	71.6873			3658.66	40.0083		3658.66	19.7469		4073.41	10.0043			3660.59	82.9543		3658.66	49.4732		3658.66	33.2176
			3656.73	98.8417		3656.73	83.5158		3656.73	71.6774			3656.73	39.9982		3656.73	19.7265		4072.69	10.0003			3658.66	82.9466		3656.73	49.4709		3656.73	33.2199
			3654.8	98.7097		3654.8	83.5101		3654.8	71.6774			3654.8	39.9816		3654.8	19.7047		4071.98	9.9947			3656.73	82.9275		3654.8	49.4732		3654.8	33.2176
			3652.88	98.5939		3652.88	83.5042		3652.88	71.6806			3652.88	39.9604		3652.88	19.6852		4071.26	9.9897			3654.8	82.8989		3652.88	49.4778		3652.88	33.2092
			3650.95	98.5235		3650.95	83.4889		3650.95	71.6691			3650.95	39.9365		3650.95	19.6675		4070.54	9.988			3652.88	82.8703		3650.95	49.4721		3650.95	33.1947
			3649.02	98.4918		3649.02	83.4505		3649.02	71.6213			3649.02	39.9126		3649.02	19.6503		4069.83	9.9894			3650.95	82.8397		3649.02	49.455		3649.02	33.1794
			3647.09	98.4532		3647.09	83.3928		3647.09	71.5372			3647.09	39.8942		3647.09	19.6336		4069.11	9.9894			3649.02	82.8149		3647.09	49.4322		3647.09	33.1687
			3645.16	98.3649		3645.16	83.3237		3645.16	71.4417			3645.16	39.8814		3645.16	19.6173		4068.4	9.9853			3647.09	82.8016		3645.16	49.4186		3645.16	33.1649
			3643.23	98.1974		3643.23	83.2509		3643.23	71.3595			3643.23	39.8722		3643.23	19.6015		4067.68	9.9853			3645.16	82.7845		3643.23	49.4174		3643.23	33.1687
			3641.3	97.9265		3641.3	83.1742		3641.3	71.3004			3641.3	39.8593		3641.3	19.5857		4066.97	10.0007			3643.23	82.7559		3641.3	49.4265		3641.3	33.1779
			3639.38	97.5439		3639.38	83.0957		3639.38	71.2643			3639.38	39.8447		3639.38	19.5713		4066.25	10.0276			3641.3	82.7178		3639.38	49.4413		3639.38	33.1886
			3637.45	97.0622		3637.45	83.0192		3637.45	71.2446			3637.45	39.8318		3637.45	19.5609		4065.53	10.0484			3639.38	82.674		3637.45	49.4584		3637.45	33.1978
			3635.52	96.5295		3635.52	82.9485		3635.52	71.2282			3635.52	39.8235		3635.52	19.5542		4064.82	10.0524			3637.45	82.6245		3635.52	49.4743		3635.52	33.2016
			3633.59	96.0086		3633.59	82.8779		3633.59	71.197			3633.59	39.8162		3633.59	19.5493		4064.1	10.0442			3635.52	82.5693		3633.59	49.4869		3633.59	33.197
			3631.66	95.5696		3631.66	82.8035		3631.66	71.1397			3631.66	39.8052		3631.66	19.542		4063.39	10.0329			3633.59	82.518		3631.66	49.4926		3631.66	33.1863
			3629.73	95.2665		3629.73	82.7254		3629.73	71.0562			3629.73	39.7896		3629.73	19.5299		4062.67	10.0241			3631.66	82.4705		3629.73	49.4857		3629.73	33.1748
			3627.8	95.1284		3627.8	82.6492		3627.8	70.9826			3627.8	39.7741		3627.8	19.5119		4061.96	10.0208			3629.73	82.4269		3627.8	49.4698		3627.8	33.1718
			3625.88	95.1568		3625.88	82.596		3625.88	70.9483			3625.88	39.7649		3625.88	19.4922		4061.24	10.0233			3627.8	82.3908		3625.88	49.4641		3625.88	33.1817
			3623.95	95.3608		3623.95	82.5788		3623.95	70.9532			3623.95	39.7622		3623.95	19.4738		4060.53	10.0288			3625.88	82.3718		3623.95	49.4686		3623.95	33.1947
			3622.02	95.7216		3622.02	82.6017		3622.02	70.9744			3622.02	39.7594		3622.02	19.4554		4059.81	10.0331			3623.95	82.3737		3622.02	49.4732		3622.02	33.2
			3620.09	96.1789		3620.09	82.6492		3620.09	70.9924			3620.09	39.7512		3620.09	19.4379		4059.09	10.033			3622.02	82.3965		3620.09	49.4686		3620.09	33.1932
			3618.16	96.634		3618.16	82.7044		3618.16	70.9973			3618.16	39.7429		3618.16	19.4209		4058.38	10.0294			3620.09	82.4288		3618.16	49.4573		3618.16	33.1771
			3616.23	96.9974		3616.23	82.7444		3616.23	70.9924			3616.23	39.7393		3616.23	19.4048		4057.66	10.0274			3618.16	82.461		3616.23	49.4459		3616.23	33.1588
			3614.3	97.1986		3614.3	82.7597		3614.3	70.9744			3614.3	39.7393		3614.3	19.3896		4056.95	10.0308			3616.23	82.4876		3614.3	49.4379		3614.3	33.1428
			3612.38	97.1762		3612.38	82.7368		3612.38	70.9434			3612.38	39.731		3612.38	19.3754		4056.23	10.0375			3614.3	82.499		3612.38	49.4368		3612.38	33.1336
			3610.45	96.9371		3610.45	82.6759		3610.45	70.9009			3610.45	39.7091		3610.45	19.3638		4055.52	10.0411			3612.38	82.4895		3610.45	49.4425		3610.45	33.1313
			3608.52	96.5762		3608.52	82.5902		3608.52	70.8503			3608.52	39.6753		3608.52	19.3544		4054.8	10.0386			3610.45	82.4648		3608.52	49.4493		3608.52	33.1336
			3606.59	96.2033		3606.59	82.5009		3606.59	70.8014			3606.59	39.636		3606.59	19.3455		4054.09	10.0329			3608.52	82.4344		3606.59	49.455		3606.59	33.1405
			3604.66	95.8915		3604.66	82.4269		3604.66	70.7672			3604.66	39.6013		3604.66	19.337		4053.37	10.0266			3606.59	82.4079		3604.66	49.4607		3604.66	33.1512
			3602.73	95.6709		3602.73	82.3737		3602.73	70.7509			3602.73	39.5786		3602.73	19.3281		4052.65	10.0211			3604.66	82.3908		3602.73	49.4664		3602.73	33.1603
			3600.8	95.552		3600.8	82.3377		3600.8	70.7411			3600.8	39.564		3600.8	19.3192		4051.94	10.0194			3602.73	82.3832		3600.8	49.4698		3600.8	33.1634
			3598.87	95.519		3598.87	82.3131		3598.87	70.733			3598.87	39.5512		3598.87	19.3086		4051.22	10.0231			3600.8	82.3813		3598.87	49.4641		3598.87	33.1619
			3596.95	95.5499		3596.95	82.296		3596.95	70.7183			3596.95	39.5348		3596.95	19.2943		4050.51	10.0286			3598.87	82.3794		3596.95	49.447		3596.95	33.1588
			3595.02	95.6247		3595.02	82.2789		3595.02	70.6988			3595.02	39.5166		3595.02	19.2761		4049.79	10.0314			3596.95	82.3699		3595.02	49.4231		3595.02	33.1588
			3593.09	95.7437		3593.09	82.2638		3593.09	70.676			3593.09	39.4957		3593.09	19.2571		4049.07	10.032			3595.02	82.3586		3593.09	49.4026		3593.09	33.1596
			3591.16	95.9246		3591.16	82.2524		3591.16	70.6532			3591.16	39.4721		3591.16	19.2393		4048.36	10.0317			3593.09	82.3529		3591.16	49.389		3591.16	33.1557
			3589.23	96.1634		3589.23	82.2411		3589.23	70.6239			3589.23	39.4475		3589.23	19.2238		4047.64	10.0276			3591.16	82.3567		3589.23	49.3753		3589.23	33.1428
			3587.3	96.4251		3587.3	82.2278		3587.3	70.5947			3587.3	39.4212		3587.3	19.2092		4046.93	10.018			3589.23	82.3718		3587.3	49.3606		3587.3	33.1275
			3585.37	96.6629		3585.37	82.2202		3585.37	70.5703			3585.37	39.3985		3585.37	19.1951		4046.21	10.0086			3587.3	82.3946		3585.37	49.3492		3585.37	33.1206
			3583.45	96.8568		3583.45	82.2221		3583.45	70.5606			3583.45	39.3831		3583.45	19.1818		4045.5	10.0068			3585.37	82.4231		3583.45	49.3424		3583.45	33.1245
			3581.52	97.0152		3581.52	82.2316		3581.52	70.5622			3581.52	39.3704		3581.52	19.1686		4044.78	10.0131			3583.45	82.442		3581.52	49.3378		3581.52	33.1336
			3579.59	97.1471		3579.59	82.2373		3579.59	70.5638			3579.59	39.3559		3579.59	19.154		4044.07	10.023			3581.52	82.4477		3579.59	49.331		3579.59	33.1412
			3577.66	97.2434		3577.66	82.2316		3577.66	70.5589			3577.66	39.336		3577.66	19.1377		4043.35	10.0339			3579.59	82.442		3577.66	49.3197		3577.66	33.1458
			3575.73	97.3016		3575.73	82.2127		3575.73	70.5394			3575.73	39.3115		3575.73	19.1205		4042.64	10.0457			3577.66	82.4326		3575.73	49.3094		3575.73	33.1458
			3573.8	97.315		3573.8	82.1862		3573.8	70.5135			3573.8	39.2844		3573.8	19.1043		4041.92	10.0542			3575.73	82.4231		3573.8	49.306		3573.8	33.1428
			3571.87	97.2837		3571.87	82.154		3571.87	70.4923			3571.87	39.2546		3571.87	19.088		4041.2	10.0536			3573.8	82.406		3571.87	49.3117		3571.87	33.1367
			3569.94	97.2277		3569.94	82.1124		3569.94	70.481			3569.94	39.2211		3569.94	19.0704		4040.49	10.0453			3571.87	82.3775		3569.94	49.3174		3569.94	33.129
			3568.01	97.1695		3568.01	82.0614		3568.01	70.4761			3568.01	39.1841		3568.01	19.0515		4039.77	10.039			3569.94	82.3453		3568.01	49.3151		3568.01	33.1214
			3566.09	97.1292		3566.09	82.0047		3566.09	70.4696			3566.09	39.1462		3566.09	19.0314		4039.06	10.0411			3568.01	82.3187		3566.09	49.3038		3566.09	33.1145
			3564.16	97.1203		3564.16	81.9537		3564.16	70.4502			3564.16	39.112		3564.16	19.0121		4038.34	10.0489			3566.09	82.3055		3564.16	49.2867		3564.16	33.1077
			3562.23	97.1471		3562.23	81.9141		3562.23	70.4145			3562.23	39.0832		3562.23	18.9963		4037.62	10.0563			3564.16	82.3036		3562.23	49.272		3562.23	33.1008
			3560.3	97.1986		3560.3	81.8802		3560.3	70.3659			3560.3	39.058		3560.3	18.9828		4036.91	10.0596			3562.23	82.3036		3560.3	49.2629		3560.3	33.0924
			3558.37	97.2478		3558.37	81.8462		3558.37	70.3092			3558.37	39.0337		3558.37	18.971		4036.19	10.0572			3560.3	82.3036		3558.37	49.2572		3558.37	33.0871
			3556.44	97.2702		3556.44	81.8123		3556.44	70.2558			3556.44	39.0077		3556.44	18.9588		4035.48	10.0496			3558.37	82.3017		3556.44	49.2493		3556.44	33.0841
			3554.51	97.2478		3554.51	81.7822		3554.51	70.2169			3554.51	38.9798		3554.51	18.9461		4034.76	10.0404			3556.44	82.2998		3554.51	49.2402		3554.51	33.0818
			3552.59	97.1897		3552.59	81.7502		3552.59	70.1976			3552.59	38.9493		3552.59	18.933		4034.05	10.0344			3554.51	82.296		3552.59	49.2278		3552.59	33.0764
			3550.66	97.1136		3550.66	81.7163		3550.66	70.1959			3550.66	38.9179		3550.66	18.9195		4033.33	10.0325			3552.59	82.2846		3550.66	49.2176		3550.66	33.0696
			3548.73	97.0532		3548.73	81.6787		3548.73	70.204			3548.73	38.8875		3548.73	18.9056		4032.62	10.0323			3550.66	82.2657		3548.73	49.2119		3548.73	33.0635
			3546.8	97.0309		3546.8	81.643		3546.8	70.2089			3546.8	38.8589		3546.8	18.8925		4031.9	10.032			3548.73	82.243		3546.8	49.2085		3546.8	33.0612
			3544.87	97.0398		3544.87	81.6072		3544.87	70.2008			3544.87	38.8338		3544.87	18.8812		4031.18	10.0316			3546.8	82.2221		3544.87	49.2074		3544.87	33.0627
			3542.94	97.0577		3542.94	81.5772		3542.94	70.1814			3542.94	38.8124		3542.94	18.8703		4030.47	10.0306			3544.87	82.2032		3542.94	49.2074		3542.94	33.0665
			3541.01	97.0711		3541.01	81.549		3541.01	70.1523			3541.01	38.79		3541.01	18.8582		4029.75	10.0292			3542.94	82.1862		3541.01	49.2051		3541.01	33.0703
			3539.09	97.0778		3539.09	81.5246		3539.09	70.1184			3539.09	38.7615		3539.09	18.8439		4029.04	10.0305			3541.01	82.1654		3539.09	49.1994		3539.09	33.0688
			3537.16	97.0734		3537.16	81.504		3537.16	70.0813			3537.16	38.7276		3537.16	18.8278		4028.32	10.0351			3539.09	82.1483		3537.16	49.1938		3537.16	33.0605
			3535.23	97.0488		3535.23	81.4796		3535.23	70.0426			3535.23	38.6901		3535.23	18.8122		4027.61	10.0378			3537.16	82.137		3535.23	49.1892		3535.23	33.0483
			3533.3	97.0019		3533.3	81.4496		3533.3	70.0087			3533.3	38.6589		3533.3	18.7988		4026.89	10.0351			3535.23	82.1294		3533.3	49.1881		3533.3	33.0369
			3531.37	96.9393		3531.37	81.4102		3531.37	69.9829			3531.37	38.6358		3531.37	18.7888		4026.18	10.0323			3533.3	82.1219		3531.37	49.187		3531.37	33.0292
			3529.44	96.8679		3529.44	81.3633		3529.44	69.9555			3529.44	38.6153		3529.44	18.7802		4025.46	10.0368			3531.37	82.1181		3529.44	49.1802		3529.44	33.0254
			3527.51	96.8033		3527.51	81.3146		3527.51	69.9249			3527.51	38.594		3527.51	18.7715		4024.74	10.0461			3529.44	82.1181		3527.51	49.1734		3527.51	33.0232
			3525.59	96.7565		3525.59	81.2697		3525.59	69.8943			3525.59	38.5709		3525.59	18.7612		4024.03	10.0526			3527.51	82.1219		3525.59	49.1677		3525.59	33.0217
			3523.66	96.7364		3523.66	81.236		3523.66	69.8686			3523.66	38.5514		3523.66	18.7487		4023.31	10.0527			3525.59	82.1256		3523.66	49.1654		3523.66	33.0209
			3521.73	96.7342		3521.73	81.2155		3521.73	69.8493			3521.73	38.5354		3521.73	18.7353		4022.6	10.0473			3523.66	82.1238		3521.73	49.1632		3521.73	33.0217
			3519.8	96.7275		3519.8	81.2061		3519.8	69.8316			3519.8	38.5177		3519.8	18.721		4021.88	10.0371			3521.73	82.1143		3519.8	49.1609		3519.8	33.0239
			3517.87	96.7075		3517.87	81.1968		3517.87	69.8187			3517.87	38.4973		3517.87	18.7077		4021.16	10.0244			3519.8	82.1048		3517.87	49.1575		3517.87	33.0254
			3515.94	96.6718		3515.94	81.1818		3515.94	69.8091			3515.94	38.476		3515.94	18.6961		4020.45	10.0147			3517.87	82.1011		3515.94	49.1575		3515.94	33.027
			3514.01	96.6385		3514.01	81.1556		3514.01	69.8043			3514.01	38.4547		3514.01	18.6862		4019.73	10.0123			3515.94	82.103		3514.01	49.1609		3514.01	33.0285
			3512.08	96.6073		3512.08	81.1164		3512.08	69.7962			3512.08	38.4335		3512.08	18.6776		4019.02	10.0171			3514.01	82.0992		3512.08	49.17		3512.08	33.0277
			3510.16	96.5762		3510.16	81.066		3510.16	69.785			3510.16	38.4114		3510.16	18.6689		4018.3	10.0269			3512.08	82.0822		3510.16	49.1779		3510.16	33.0232
			3508.23	96.5362		3508.23	81.0156		3508.23	69.7721			3508.23	38.3866		3508.23	18.6617		4017.59	10.0383			3510.16	82.0519		3508.23	49.1824		3508.23	33.0171
			3506.3	96.4939		3506.3	80.969		3506.3	69.7545			3506.3	38.3619		3506.3	18.6548		4016.87	10.0457			3508.23	82.0198		3506.3	49.1779		3506.3	33.0102
			3504.37	96.4606		3504.37	80.9336		3504.37	69.732			3504.37	38.3416		3504.37	18.6488		4016.16	10.0454			3506.3	81.9953		3504.37	49.1666		3504.37	33.0026
			3502.44	96.434		3502.44	80.9094		3502.44	69.7047			3502.44	38.3266		3502.44	18.641		4015.44	10.0405			3504.37	81.9839		3502.44	49.1564		3502.44	32.9966
			3500.51	96.4095		3500.51	80.8926		3500.51	69.671			3500.51	38.3151		3500.51	18.6299		4014.72	10.0363			3502.44	81.9839		3500.51	49.1507		3500.51	32.992
			3498.58	96.3918		3498.58	80.8833		3498.58	69.6357			3498.58	38.2992		3498.58	18.6166		4014.01	10.0358			3500.51	81.9953		3498.58	49.1462		3498.58	32.9905
			3496.66	96.374		3496.66	80.8684		3496.66	69.6036			3496.66	38.2781		3496.66	18.6016		4013.29	10.0405			3498.58	82.0104		3496.66	49.1394		3496.66	32.9913
			3494.73	96.3452		3494.73	80.8479		3494.73	69.5764			3494.73	38.2569		3494.73	18.587		4012.58	10.0493			3496.66	82.0255		3494.73	49.1292		3494.73	32.992
			3492.8	96.303		3492.8	80.8237		3492.8	69.554			3492.8	38.2393		3492.8	18.5746		4011.86	10.0555			3494.73	82.0349		3492.8	49.1191		3492.8	32.992
			3490.87	96.2498		3490.87	80.7958		3490.87	69.5332			3490.87	38.2243		3490.87	18.5665		4011.15	10.0531			3492.8	82.0387		3490.87	49.1123		3490.87	32.992
			3488.94	96.1967		3488.94	80.7679		3488.94	69.5139			3488.94	38.2094		3488.94	18.5622		4010.43	10.0447			3490.87	82.0387		3488.94	49.1123		3488.94	32.9913
			3487.01	96.1502		3487.01	80.74		3487.01	69.5027			3487.01	38.1962		3487.01	18.5605		4009.72	10.0385			3488.94	82.033		3487.01	49.1145		3487.01	32.992
			3485.08	96.1125		3485.08	80.7177		3485.08	69.4947			3485.08	38.1891		3485.08	18.558		4009	10.039			3487.01	82.0217		3485.08	49.1179		3485.08	32.9935
			3483.16	96.0904		3483.16	80.701		3483.16	69.4883			3483.16	38.1891		3483.16	18.5524		4008.28	10.0448			3485.08	82.0085		3483.16	49.1179		3483.16	32.9943
			3481.23	96.0749		3481.23	80.6843		3481.23	69.4803			3481.23	38.1927		3481.23	18.5443		4007.57	10.0486			3483.16	81.9972		3481.23	49.1168		3481.23	32.9966
			3479.3	96.0616		3479.3	80.6657		3479.3	69.4707			3479.3	38.1944		3479.3	18.5353		4006.85	10.0412			3481.23	81.9915		3479.3	49.1157		3479.3	32.9988
			3477.37	96.0373		3477.37	80.6452		3477.37	69.4564			3477.37	38.1909		3477.37	18.5268		4006.14	10.0213			3479.3	81.9896		3477.37	49.1145		3477.37	32.9981
			3475.44	96.0041		3475.44	80.6211		3475.44	69.4372			3475.44	38.183		3475.44	18.5178		4005.42	10.0012			3477.37	81.9802		3475.44	49.1134		3475.44	32.9943
			3473.51	95.9732		3473.51	80.5951		3473.51	69.418			3473.51	38.1724		3473.51	18.5084		4004.71	9.9953			3475.44	81.9651		3473.51	49.1089		3473.51	32.9867
			3471.58	95.9555		3471.58	80.5691		3471.58	69.3988			3471.58	38.1628		3471.58	18.4991		4003.99	10.0055			3473.51	81.9481		3471.58	49.1032		3471.58	32.9799
			3469.65	95.9533		3469.65	80.5469		3469.65	69.3796			3469.65	38.1531		3469.65	18.4906		4003.28	10.0221			3471.58	81.933		3469.65	49.0942		3469.65	32.9745
			3467.72	95.9533		3467.72	80.5228		3467.72	69.3589			3467.72	38.1417		3467.72	18.482		4002.56	10.0359			3469.65	81.9198		3467.72	49.0806		3467.72	32.9738
			3465.8	95.9356		3465.8	80.495		3465.8	69.3381			3465.8	38.1329		3465.8	18.471		4001.84	10.0447			3467.72	81.9085		3465.8	49.0648		3465.8	32.9738
			3463.87	95.8959		3463.87	80.4616		3463.87	69.3142			3463.87	38.1276		3463.87	18.4569		4001.13	10.0481			3465.8	81.899		3463.87	49.0467		3463.87	32.9723
			3461.94	95.8429		3461.94	80.4264		3461.94	69.287			3461.94	38.1285		3461.94	18.4421		4000.41	10.0446			3463.87	81.8934		3461.94	49.0332		3461.94	32.9662
			3460.01	95.7944		3460.01	80.3912		3460.01	69.2615			3460.01	38.1338		3460.01	18.4281		3999.7	10.0361			3461.94	81.8764		3460.01	49.023		3460.01	32.9563
			3458.08	95.7657		3458.08	80.3653		3458.08	69.244			3458.08	38.1399		3458.08	18.4166		3998.98	10.0283			3460.01	81.8481		3458.08	49.0174		3458.08	32.9442
			3456.15	95.7503		3456.15	80.3468		3456.15	69.2296			3456.15	38.1443		3456.15	18.4056		3998.26	10.0251			3458.08	81.8104		3456.15	49.0117		3456.15	32.9351
			3454.22	95.7282		3454.22	80.3376		3454.22	69.2121			3454.22	38.1435		3454.22	18.3937		3997.55	10.025			3456.15	81.7709		3454.22	49.0072		3454.22	32.929
			3452.3	95.6864		3452.3	80.3246		3452.3	69.1866			3452.3	38.1382		3452.3	18.3815		3996.83	10.0252			3454.22	81.7332		3452.3	49.0038		3452.3	32.9267
			3450.37	95.6357		3450.37	80.3024		3450.37	69.1611			3450.37	38.1294		3450.37	18.3696		3996.12	10.0264			3452.3	81.6975		3450.37	48.9993		3450.37	32.9267
			3448.44	95.5917		3448.44	80.2729		3448.44	69.1372			3448.44	38.1189		3448.44	18.3595		3995.4	10.0307			3450.37	81.6636		3448.44	48.9903		3448.44	32.9283
			3446.51	95.5609		3446.51	80.2396		3446.51	69.1213			3446.51	38.1101		3446.51	18.351		3994.69	10.0362			3448.44	81.6317		3446.51	48.9768		3446.51	32.9283
			3444.58	95.5433		3444.58	80.21		3444.58	69.1102			3444.58	38.1048		3444.58	18.3442		3993.97	10.0373			3446.51	81.6035		3444.58	48.9598		3444.58	32.9252
			3442.65	95.5301		3442.65	80.186		3442.65	69.0974			3442.65	38.1022		3442.65	18.3379		3993.26	10.0323			3444.58	81.5791		3442.65	48.9441		3442.65	32.9199
			3440.72	95.5147		3440.72	80.162		3440.72	69.0799			3440.72	38.1004		3440.72	18.3316		3992.54	10.0279			3442.65	81.5584		3440.72	48.9328		3440.72	32.9131
			3438.8	95.4949		3438.8	80.1362		3438.8	69.0561			3438.8	38.0987		3438.8	18.3257		3991.82	10.0327			3440.72	81.5378		3438.8	48.9305		3438.8	32.9055
			3436.87	95.4641		3436.87	80.1048		3436.87	69.0291			3436.87	38.096		3436.87	18.3223		3991.11	10.0442			3438.8	81.519		3436.87	48.9339		3436.87	32.9002
			3434.94	95.4201		3434.94	80.0716		3434.94	69.0068			3434.94	38.0925		3434.94	18.3231		3990.39	10.0495			3436.87	81.5096		3434.94	48.9429		3434.94	32.8972
			3433.01	95.3696		3433.01	80.0329		3433.01	68.9893			3433.01	38.089		3433.01	18.3274		3989.68	10.0408			3434.94	81.5171		3433.01	48.9565		3433.01	32.8964
			3431.08	95.3235		3431.08	79.9942		3431.08	68.9766			3431.08	38.0864		3431.08	18.3341		3988.96	10.0252			3433.01	81.5471		3431.08	48.9723		3431.08	32.8964
			3429.15	95.2884		3429.15	79.9574		3429.15	68.9671			3429.15	38.0882		3429.15	18.3413		3988.25	10.0152			3431.08	81.596		3429.15	48.988		3429.15	32.8964
			3427.22	95.2599		3427.22	79.928		3427.22	68.9623			3427.22	38.0934		3427.22	18.3476		3987.53	10.0145			3429.15	81.6542		3427.22	49.0027		3427.22	32.8934
			3425.3	95.227		3425.3	79.9077		3425.3	68.956			3425.3	38.0996		3425.3	18.3531		3986.82	10.0177			3427.22	81.7069		3425.3	49.014		3425.3	32.8896
			3423.37	95.1875		3423.37	79.8893		3423.37	68.9433			3423.37	38.1039		3423.37	18.3574		3986.1	10.0193			3425.3	81.7389		3423.37	49.023		3423.37	32.8888
			3421.44	95.1437		3421.44	79.8728		3421.44	68.9211			3421.44	38.1092		3421.44	18.3611		3985.38	10.0202			3423.37	81.7577		3421.44	49.0275		3421.44	32.8926
			3419.51	95.1021		3419.51	79.8544		3419.51	68.8957			3419.51	38.1197		3419.51	18.3629		3984.67	10.023			3421.44	81.769		3419.51	49.0264		3419.51	32.9002
			3417.58	95.067		3417.58	79.8378		3417.58	68.8751			3417.58	38.1364		3417.58	18.3629		3983.95	10.0283			3419.51	81.7803		3417.58	49.0208		3417.58	32.9093
			3415.65	95.032		3415.65	79.8213		3415.65	68.8592			3415.65	38.154		3415.65	18.3616		3983.24	10.0357			3417.58	81.7935		3415.65	49.0162		3415.65	32.9169
			3413.72	94.9861		3413.72	79.7974		3413.72	68.8449			3413.72	38.1698		3413.72	18.3607		3982.52	10.0454			3415.65	81.8086		3413.72	49.0151		3413.72	32.9192
			3411.79	94.9314		3411.79	79.7699		3411.79	68.8291			3411.79	38.1821		3411.79	18.3599		3981.8	10.0555			3413.72	81.8274		3411.79	49.0208		3411.79	32.9138
			3409.87	94.8812		3409.87	79.7423		3409.87	68.8069			3409.87	38.1936		3409.87	18.359		3981.09	10.0612			3411.79	81.8481		3409.87	49.0287		3409.87	32.9063
			3407.94	94.855		3407.94	79.7166		3407.94	68.7768			3407.94	38.2094		3407.94	18.3574		3980.37	10.0587			3409.87	81.867		3407.94	49.0354		3407.94	32.8995
			3406.01	94.8462		3406.01	79.6909		3406.01	68.7483			3406.01	38.2287		3406.01	18.3565		3979.66	10.051			3407.94	81.8802		3406.01	49.0433		3406.01	32.8957
			3404.08	94.8418		3404.08	79.6634		3404.08	68.7246			3404.08	38.2481		3404.08	18.3582		3978.94	10.0454			3406.01	81.8877		3404.08	49.0524		3404.08	32.8926
			3402.15	94.8266		3402.15	79.6395		3402.15	68.7087			3402.15	38.2622		3402.15	18.3633		3978.23	10.0455			3404.08	81.8839		3402.15	49.0625		3402.15	32.8911
			3400.22	94.7938		3400.22	79.6212		3400.22	68.6961			3400.22	38.2719		3400.22	18.37		3977.51	10.0453			3402.15	81.8783		3400.22	49.0716		3400.22	32.8919
			3398.29	94.7502		3398.29	79.6047		3398.29	68.6771			3398.29	38.2834		3398.29	18.3755		3976.8	10.0355			3400.22	81.8726		3398.29	49.0738		3398.29	32.8949
			3396.36	94.7044		3396.36	79.5827		3396.36	68.6518			3396.36	38.3036		3396.36	18.3781		3976.08	10.0162			3398.29	81.8708		3396.36	49.0693		3396.36	32.8964
			3394.44	94.6629		3394.44	79.5571		3394.44	68.6265			3394.44	38.3301		3394.44	18.3789		3975.36	9.9992			3396.36	81.8783		3394.44	49.0614		3394.44	32.8942
			3392.51	94.6281		3392.51	79.5314		3392.51	68.6076			3392.51	38.3557		3392.51	18.3798		3974.65	9.9965			3394.44	81.8896		3392.51	49.0524		3392.51	32.8881
			3390.58	94.5867		3390.58	79.504		3390.58	68.5981			3390.58	38.3725		3390.58	18.3819		3973.93	10.0087			3392.51	81.9085		3390.58	49.0433		3390.58	32.8813
			3388.65	94.5388		3388.65	79.4728		3388.65	68.5933			3388.65	38.3813		3388.65	18.3844		3973.22	10.0271			3390.58	81.9254		3388.65	49.0377		3388.65	32.876
			3386.72	94.4909		3386.72	79.4417		3386.72	68.5854			3386.72	38.3866		3386.72	18.387		3972.5	10.0409			3388.65	81.9349		3386.72	49.032		3386.72	32.8707
			3384.79	94.4409		3384.79	79.4052		3384.79	68.5681			3384.79	38.3955		3384.79	18.3878		3971.79	10.0436			3386.72	81.9368		3384.79	49.0264		3384.79	32.8646
			3382.86	94.3887		3382.86	79.3595		3382.86	68.5428			3382.86	38.4096		3382.86	18.3857		3971.07	10.0386			3384.79	81.9386		3382.86	49.023		3382.86	32.8593
			3380.94	94.3322		3380.94	79.3138		3380.94	68.516			3380.94	38.4282		3380.94	18.3823		3970.36	10.0353			3382.86	81.9386		3380.94	49.0208		3380.94	32.8578
			3379.01	94.2866		3379.01	79.2736		3379.01	68.4908			3379.01	38.4459		3379.01	18.3798		3969.64	10.0382			3380.94	81.9368		3379.01	49.0185		3379.01	32.8608
			3377.08	94.2541		3377.08	79.2481		3377.08	68.4671			3377.08	38.4601		3377.08	18.3793		3968.92	10.0415			3379.01	81.933		3377.08	49.0151		3377.08	32.8646
			3375.15	94.2345		3375.15	79.228		3375.15	68.4403			3375.15	38.4716		3375.15	18.3802		3968.21	10.0387			3377.08	81.9292		3375.15	49.014		3375.15	32.8684
			3373.22	94.215		3373.22	79.2098		3373.22	68.412			3373.22	38.4813		3373.22	18.3815		3967.49	10.0312			3375.15	81.9254		3373.22	49.0151		3373.22	32.8684
			3371.29	94.1825		3371.29	79.1879		3371.29	68.3773			3371.29	38.4928		3371.29	18.3815		3966.78	10.0248			3373.22	81.9217		3371.29	49.0185		3371.29	32.8616
			3369.36	94.1348		3369.36	79.1587		3369.36	68.3427			3369.36	38.5035		3369.36	18.3815		3966.06	10.0229			3371.29	81.9179		3369.36	49.0196		3369.36	32.851
			3367.43	94.0828		3367.43	79.1223		3367.43	68.3144			3367.43	38.5141		3367.43	18.3823		3965.35	10.0244			3369.36	81.9141		3367.43	49.0174		3367.43	32.8381
			3365.51	94.0438		3365.51	79.0713		3365.51	68.2939			3365.51	38.5265		3365.51	18.3861		3964.63	10.027			3367.43	81.9066		3365.51	49.0095		3365.51	32.8291
			3363.58	94.0156		3363.58	79.0076		3363.58	68.2766			3363.58	38.5407		3363.58	18.3912		3963.91	10.0294			3365.51	81.899		3363.58	48.9993		3363.58	32.8261
			3361.65	93.994		3361.65	78.9385		3361.65	68.253			3361.65	38.5558		3361.65	18.3959		3963.2	10.0323			3363.58	81.8915		3361.65	48.9914		3361.65	32.8291
			3359.72	93.9615		3359.72	78.8767		3359.72	68.22			3359.72	38.5709		3359.72	18.4001		3962.48	10.036			3361.65	81.8858		3359.72	48.9892		3359.72	32.8329
			3357.79	93.9183		3357.79	78.8331		3357.79	68.1808			3357.79	38.5878		3357.79	18.4043		3961.77	10.0394			3359.72	81.8858		3357.79	48.9926		3357.79	32.8336
			3355.86	93.8707		3355.86	78.8041		3355.86	68.1415			3355.86	38.6056		3355.86	18.409		3961.05	10.0408			3357.79	81.8896		3355.86	48.9971		3355.86	32.8298
			3353.93	93.8296		3353.93	78.7805		3353.93	68.107			3353.93	38.6251		3353.93	18.4137		3960.34	10.04			3355.86	81.9009		3353.93	48.9959		3353.93	32.8215
			3352.01	93.7929		3352.01	78.7569		3352.01	68.0788			3352.01	38.6411		3352.01	18.4187		3959.62	10.0375			3353.93	81.9141		3352.01	48.9869		3352.01	32.8109
			3350.08	93.754		3350.08	78.7279		3350.08	68.0522			3350.08	38.6554		3350.08	18.426		3958.91	10.035			3352.01	81.9273		3350.08	48.9689		3350.08	32.8011
			3348.15	93.7109		3348.15	78.6935		3348.15	68.0224			3348.15	38.6679		3348.15	18.4344		3958.19	10.0342			3350.08	81.9349		3348.15	48.9486		3348.15	32.7936
			3346.22	93.6699		3346.22	78.6536		3346.22	67.9911			3346.22	38.6803		3346.22	18.4421		3957.47	10.0361			3348.15	81.933		3346.22	48.935		3346.22	32.786
			3344.29	93.6311		3344.29	78.612		3344.29	67.9598			3344.29	38.6946		3344.29	18.4476		3956.76	10.0401			3346.22	81.9273		3344.29	48.9317		3344.29	32.78
			3342.36	93.5901		3342.36	78.5704		3342.36	67.9301			3342.36	38.7088		3342.36	18.4502		3956.04	10.0447			3344.29	81.9217		3342.36	48.9362		3342.36	32.7777
			3340.43	93.5406		3340.43	78.527		3340.43	67.9035			3340.43	38.7231		3340.43	18.451		3955.33	10.0498			3342.36	81.9198		3340.43	48.9463		3340.43	32.7785
			3338.51	93.491		3338.51	78.4836		3338.51	67.88			3338.51	38.7383		3338.51	18.4531		3954.61	10.0553			3340.43	81.9217		3338.51	48.9576		3338.51	32.7792
			3336.58	93.4501		3336.58	78.4384		3336.58	67.855			3336.58	38.7543		3336.58	18.4574		3953.9	10.0587			3338.51	81.9217		3336.58	48.9666		3336.58	32.7762
			3334.65	93.4243		3334.65	78.3897		3334.65	67.8253			3334.65	38.7695		3334.65	18.4646		3953.18	10.0576			3336.58	81.9141		3334.65	48.97		3334.65	32.7679
			3332.72	93.4007		3332.72	78.3409		3332.72	67.7894			3332.72	38.7784		3332.72	18.474		3952.46	10.0533			3334.65	81.9009		3332.72	48.9677		3332.72	32.7551
			3330.79	93.3663		3330.79	78.294		3330.79	67.7473			3330.79	38.7793		3330.79	18.4838		3951.75	10.0476			3332.72	81.8877		3330.79	48.9644		3330.79	32.7415
			3328.86	93.3147		3328.86	78.258		3328.86	67.7067			3328.86	38.7757		3328.86	18.4918		3951.03	10.04			3330.79	81.8764		3328.86	48.9621		3328.86	32.7287
			3326.93	93.2567		3326.93	78.2364		3326.93	67.6771			3326.93	38.7766		3326.93	18.4969		3950.32	10.0311			3328.86	81.8689		3326.93	48.961		3326.93	32.7212
			3325.01	93.1987		3325.01	78.2202		3325.01	67.6538			3325.01	38.7847		3325.01	18.4982		3949.6	10.0248			3326.93	81.8708		3325.01	48.9565		3325.01	32.7189
			3323.08	93.1515		3323.08	78.2022		3323.08	67.6288			3323.08	38.7989		3323.08	18.4974		3948.89	10.0241			3325.01	81.8839		3323.08	48.9497		3323.08	32.7189
			3321.15	93.1108		3321.15	78.1788		3321.15	67.5961			3321.15	38.8186		3321.15	18.4961		3948.17	10.0292			3323.08	81.9066		3321.15	48.9452		3321.15	32.7166
			3319.22	93.0808		3319.22	78.1518		3319.22	67.565			3319.22	38.8428		3319.22	18.4952		3947.45	10.0385			3321.15	81.933		3319.22	48.9474		3319.22	32.7114
			3317.29	93.0615		3317.29	78.1266		3317.29	67.5417			3317.29	38.8687		3317.29	18.4957		3946.74	10.0464			3319.22	81.9481		3317.29	48.9542		3317.29	32.7031
			3315.36	93.0465		3315.36	78.105		3315.36	67.5293			3315.36	38.892		3315.36	18.4991		3946.02	10.0453			3317.29	81.9518		3315.36	48.9621		3315.36	32.6956
			3313.43	93.0251		3313.43	78.0888		3313.43	67.5137			3313.43	38.9117		3313.43	18.505		3945.31	10.0337			3315.36	81.9462		3313.43	48.9666		3313.43	32.6888
			3311.5	92.9951		3311.5	78.0744		3311.5	67.4857			3311.5	38.9269		3311.5	18.5106		3944.59	10.0199			3313.43	81.9405		3311.5	48.9655		3311.5	32.6835
			3309.57	92.9673		3309.57	78.0564		3309.57	67.4422			3309.57	38.9404		3309.57	18.5136		3943.88	10.0126			3311.5	81.9386		3309.57	48.9576		3309.57	32.6782
			3307.65	92.9501		3307.65	78.0313		3307.65	67.3941			3307.65	38.9511		3307.65	18.5136		3943.16	10.0118			3309.57	81.9368		3307.65	48.9497		3307.65	32.673
			3305.72	92.9416		3305.72	77.9989		3305.72	67.3507			3305.72	38.9583		3305.72	18.511		3942.45	10.0119			3307.65	81.9311		3305.72	48.9452		3305.72	32.667
			3303.79	92.9287		3303.79	77.9666		3303.79	67.3197			3303.79	38.9637		3303.79	18.508		3941.73	10.0119			3305.72	81.9273		3303.79	48.9497		3303.79	32.6609
			3301.86	92.9095		3301.86	77.9343		3301.86	67.298			3301.86	38.9691		3301.86	18.505		3941.01	10.0153			3303.79	81.9292		3301.86	48.9632		3301.86	32.6572
			3299.93	92.8859		3299.93	77.9092		3299.93	67.2778			3299.93	38.978		3299.93	18.5033		3940.3	10.0221			3301.86	81.9386		3299.93	48.9801		3299.93	32.6527
			3298	92.8603		3298	77.8966		3298	67.2577			3298	38.9906		3298	18.5038		3939.58	10.028			3299.93	81.95		3298	48.9948		3298	32.6482
			3296.07	92.841		3296.07	77.8966		3296.07	67.2376			3296.07	39.005		3296.07	18.5076		3938.87	10.0326			3298	81.9613		3296.07	49.0038		3296.07	32.6444
			3294.15	92.8282		3294.15	77.9056		3294.15	67.219			3294.15	39.0175		3294.15	18.5144		3938.15	10.0403			3296.07	81.9594		3294.15	49.0095		3294.15	32.6407
			3292.22	92.8175		3292.22	77.9092		3292.22	67.2035			3292.22	39.0274		3292.22	18.5217		3937.44	10.0497			3294.15	81.9424		3292.22	49.014		3292.22	32.6391
			3290.29	92.809		3290.29	77.9056		3290.29	67.188			3290.29	39.0355		3290.29	18.5276		3936.72	10.0503			3292.22	81.9179		3290.29	49.0185		3290.29	32.6391
			3288.36	92.7983		3288.36	77.8984		3288.36	67.1695			3288.36	39.0445		3288.36	18.5319		3936.01	10.0379			3290.29	81.899		3288.36	49.0208		3288.36	32.6437
			3286.43	92.7876		3286.43	77.8913		3286.43	67.154			3286.43	39.0589		3286.43	18.5349		3935.29	10.0231			3288.36	81.8896		3286.43	49.0196		3286.43	32.6512
			3284.5	92.7769		3284.5	77.8913		3284.5	67.1416			3284.5	39.0769		3284.5	18.5366		3934.57	10.0184			3286.43	81.8896		3284.5	49.0162		3284.5	32.6587
			3282.57	92.7662		3282.57	77.9002		3282.57	67.1339			3282.57	39.0985		3282.57	18.5387		3933.86	10.0235			3284.5	81.8953		3282.57	49.014		3282.57	32.6624
			3280.65	92.7641		3280.65	77.92		3280.65	67.1246			3280.65	39.1183		3280.65	18.5421		3933.14	10.0305			3282.57	81.9047		3280.65	49.0117		3280.65	32.6617
			3278.72	92.7748		3278.72	77.9433		3278.72	67.1123			3278.72	39.1363		3278.72	18.5481		3932.43	10.0357			3280.65	81.9179		3278.72	49.0072		3278.72	32.6587
			3276.79	92.7962		3276.79	77.963		3276.79	67.0968			3276.79	39.1498		3276.79	18.5567		3931.71	10.0415			3278.72	81.9292		3276.79	49.005		3276.79	32.6564
			3274.86	92.8197		3274.86	77.9756		3274.86	67.0876			3274.86	39.157		3274.86	18.5648		3930.99	10.0478			3276.79	81.9386		3274.86	49.0083		3274.86	32.6557
			3272.93	92.8432		3272.93	77.9864		3272.93	67.0906			3272.93	39.1607		3272.93	18.5699		3930.28	10.0483			3274.86	81.9424		3272.93	49.0208		3272.93	32.6557
			3271	92.8646		3271	77.9989		3271	67.1092			3271	39.1652		3271	18.5704		3929.56	10.04			3272.93	81.9443		3271	49.0388		3271	32.6564
			3269.07	92.8924		3269.07	78.0169		3269.07	67.137			3269.07	39.1715		3269.07	18.5682		3928.85	10.0276			3271	81.9518		3269.07	49.0592		3269.07	32.6587
			3267.14	92.9373		3267.14	78.0421		3267.14	67.1633			3267.14	39.1787		3267.14	18.5669		3928.13	10.018			3269.07	81.9688		3267.14	49.075		3267.14	32.6639
			3265.22	92.9972		3265.22	78.0708		3265.22	67.1818			3265.22	39.1859		3265.22	18.5682		3927.42	10.015			3267.14	81.9877		3265.22	49.0851		3265.22	32.67
			3263.29	93.0551		3263.29	78.0996		3263.29	67.1927			3263.29	39.1931		3263.29	18.5733		3926.7	10.0169			3265.22	82.0009		3263.29	49.0908		3263.29	32.6737
			3261.36	93.1001		3261.36	78.1284		3261.36	67.1989			3261.36	39.2013		3261.36	18.5819		3925.99	10.0205			3263.29	82.0009		3261.36	49.093		3261.36	32.676
			3259.43	93.1279		3259.43	78.159		3259.43	67.2004			3259.43	39.2121		3259.43	18.5935		3925.27	10.0248			3261.36	81.9953		3259.43	49.0897		3259.43	32.676
			3257.5	93.1472		3257.5	78.1932		3257.5	67.1973			3257.5	39.2274		3257.5	18.6054		3924.55	10.0307			3259.43	81.9934		3257.5	49.0851		3257.5	32.6767
			3255.57	93.1644		3255.57	78.231		3255.57	67.1942			3255.57	39.2428		3255.57	18.6162		3923.84	10.0378			3257.5	81.999		3255.57	49.0817		3255.57	32.6805
			3253.64	93.1944		3253.64	78.2706		3253.64	67.1911			3253.64	39.2555		3253.64	18.6226		3923.12	10.0426			3255.57	82.0104		3253.64	49.0829		3253.64	32.688
			3251.72	93.2438		3251.72	78.3049		3251.72	67.1849			3251.72	39.2672		3251.72	18.626		3922.41	10.0408			3253.64	82.0255		3251.72	49.0874		3251.72	32.6963
			3249.79	93.3039		3249.79	78.3337		3249.79	67.1772			3249.79	39.2799		3249.79	18.6286		3921.69	10.0331			3251.72	82.0444		3249.79	49.0953		3249.79	32.7023
			3247.86	93.3598		3247.86	78.3554		3247.86	67.1633			3247.86	39.2943		3247.86	18.6346		3920.98	10.024			3249.79	82.0689		3247.86	49.1044		3247.86	32.7046
			3245.93	93.405		3245.93	78.3734		3245.93	67.1478			3245.93	39.3088		3245.93	18.6427		3920.26	10.015			3247.86	82.0935		3245.93	49.1157		3245.93	32.7069
			3244	93.4415		3244	78.3933		3244	67.1355			3244	39.3215		3244	18.6522		3919.55	10.006			3245.93	82.1143		3244	49.1225		3244	32.7136
			3242.07	93.4803		3242.07	78.4185		3242.07	67.1324			3242.07	39.3324		3242.07	18.6612		3918.83	10.0013			3244	82.1275		3242.07	49.1236		3242.07	32.7219
			3240.14	93.5276		3240.14	78.4456		3240.14	67.137			3240.14	39.3441		3240.14	18.6694		3918.11	10.0061			3242.07	82.1332		3240.14	49.1202		3240.14	32.7279
			3238.22	93.575		3238.22	78.4727		3238.22	67.1401			3238.22	39.355		3238.22	18.6776		3917.4	10.0166			3240.14	82.137		3238.22	49.1179		3238.22	32.7302
			3236.29	93.616		3236.29	78.5016		3236.29	67.137			3236.29	39.3659		3236.29	18.6849		3916.68	10.0234			3238.22	82.1427		3236.29	49.1247		3236.29	32.7294
			3234.36	93.6505		3234.36	78.5324		3234.36	67.1262			3234.36	39.3731		3234.36	18.693		3915.97	10.0217			3236.29	82.154		3234.36	49.1349		3234.36	32.731
			3232.43	93.6785		3232.43	78.5613		3232.43	67.1061			3232.43	39.3813		3232.43	18.7012		3915.25	10.0135			3234.36	82.1691		3232.43	49.1439		3232.43	32.7355
			3230.5	93.6958		3230.5	78.5812		3230.5	67.0752			3230.5	39.3913		3230.5	18.7094		3914.54	10.0038			3232.43	82.1862		3230.5	49.1462		3230.5	32.7408
			3228.57	93.7087		3228.57	78.5993		3228.57	67.032			3228.57	39.4022		3228.57	18.7172		3913.82	9.9988			3230.5	82.1919		3228.57	49.1451		3228.57	32.7438
			3226.64	93.726		3226.64	78.6228		3226.64	66.981			3226.64	39.4112		3226.64	18.7245		3913.1	10.0029			3228.57	82.1862		3226.64	49.1462		3226.64	32.7445
			3224.72	93.7605		3224.72	78.6536		3224.72	66.9317			3224.72	39.4176		3224.72	18.7327		3912.39	10.0161			3226.64	82.1729		3224.72	49.1541		3224.72	32.7438
			3222.79	93.8102		3222.79	78.688		3222.79	66.887			3222.79	39.4194		3222.79	18.7422		3911.67	10.0331			3224.72	82.1635		3222.79	49.1677		3222.79	32.7453
			3220.86	93.862		3220.86	78.7225		3220.86	66.847			3220.86	39.4194		3220.86	18.7538		3910.96	10.0453			3222.79	82.1597		3220.86	49.1824		3220.86	32.7513
			3218.93	93.9139		3218.93	78.7551		3218.93	66.807			3218.93	39.423		3218.93	18.7668		3910.24	10.0474			3220.86	82.1635		3218.93	49.1949		3218.93	32.7626
			3217	93.9637		3217	78.7805		3217	66.7624			3217	39.4312		3217	18.7806		3909.53	10.0434			3218.93	82.171		3217	49.2006		3217	32.7739
			3215.07	94.0113		3215.07	78.7986		3215.07	66.7071			3215.07	39.4439		3215.07	18.7945		3908.81	10.0403			3217	82.1767		3215.07	49.1994		3215.07	32.7822
			3213.14	94.0503		3213.14	78.8132		3213.14	66.6426			3213.14	39.4566		3213.14	18.807		3908.09	10.0398			3215.07	82.1805		3213.14	49.1938		3213.14	32.7853
			3211.21	94.0763		3211.21	78.8331		3211.21	66.5751			3211.21	39.4666		3211.21	18.8157		3907.38	10.0406			3213.14	82.19		3211.21	49.1892		3211.21	32.786
			3209.28	94.0914		3209.28	78.8585		3209.28	66.5077			3209.28	39.473		3209.28	18.8196		3906.66	10.0444			3211.21	82.2032		3209.28	49.187		3209.28	32.7883
			3207.36	94.1066		3207.36	78.8858		3207.36	66.4358			3207.36	39.4775		3207.36	18.8218		3905.95	10.051			3209.28	82.2165		3207.36	49.187		3207.36	32.7921
			3205.43	94.1282		3205.43	78.9112		3205.43	66.3578			3205.43	39.483		3205.43	18.8243		3905.23	10.0555			3207.36	82.2297		3205.43	49.1881		3205.43	32.7974
			3203.5	94.1608		3203.5	78.9403		3203.5	66.2708			3203.5	39.4894		3203.5	18.8309		3904.52	10.0559			3205.43	82.2468		3203.5	49.1892		3203.5	32.8041
			3201.57	94.1976		3201.57	78.9712		3201.57	66.1808			3201.57	39.4957		3201.57	18.84		3903.8	10.0548			3203.5	82.2619		3201.57	49.1926		3201.57	32.8125
			3199.64	94.2388		3199.64	79.0076		3199.64	66.0879			3199.64	39.4993		3199.64	18.8512		3903.09	10.0542			3201.57	82.2657		3199.64	49.1994		3199.64	32.8177
			3197.71	94.2844		3197.71	79.0422		3197.71	65.983			3197.71	39.503		3197.71	18.8625		3902.37	10.0543			3199.64	82.2581		3197.71	49.2085		3197.71	32.8162
			3195.78	94.3344		3195.78	79.0749		3195.78	65.8646			3195.78	39.5094		3195.78	18.873		3901.65	10.0567			3197.71	82.2449		3195.78	49.2153		3195.78	32.8102
			3193.86	94.3778		3193.86	79.1022		3193.86	65.7313			3193.86	39.5194		3193.86	18.883		3900.94	10.0614			3195.78	82.2354		3193.86	49.2198		3193.86	32.8041
			3191.93	94.4148		3191.93	79.1296		3191.93	65.5937			3191.93	39.5285		3191.93	18.8947		3900.22	10.0648			3193.86	82.2316		3191.93	49.2255		3191.93	32.8011
			3190	94.4583		3190	79.1605		3190	65.4579			3190	39.5312		3190	18.9064		3899.51	10.0623			3191.93	82.2316		3190	49.2357		3190	32.8026
			3188.07	94.5148		3188.07	79.1934		3188.07	65.3284			3188.07	39.5303		3188.07	18.9169		3898.79	10.0535			3190	82.2335		3188.07	49.2504		3188.07	32.8079
			3186.14	94.5758		3186.14	79.2335		3186.14	65.1992			3186.14	39.5294		3186.14	18.9265		3898.08	10.0427			3188.07	82.2411		3186.14	49.2652		3186.14	32.8132
			3184.21	94.6324		3184.21	79.2791		3184.21	65.0612			3184.21	39.5321		3184.21	18.9361		3897.36	10.0341			3186.14	82.2524		3184.21	49.2731		3184.21	32.8147
			3182.28	94.6869		3182.28	79.3321		3182.28	64.9071			3182.28	39.5385		3182.28	18.9465		3896.64	10.0309			3184.21	82.2676		3182.28	49.272		3182.28	32.8102
			3180.36	94.748		3180.36	79.3832		3180.36	64.7369			3180.36	39.5467		3180.36	18.957		3895.93	10.0341			3182.28	82.2846		3180.36	49.2663		3180.36	32.8034
			3178.43	94.8091		3178.43	79.4344		3178.43	64.5613			3178.43	39.5585		3178.43	18.9662		3895.21	10.0404			3180.36	82.3017		3178.43	49.2618		3178.43	32.8004
			3176.5	94.8615		3176.5	79.4857		3176.5	64.3965			3176.5	39.5695		3176.5	18.9754		3894.5	10.0444			3178.43	82.3131		3176.5	49.2595		3176.5	32.8041
			3174.57	94.9008		3174.57	79.5333		3174.57	64.2572			3174.57	39.5776		3174.57	18.985		3893.78	10.0454			3176.5	82.3187		3174.57	49.2629		3174.57	32.814
			3172.64	94.9336		3172.64	79.5754		3172.64	64.1463			3172.64	39.5813		3172.64	18.9942		3893.07	10.047			3174.57	82.3187		3172.64	49.2686		3172.64	32.8253
			3170.71	94.9708		3170.71	79.6084		3170.71	64.0519			3170.71	39.5831		3170.71	19.0025		3892.35	10.0505			3172.64	82.3206		3170.71	49.2731		3170.71	32.8351
			3168.78	95.0145		3168.78	79.6414		3168.78	63.959			3168.78	39.5849		3168.78	19.0099		3891.64	10.0557			3170.71	82.3225		3168.78	49.2743		3168.78	32.8434
			3166.86	95.0649		3166.86	79.6799		3166.86	63.859			3166.86	39.5886		3166.86	19.0174		3890.92	10.0627			3168.78	82.3263		3166.86	49.2731		3166.86	32.8495
			3164.93	95.1152		3164.93	79.7221		3164.93	63.7605			3164.93	39.5941		3164.93	19.0279		3890.2	10.0666			3166.86	82.3301		3164.93	49.2754		3164.93	32.851
			3163	95.1678		3163	79.7588		3163	63.6798			3163	39.5977		3163	19.0406		3889.49	10.0618			3164.93	82.3377		3163	49.2777		3163	32.848
			3161.07	95.2226		3161.07	79.7882		3161.07	63.6285			3161.07	39.6004		3161.07	19.0533		3888.77	10.0498			3163	82.3529		3161.07	49.2811		3161.07	32.8442
			3159.14	95.2796		3159.14	79.8121		3159.14	63.608			3159.14	39.605		3159.14	19.0634		3888.06	10.0381			3161.07	82.3756		3159.14	49.2879		3159.14	32.8412
			3157.21	95.3433		3157.21	79.836		3157.21	63.6154			3157.21	39.6114		3157.21	19.0678		3887.34	10.0311			3159.14	82.3984		3157.21	49.3026		3157.21	32.8419
			3155.28	95.4069		3155.28	79.8691		3155.28	63.6388			3155.28	39.6178		3155.28	19.0695		3886.63	10.027			3157.21	82.4155		3155.28	49.3208		3155.28	32.8465
			3153.35	95.4707		3153.35	79.9169		3153.35	63.6784			3153.35	39.6232		3153.35	19.0726		3885.91	10.023			3155.28	82.4212		3153.35	49.3344		3153.35	32.8533
			3151.43	95.5301		3151.43	79.9721		3151.43	63.7297			3151.43	39.6278		3151.43	19.0801		3885.19	10.0192			3153.35	82.4155		3151.43	49.3401		3151.43	32.8624
			3149.5	95.5895		3149.5	80.02		3149.5	63.7972			3149.5	39.6296		3149.5	19.0911		3884.48	10.0185			3151.43	82.4003		3149.5	49.339		3149.5	32.8714
			3147.57	95.6445		3147.57	80.0569		3147.57	63.8752			3147.57	39.6287		3147.57	19.1029		3883.76	10.0243			3149.5	82.3908		3147.57	49.3378		3147.57	32.8767
			3145.64	95.693		3145.64	80.0809		3145.64	63.962			3145.64	39.6269		3145.64	19.1144		3883.05	10.0342			3147.57	82.3927		3145.64	49.3424		3145.64	32.8745
			3143.71	95.7194		3143.71	80.1067		3143.71	64.0519			3143.71	39.6269		3143.71	19.1249		3882.33	10.0397			3145.64	82.4098		3143.71	49.3515		3143.71	32.8692
			3141.78	95.7304		3141.78	80.1399		3141.78	64.1478			3141.78	39.6296		3141.78	19.1329		3881.62	10.0351			3143.71	82.4326		3141.78	49.3583		3141.78	32.8646
			3139.85	95.7326		3139.85	80.1842		3139.85	64.2498			3139.85	39.6342		3139.85	19.1395		3880.9	10.0276			3141.78	82.4496		3139.85	49.3594		3139.85	32.8631
			3137.93	95.7415		3137.93	80.2304		3137.93	64.3638			3137.93	39.6378		3137.93	19.1452		3880.18	10.0325			3139.85	82.4534		3137.93	49.356		3137.93	32.8639
			3136	95.7613		3136	80.271		3136	64.4885			3136	39.6406		3136	19.1523		3879.47	10.0502			3137.93	82.4496		3136	49.3503		3136	32.8646
			3134.07	95.7922		3134.07	80.3043		3134.07	64.6222			3134.07	39.6424		3134.07	19.1602		3878.75	10.0643			3136	82.442		3134.07	49.3469		3134.07	32.8661
			3132.14	95.8275		3132.14	80.3302		3132.14	64.7578			3132.14	39.6442		3132.14	19.1681		3878.04	10.0659			3134.07	82.4382		3132.14	49.3481		3132.14	32.8654
			3130.21	95.8628		3130.21	80.3505		3130.21	64.8921			3130.21	39.6488		3130.21	19.1748		3877.32	10.0576			3132.14	82.4344		3130.21	49.3503		3130.21	32.8624
			3128.28	95.9025		3128.28	80.3616		3128.28	65.0208			3128.28	39.6552		3128.28	19.1796		3876.61	10.043			3130.21	82.4307		3128.28	49.3515		3128.28	32.8571
			3126.35	95.9423		3126.35	80.3635		3126.35	65.1436			3126.35	39.6588		3126.35	19.1849		3875.89	10.0251			3128.28	82.4231		3126.35	49.3503		3126.35	32.8525
			3124.42	95.9754		3124.42	80.3616		3124.42	65.2562			3124.42	39.6579		3124.42	19.1929		3875.18	10.0109			3126.35	82.4136		3124.42	49.3492		3124.42	32.8503
			3122.5	95.9931		3122.5	80.3598		3122.5	65.357			3122.5	39.6552		3122.5	19.2039		3874.46	10.0079			3124.42	82.4041		3122.5	49.3503		3122.5	32.8487
			3120.57	95.9931		3120.57	80.3542		3120.57	65.4458			3120.57	39.6534		3120.57	19.2159		3873.74	10.0136			3122.5	82.3965		3120.57	49.3583		3120.57	32.8503
			3118.64	95.9754		3118.64	80.3468		3118.64	65.5272			3118.64	39.6497		3118.64	19.2274		3873.03	10.0232			3120.57	82.3965		3118.64	49.3697		3118.64	32.8533
			3116.71	95.9533		3116.71	80.345		3116.71	65.6058			3116.71	39.6406		3116.71	19.2358		3872.31	10.0368			3118.64	82.4003		3116.71	49.3787		3116.71	32.8593
			3114.78	95.9356		3114.78	80.3561		3114.78	65.6783			3114.78	39.6214		3114.78	19.2402		3871.6	10.0523			3116.71	82.4041		3114.78	49.3799		3114.78	32.8669
			3112.85	95.9268		3112.85	80.3783		3112.85	65.7388			3112.85	39.5959		3112.85	19.2398		3870.88	10.0648			3114.78	82.4022		3112.85	49.3731		3112.85	32.8752
			3110.92	95.9312		3110.92	80.4042		3110.92	65.7858			3110.92	39.5731		3110.92	19.2371		3870.17	10.0723			3112.85	82.3965		3110.92	49.3617		3110.92	32.8828
			3108.99	95.9378		3108.99	80.4246		3108.99	65.8252			3108.99	39.5594		3108.99	19.2349		3869.45	10.0749			3110.92	82.3889		3108.99	49.3549		3108.99	32.8866
			3107.07	95.9423		3107.07	80.4357		3107.07	65.8646			3107.07	39.5549		3107.07	19.2362		3868.74	10.0726			3108.99	82.3775		3107.07	49.356		3107.07	32.8866
			3105.14	95.9423		3105.14	80.4375		3105.14	65.9071			3105.14	39.5576		3105.14	19.2424		3868.02	10.0673			3107.07	82.368		3105.14	49.3617		3105.14	32.8835
			3103.21	95.9445		3103.21	80.4283		3103.21	65.9496			3103.21	39.5631		3103.21	19.2508		3867.3	10.0629			3105.14	82.3586		3103.21	49.3662		3103.21	32.8775
			3101.28	95.9445		3101.28	80.4116		3101.28	65.9875			3101.28	39.5704		3101.28	19.2584		3866.59	10.0602			3103.21	82.3529		3101.28	49.3628		3101.28	32.8707
			3099.35	95.9401		3099.35	80.3912		3099.35	66.0179			3099.35	39.5804		3099.35	19.2633		3865.87	10.0564			3101.28	82.3548		3099.35	49.3549		3099.35	32.8646
			3097.42	95.9334		3097.42	80.3709		3097.42	66.0377			3097.42	39.5977		3097.42	19.2642		3865.16	10.0497			3099.35	82.3605		3097.42	49.3446		3097.42	32.8616
			3095.49	95.9268		3095.49	80.3579		3095.49	66.0514			3095.49	39.6205		3095.49	19.2633		3864.44	10.0418			3097.42	82.3642		3095.49	49.339		3095.49	32.8616
			3093.57	95.9268		3093.57	80.3487		3093.57	66.0575			3093.57	39.6451		3093.57	19.2642		3863.72	10.0359			3095.49	82.3642		3093.57	49.3356		3093.57	32.8601
			3091.64	95.9312		3091.64	80.3357		3091.64	66.0529			3091.64	39.6652		3091.64	19.2681		3863.01	10.0333			3093.57	82.3605		3091.64	49.3356		3091.64	32.8578
			3089.71	95.9378		3089.71	80.3135		3089.71	66.0407			3089.71	39.6789		3089.71	19.2739		3862.29	10.0311			3091.64	82.3586		3089.71	49.3412		3089.71	32.8556
			3087.78	95.9423		3087.78	80.2858		3087.78	66.021			3087.78	39.689		3087.78	19.2792		3861.58	10.0262			3089.71	82.3605		3087.78	49.3481		3087.78	32.8525
			3085.85	95.9378		3085.85	80.2581		3085.85	65.9997			3085.85	39.699		3085.85	19.2824		3860.86	10.0186			3087.78	82.3662		3085.85	49.3537		3085.85	32.8495
			3083.92	95.9246		3083.92	80.2359		3083.92	65.9693			3083.92	39.71		3083.92	19.2841		3860.15	10.0127			3085.85	82.3699		3083.92	49.356		3083.92	32.8434
			3081.99	95.9025		3081.99	80.2248		3081.99	65.9329			3081.99	39.7201		3081.99	19.2859		3859.43	10.017			3083.92	82.3718		3081.99	49.3537		3081.99	32.8374
			3080.07	95.8782		3080.07	80.2285		3080.07	65.8949			3080.07	39.7265		3080.07	19.2895		3858.72	10.0326			3081.99	82.3794		3080.07	49.3446		3080.07	32.8314
			3078.14	95.865		3078.14	80.2415		3078.14	65.8631			3078.14	39.7274		3078.14	19.2943		3858	10.0435			3080.07	82.3889		3078.14	49.331		3078.14	32.8261
			3076.21	95.8628		3076.21	80.2525		3076.21	65.8403			3076.21	39.7219		3076.21	19.2992		3857.28	10.0426			3078.14	82.3946		3076.21	49.3208		3076.21	32.8208
			3074.28	95.8606		3074.28	80.2507		3074.28	65.8237			3074.28	39.7137		3074.28	19.3028		3856.57	10.0393			3076.21	82.3908		3074.28	49.3174		3074.28	32.8155
			3072.35	95.8517		3072.35	80.2415		3072.35	65.8055			3072.35	39.7082		3072.35	19.3041		3855.85	10.0413			3074.28	82.3794		3072.35	49.3231		3072.35	32.8109
			3070.42	95.8451		3070.42	80.2359		3070.42	65.7797			3070.42	39.7073		3070.42	19.3037		3855.14	10.0478			3072.35	82.3624		3070.42	49.3321		3070.42	32.8057
			3068.49	95.8539		3068.49	80.247		3068.49	65.7479			3068.49	39.71		3068.49	19.3037		3854.42	10.0506			3070.42	82.3529		3068.49	49.3378		3068.49	32.8026
			3066.57	95.876		3066.57	80.2747		3066.57	65.7131			3066.57	39.7155		3066.57	19.3055		3853.71	10.0425			3068.49	82.3529		3066.57	49.3356		3066.57	32.8041
			3064.64	95.9091		3064.64	80.308		3064.64	65.6798			3064.64	39.7219		3064.64	19.3086		3852.99	10.0294			3066.57	82.3605		3064.64	49.331		3064.64	32.8102
			3062.71	95.9445		3062.71	80.3339		3062.71	65.6541			3062.71	39.7301		3062.71	19.3139		3852.28	10.0227			3064.64	82.368		3062.71	49.3276		3062.71	32.8185
			3060.78	95.9754		3060.78	80.3524		3060.78	65.642			3060.78	39.7411		3060.78	19.3206		3851.56	10.0256			3062.71	82.368		3060.78	49.3299		3060.78	32.8276
			3058.85	95.9997		3058.85	80.3653		3058.85	65.6405			3058.85	39.7466		3058.85	19.3281		3850.84	10.0339			3060.78	82.3642		3058.85	49.3344		3058.85	32.8336
			3056.92	96.0196		3056.92	80.382		3056.92	65.645			3056.92	39.742		3056.92	19.3361		3850.13	10.0403			3058.85	82.3624		3056.92	49.3333		3056.92	32.8351
			3054.99	96.0462		3054.99	80.4079		3054.99	65.6541			3054.99	39.7265		3054.99	19.3428		3849.41	10.0404			3056.92	82.3642		3054.99	49.3253		3054.99	32.8321
			3053.06	96.0771		3053.06	80.4394		3053.06	65.6632			3053.06	39.7073		3053.06	19.3495		3848.7	10.0354			3054.99	82.3642		3053.06	49.3128		3053.06	32.8283
			3051.14	96.1147		3051.14	80.4709		3051.14	65.6707			3051.14	39.6917		3051.14	19.3544		3847.98	10.0283			3053.06	82.3605		3051.14	49.2992		3051.14	32.8276
			3049.21	96.159		3049.21	80.5061		3049.21	65.6738			3049.21	39.6826		3049.21	19.358		3847.27	10.0212			3051.14	82.3491		3049.21	49.2924		3049.21	32.8298
			3047.28	96.2055		3047.28	80.5395		3047.28	65.6753			3047.28	39.6799		3047.28	19.3615		3846.55	10.0161			3049.21	82.3339		3047.28	49.297		3047.28	32.8321
			3045.35	96.252		3045.35	80.571		3045.35	65.6828			3045.35	39.6826		3045.35	19.3651		3845.83	10.0159			3047.28	82.3282		3045.35	49.3151		3045.35	32.8344
			3043.42	96.2964		3043.42	80.6063		3043.42	65.698			3043.42	39.6881		3043.42	19.3673		3845.12	10.022			3045.35	82.332		3043.42	49.339		3043.42	32.8351
			3041.49	96.3407		3041.49	80.6527		3041.49	65.7192			3041.49	39.6954		3041.49	19.3687		3844.4	10.0349			3043.42	82.3472		3041.49	49.364		3041.49	32.8336
			3039.56	96.3829		3039.56	80.7103		3039.56	65.7419			3039.56	39.7036		3039.56	19.3687		3843.69	10.0515			3041.49	82.3624		3039.56	49.381		3039.56	32.8321
			3037.64	96.4251		3037.64	80.7679		3037.64	65.7691			3037.64	39.7091		3037.64	19.3678		3842.97	10.061			3039.56	82.368		3037.64	49.3878		3037.64	32.8336
			3035.71	96.4673		3035.71	80.8163		3035.71	65.7994			3035.71	39.7064		3035.71	19.3665		3842.26	10.0578			3037.64	82.3642		3035.71	49.3878		3035.71	32.8412
			3033.78	96.5206		3033.78	80.8554		3033.78	65.8327			3033.78	39.6954		3033.78	19.366		3841.54	10.0543			3035.71	82.3529		3033.78	49.3844		3033.78	32.8533
			3031.85	96.5873		3031.85	80.8907		3031.85	65.8661			3031.85	39.6771		3031.85	19.3678		3840.82	10.0576			3033.78	82.3415		3031.85	49.3799		3031.85	32.8661
			3029.92	96.6696		3029.92	80.9261		3029.92	65.904			3029.92	39.6534		3029.92	19.3705		3840.11	10.0644			3031.85	82.3358		3029.92	49.3731		3029.92	32.8745
			3027.99	96.7565		3027.99	80.9615		3027.99	65.945			3027.99	39.626		3027.99	19.3718		3839.39	10.0692			3029.92	82.3396		3027.99	49.3674		3027.99	32.8775
			3026.06	96.8256		3026.06	80.9951		3026.06	65.9891			3026.06	39.5977		3026.06	19.3705		3838.68	10.0661			3027.99	82.351		3026.06	49.3662		3026.06	32.8767
			3024.13	96.8746		3024.13	81.025		3024.13	66.0331			3024.13	39.5695		3024.13	19.3665		3837.96	10.0528			3026.06	82.3624		3024.13	49.3708		3024.13	32.8745
			3022.21	96.9081		3022.21	81.0492		3022.21	66.0742			3022.21	39.5458		3022.21	19.362		3837.25	10.037			3024.13	82.3699		3022.21	49.3776		3022.21	32.873
			3020.28	96.9349		3020.28	81.0753		3020.28	66.1001			3020.28	39.5266		3020.28	19.3575		3836.53	10.0317			3022.21	82.3699		3020.28	49.3833		3020.28	32.8737
			3018.35	96.9617		3018.35	81.1071		3018.35	66.0879			3018.35	39.5103		3018.35	19.3531		3835.82	10.0418			3020.28	82.3642		3018.35	49.3867		3018.35	32.8752
			3016.42	96.9862		3016.42	81.1444		3016.42	66.0103			3016.42	39.4948		3016.42	19.3491		3835.1	10.0596			3018.35	82.3548		3016.42	49.3867		3016.42	32.8745
			3014.49	97.0152		3014.49	81.1799		3014.49	65.8615			3014.49	39.4766		3014.49	19.3451		3834.38	10.0748			3016.42	82.3415		3014.49	49.3822		3014.49	32.8684
			3012.56	97.051		3012.56	81.2099		3012.56	65.6707			3012.56	39.4566		3012.56	19.341		3833.67	10.0817			3014.49	82.3301		3012.56	49.3719		3012.56	32.8586
			3010.63	97.0912		3010.63	81.2267		3010.63	65.5061			3010.63	39.433		3010.63	19.337		3832.95	10.078			3012.56	82.3206		3010.63	49.3617		3010.63	32.8472
			3008.7	97.1315		3008.7	81.2342		3008.7	65.4398			3008.7	39.4022		3008.7	19.3313		3832.24	10.0643			3010.63	82.3112		3008.7	49.3537		3008.7	32.8381
			3006.78	97.165		3006.78	81.2342		3006.78	65.5076			3006.78	39.3577		3006.78	19.3219		3831.52	10.046			3008.7	82.2941		3006.78	49.3503		3006.78	32.8314
			3004.85	97.1919		3004.85	81.2229		3004.85	65.6798			3004.85	39.297		3004.85	19.3072		3830.81	10.0313			3006.78	82.2657		3004.85	49.3469		3004.85	32.8246
			3002.92	97.2187		3002.92	81.1949		3002.92	65.8934			3002.92	39.2193		3002.92	19.2877		3830.09	10.0268			3004.85	82.2221		3002.92	49.3378		3002.92	32.8147
			3000.99	97.2456		3000.99	81.1556		3000.99	66.0925			3000.99	39.1246		3000.99	19.2646		3829.38	10.0345			3002.92	82.1597		3000.99	49.3162		3000.99	32.8019
			2999.06	97.2725		2999.06	81.1276		2999.06	66.2464			2999.06	39.0157		2999.06	19.2371		3828.66	10.0511			3000.99	82.0727		2999.06	49.2822		2999.06	32.7921
			2997.13	97.2926		2997.13	81.122		2997.13	66.3425			2997.13	38.8911		2997.13	19.2052		3827.94	10.0714			2999.06	81.9594		2997.13	49.2402		2997.13	32.7853
			2995.2	97.2859		2995.2	81.1183		2995.2	66.3991			2995.2	38.7552		2995.2	19.1699		3827.23	10.087			2997.13	81.8161		2995.2	49.1881		2995.2	32.777
			2993.28	97.2568		2993.28	81.1015		2993.28	66.4618			2993.28	38.6207		2993.28	19.1333		3826.51	10.0885			2995.2	81.6524		2993.28	49.1281		2993.28	32.7604
			2991.35	97.2255		2991.35	81.0716		2991.35	66.5583			2991.35	38.4937		2991.35	19.095		3825.8	10.0807			2993.28	81.4983		2991.35	49.0637		2991.35	32.7377
			2989.42	97.212		2989.42	81.0287		2989.42	66.6426			2989.42	38.3716		2989.42	19.048		3825.08	10.0752			2991.35	81.3615		2989.42	48.9948		2989.42	32.7129
			2987.49	97.212		2987.49	80.9727		2987.49	66.6487			2987.49	38.2446		2987.49	18.9858		3824.36	10.0727			2989.42	81.2005		2987.49	48.9125		2987.49	32.6843
			2985.56	97.2053		2985.56	80.9168		2985.56	66.5736			2985.56	38.1031		2985.56	18.9091		3823.65	10.0662			2987.49	80.9764		2985.56	48.8068		2985.56	32.6497
			2983.63	97.1762		2983.63	80.8796		2983.63	66.4603			2983.63	37.949		2983.63	18.8235		3822.93	10.0536			2985.56	80.688		2983.63	48.6766		2983.63	32.6068
			2981.7	97.1181		2981.7	80.8665		2981.7	66.3272			2981.7	37.799		2981.7	18.7314		3822.22	10.0416			2983.63	80.3542		2981.7	48.5288		2981.7	32.5581
			2979.78	97.0443		2979.78	80.8684		2979.78	66.1701			2979.78	37.6704		2979.78	18.6299		3821.5	10.0353			2981.7	79.985		2979.78	48.376		2979.78	32.5049
			2977.85	96.975		2977.85	80.8628		2977.85	66.0119			2977.85	37.5613		2977.85	18.5123		3820.79	10.0342			2979.78	79.5699		2977.85	48.2159		2977.85	32.4488
			2975.92	96.9215		2975.92	80.8367		2975.92	65.8843			2975.92	37.4429		2975.92	18.3772		3820.07	10.0351			2977.85	79.0913		2975.92	48.0297		2975.92	32.3854
			2973.99	96.8858		2973.99	80.8163		2973.99	65.8055			2973.99	37.2838		2973.99	18.2247		3819.36	10.0371			2975.92	78.5378		2973.99	47.7947		2973.99	32.3161
			2972.06	96.8702		2972.06	80.8107		2972.06	65.7615			2972.06	37.0681		2972.06	18.0559		3818.64	10.0399			2973.99	77.9092		2972.06	47.504		2972.06	32.2425
			2970.13	96.8501		2970.13	80.7883		2970.13	65.7373			2970.13	36.7993		2970.13	17.8752		3817.93	10.0403			2972.06	77.2056		2970.13	47.178		2970.13	32.158
			2968.2	96.7921		2968.2	80.7344		2968.2	65.7161			2968.2	36.4855		2968.2	17.684		3817.21	10.0355			2970.13	76.4221		2968.2	46.8479		2968.2	32.0552
			2966.27	96.7186		2966.27	80.6694		2966.27	65.6904			2966.27	36.1335		2966.27	17.4787		3816.49	10.028			2968.2	75.5507		2966.27	46.5157		2966.27	31.9417
			2964.35	96.6785		2964.35	80.6155		2964.35	65.6586			2964.35	35.7569		2964.35	17.2544		3815.78	10.0248			2966.27	74.6189		2964.35	46.1583		2964.35	31.8221
			2962.42	96.6718		2962.42	80.5858		2962.42	65.6375			2962.42	35.3802		2962.42	17.0173		3815.06	10.0297			2964.35	73.6595		2962.42	45.7636		2962.42	31.6934
			2960.49	96.6741		2960.49	80.5747		2960.49	65.6481			2960.49	35.0324		2960.49	16.7792		3814.35	10.0391			2962.42	72.684		2960.49	45.3461		2960.49	31.5558
			2958.56	96.6607		2958.56	80.5562		2958.56	65.6707			2958.56	34.7528		2958.56	16.5577		3813.63	10.0481			2960.49	71.7049		2958.56	44.9387		2958.56	31.4195
			2956.63	96.634		2956.63	80.5283		2956.63	65.6692			2956.63	34.5724		2956.63	16.3682		3812.91	10.0554			2958.56	70.7976		2956.63	44.5831		2956.63	31.3003
			2954.7	96.6073		2954.7	80.5135		2954.7	65.636			2954.7	34.4842		2954.7	16.2166		3812.2	10.0624			2956.63	70.0582		2954.7	44.2945		2954.7	31.2075
			2952.77	96.5762		2952.77	80.5228		2952.77	65.5831			2952.77	34.4461		2952.77	16.0883		3811.48	10.0694			2954.7	69.5006		2952.77	44.0575		2952.77	31.1357
			2950.84	96.5473		2950.84	80.5302		2950.84	65.5318			2950.84	34.412		2950.84	15.9628		3810.77	10.0727			2952.77	69.0317		2950.84	43.843		2950.84	31.0741
			2948.92	96.5295		2948.92	80.5228		2948.92	65.4865			2948.92	34.3685		2948.92	15.8365		3810.05	10.0674			2950.84	68.5407		2948.92	43.6466		2948.92	31.0184
			2946.99	96.5339		2946.99	80.5024		2946.99	65.4338			2946.99	34.3376		2946.99	15.7293		3809.34	10.0584			2948.92	68.025		2946.99	43.4881		2946.99	30.9762
			2945.06	96.5406		2945.06	80.4857		2945.06	65.3735			2945.06	34.3487		2945.06	15.6675		3808.62	10.0536			2946.99	67.5957		2945.06	43.403		2945.06	30.9598
			2943.13	96.5206		2943.13	80.4764		2943.13	65.3389			2943.13	34.4017		2943.13	15.6588		3807.91	10.0511			2945.06	67.375		2943.13	43.408		2943.13	30.9748
			2941.2	96.4762		2941.2	80.4709		2941.2	65.3525			2941.2	34.4739		2941.2	15.6928		3807.19	10.0458			2943.13	67.3967		2941.2	43.477		2941.2	31.0062
			2939.27	96.4118		2939.27	80.4672		2939.27	65.3735			2939.27	34.5374		2939.27	15.7536		3806.47	10.035			2941.2	67.5972		2939.27	43.5803		2939.27	31.0391
			2937.34	96.3629		2937.34	80.4709		2937.34	65.354			2937.34	34.5915		2937.34	15.834		3805.76	10.0209			2939.27	67.8764		2937.34	43.7099		2937.34	31.0684
			2935.42	96.3452		2935.42	80.482		2935.42	65.2863			2935.42	34.6497		2935.42	15.9346		3805.04	10.0137			2937.34	68.1944		2935.42	43.8702		2935.42	31.0999
			2933.49	96.3407		2933.49	80.495		2933.49	65.2127			2933.49	34.7192		2933.49	16.0561		3804.33	10.0205			2935.42	68.5597		2933.49	44.0626		2933.49	31.1457
			2931.56	96.3252		2931.56	80.5117		2931.56	65.1706			2931.56	34.7977		2931.56	16.1894		3803.61	10.035			2933.49	68.965		2931.56	44.2751		2931.56	31.2118
			2929.63	96.3208		2929.63	80.5395		2929.63	65.1511			2929.63	34.8875		2929.63	16.3177		3802.9	10.0493			2931.56	69.3584		2929.63	44.4805		2929.63	31.2946
			2927.7	96.3718		2927.7	80.5673		2927.7	65.1376			2927.7	35.0074		2927.7	16.4365		3802.18	10.0597			2929.63	69.6945		2927.7	44.6612		2927.7	31.3819
			2925.77	96.4628		2925.77	80.5988		2925.77	65.1256			2925.77	35.1747		2925.77	16.5573		3801.47	10.0637			2927.7	69.9904		2925.77	44.8281		2925.77	31.4658
			2923.84	96.5517		2923.84	80.649		2923.84	65.1076			2923.84	35.3908		2923.84	16.6878		3800.75	10.0606			2925.77	70.32		2923.84	44.9977		2923.84	31.5449
			2921.91	96.6273		2921.91	80.7121		2921.91	65.0882			2921.91	35.6353		2921.91	16.8213		3800.03	10.0531			2923.84	70.7406		2921.91	45.1731		2921.91	31.6198
			2919.99	96.7052		2919.99	80.7698		2919.99	65.0732			2919.99	35.8815		2919.99	16.95		3799.32	10.046			2921.91	71.2523		2919.99	45.3451		2919.99	31.6854
			2918.06	96.7943		2918.06	80.8218		2918.06	65.0702			2918.06	36.1094		2918.06	17.0722		3798.6	10.0431			2919.99	71.8123		2918.06	45.5093		2918.06	31.735
			2916.13	96.8969		2916.13	80.8777		2916.13	65.0747			2916.13	36.3053		2916.13	17.183		3797.89	10.0441			2918.06	72.3884		2916.13	45.672		2916.13	31.7716
			2914.2	96.9974		2914.2	80.941		2914.2	65.0882			2914.2	36.4695		2914.2	17.2767		3797.17	10.0457			2916.13	72.9422		2914.2	45.8427		2914.2	31.8067
			2912.27	97.0666		2912.27	81.01		2912.27	65.0957			2912.27	36.6067		2912.27	17.3588		3796.45	10.0444			2914.2	73.4461		2912.27	46.0246		2912.27	31.8455
			2910.34	97.1046		2910.34	81.0772		2910.34	65.0807			2910.34	36.7232		2910.34	17.4397		3795.74	10.0391			2912.27	73.8718		2910.34	46.2072		2910.34	31.8837
			2908.41	97.1404		2908.41	81.1239		2908.41	65.0597			2908.41	36.8154		2908.41	17.5231		3795.02	10.0324			2910.34	74.2333		2908.41	46.3799		2908.41	31.9175
			2906.49	97.2053		2906.49	81.1482		2906.49	65.0642			2906.49	36.8723		2906.49	17.6023		3794.31	10.0294			2908.41	74.5725		2906.49	46.5404		2906.49	31.9484
			2904.56	97.2926		2904.56	81.1799		2904.56	65.1031			2904.56	36.8808		2904.56	17.6673		3793.59	10.0329			2906.49	74.9184		2904.56	46.6767		2904.56	31.9756
			2902.63	97.3733		2902.63	81.236		2902.63	65.1451			2902.63	36.8316		2902.63	17.706		3792.88	10.041			2904.56	75.2348		2902.63	46.7606		2902.63	31.9933
			2900.7	97.4182		2900.7	81.2866		2900.7	65.1421			2900.7	36.7206		2900.7	17.7092		3792.16	10.0471			2902.63	75.4308		2900.7	46.7735		2900.7	31.9933
			2898.77	97.4294		2898.77	81.294		2898.77	65.0792			2898.77	36.5696		2898.77	17.6823		3791.45	10.046			2900.7	75.4291		2898.77	46.7283		2898.77	31.9756
			2896.84	97.4271		2896.84	81.2716		2896.84	64.9953			2896.84	36.4309		2896.84	17.6531		3790.73	10.0416			2898.77	75.2625		2896.84	46.6756		2896.84	31.952
			2894.91	97.4159		2894.91	81.2566		2894.91	64.931			2894.91	36.3655		2894.91	17.6592		3790.01	10.0423			2896.84	75.0911		2894.91	46.6778		2894.91	31.9425
			2892.99	97.3868		2892.99	81.2641		2892.99	64.9026			2892.99	36.4158		2892.99	17.7211		3789.3	10.0469			2894.91	75.0998		2892.99	46.7735		2892.99	31.9609
			2891.06	97.3464		2891.06	81.2735		2891.06	64.9086			2891.06	36.5788		2891.06	17.8299		3788.58	10.0497			2892.99	75.3735		2891.06	46.9505		2891.06	32.0007
			2889.13	97.3173		2889.13	81.2791		2889.13	64.9385			2889.13	36.8061		2889.13	17.9552		3787.87	10.0479			2891.06	75.8645		2889.13	47.1531		2889.13	32.0471
			2887.2	97.3128		2887.2	81.2903		2887.2	64.9714			2887.2	37.0365		2887.2	18.0643		3787.15	10.0417			2889.13	76.4326		2887.2	47.3326		2887.2	32.0899
			2885.27	97.3173		2885.27	81.294		2885.27	64.9878			2885.27	37.2297		2885.27	18.1347		3786.44	10.0355			2887.2	76.9252		2885.27	47.4548		2885.27	32.1217
			2883.34	97.2904		2883.34	81.281		2883.34	64.9788			2883.34	37.3732		2883.34	18.1585		3785.72	10.0358			2885.27	77.2483		2883.34	47.5029		2883.34	32.1321
			2881.41	97.2344		2881.41	81.2529		2881.41	64.9399			2881.41	37.474		2881.41	18.1359		3785.01	10.0434			2883.34	77.3836		2881.41	47.4679		2881.41	32.1128
			2879.49	97.174		2879.49	81.2267		2879.49	64.8876			2879.49	37.5379		2879.49	18.0684		3784.29	10.052			2881.41	77.3444		2879.49	47.3544		2879.49	32.0692
			2877.56	97.1382		2877.56	81.2099		2877.56	64.8428			2877.56	37.5647		2877.56	17.9581		3783.57	10.0568			2879.49	77.1327		2877.56	47.1639		2877.56	32.0147
			2875.63	97.1494		2875.63	81.2005		2875.63	64.8219			2875.63	37.5543		2875.63	17.8066		3782.86	10.0575			2877.56	76.7412		2875.63	46.8997		2875.63	31.9506
			2873.7	97.2075		2873.7	81.1986		2873.7	64.8219			2873.7	37.5137		2873.7	17.6234		3782.14	10.0559			2875.63	76.1831		2873.7	46.5779		2873.7	31.872
			2871.77	97.277		2871.77	81.2192		2871.77	64.8339			2871.77	37.4447		2871.77	17.4309		3781.43	10.0528			2873.7	75.4951		2871.77	46.2445		2871.77	31.7804
			2869.84	97.324		2869.84	81.2585		2869.84	64.8428			2869.84	37.3517		2869.84	17.2639		3780.71	10.0462			2871.77	74.753		2869.84	45.96		2869.84	31.6963
			2867.91	97.3464		2867.91	81.2978		2867.91	64.8488			2867.91	37.2606		2867.91	17.155		3780	10.0359			2869.84	74.0779		2867.91	45.7762		2867.91	31.6445
			2865.98	97.3621		2865.98	81.3334		2865.98	64.8578			2865.98	37.2092		2865.98	17.1226		3779.28	10.027			2867.91	73.5951		2865.98	45.7214		2865.98	31.6387
			2864.06	97.3823		2864.06	81.3727		2864.06	64.8697			2864.06	37.2306		2864.06	17.1688		3778.56	10.026			2865.98	73.4055		2864.06	45.8026		2864.06	31.673
			2862.13	97.4047		2862.13	81.4196		2862.13	64.8727			2862.13	37.337		2862.13	17.2858		3777.85	10.0331			2864.06	73.5561		2862.13	45.9971		2862.13	31.7328
			2860.2	97.4159		2860.2	81.4721		2860.2	64.8652			2860.2	37.5198		2860.2	17.4578		3777.13	10.0427			2862.13	74.0165		2860.2	46.2679		2860.2	31.8067
			2858.27	97.4204		2858.27	81.5209		2858.27	64.8607			2858.27	37.7529		2858.27	17.6632		3776.42	10.0494			2860.2	74.6825		2858.27	46.5768		2858.27	31.894
			2856.34	97.4294		2856.34	81.5603		2856.34	64.8622			2856.34	38.0049		2856.34	17.8801		3775.7	10.0511			2858.27	75.4343		2856.34	46.8921		2856.34	31.9984
			2854.41	97.4541		2854.41	81.5922		2854.41	64.8607			2854.41	38.249		2854.41	18.0926		3774.99	10.0486			2856.34	76.1884		2854.41	47.1889		2854.41	32.1106
			2852.48	97.4967		2852.48	81.6298		2852.48	64.8578			2852.48	38.4734		2852.48	18.2928		3774.27	10.0437			2854.41	76.8933		2852.48	47.457		2852.48	32.2099
			2850.55	97.5461		2850.55	81.6731		2850.55	64.8607			2850.55	38.6732		2850.55	18.4735		3773.55	10.0377			2852.48	77.5298		2850.55	47.7035		2850.55	32.2908
			2848.63	97.5753		2848.63	81.7163		2848.63	64.8667			2848.63	38.8499		2848.63	18.6286		3772.84	10.0316			2850.55	78.1104		2848.63	47.9391		2848.63	32.357
			2846.7	97.5776		2846.7	81.7577		2846.7	64.8682			2846.7	39.0023		2846.7	18.7534		3772.12	10.0281			2848.63	78.6536		2846.7	48.156		2846.7	32.4115
			2844.77	97.591		2844.77	81.7973		2844.77	64.8578			2844.77	39.1282		2844.77	18.8504		3771.41	10.0316			2846.7	79.1532		2844.77	48.3515		2844.77	32.4533
			2842.84	97.6405		2842.84	81.8349		2842.84	64.8384			2842.84	39.2311		2842.84	18.93		3770.69	10.0423			2844.77	79.5882		2842.84	48.5199		2842.84	32.4839
			2840.91	97.69		2840.91	81.8557		2840.91	64.813			2840.91	39.3179		2840.91	19.0007		3769.98	10.0546			2842.84	79.9537		2840.91	48.6531		2840.91	32.5079
			2838.98	97.708		2838.98	81.8519		2838.98	64.7802			2838.98	39.3886		2838.98	19.0603		3769.26	10.0625			2840.91	80.2655		2838.98	48.745		2838.98	32.5259
			2837.05	97.7192		2837.05	81.8462		2837.05	64.7459			2837.05	39.4421		2837.05	19.1038		3768.55	10.0673			2838.98	80.5487		2837.05	48.809		2837.05	32.5393
			2835.13	97.7597		2835.13	81.8632		2835.13	64.7205			2835.13	39.4839		2835.13	19.1373		3767.83	10.0737			2837.05	80.8088		2835.13	48.8596		2835.13	32.5506
			2833.2	97.816		2833.2	81.899		2833.2	64.7086			2833.2	39.523		2833.2	19.1673		3767.11	10.0781			2835.13	81.0324		2833.2	48.9069		2833.2	32.5603
			2831.27	97.8408		2831.27	81.9292		2831.27	64.6937			2831.27	39.5594		2831.27	19.1964		3766.4	10.0734			2833.2	81.2043		2831.27	48.9497		2831.27	32.5723
			2829.34	97.8363		2829.34	81.9443		2829.34	64.6714			2829.34	39.5922		2829.34	19.2207		3765.68	10.0615			2831.27	81.324		2829.34	48.9869		2829.34	32.5873
			2827.41	97.834		2827.41	81.9481		2827.41	64.6446			2827.41	39.6196		2827.41	19.2385		3764.97	10.0508			2829.34	81.4027		2827.41	49.0264		2827.41	32.6008
			2825.48	97.8408		2825.48	81.9575		2825.48	64.6267			2825.48	39.6406		2825.48	19.2517		3764.25	10.0452			2827.41	81.4627		2825.48	49.0671		2825.48	32.6083
			2823.55	97.8498		2823.55	81.9688		2823.55	64.6237			2823.55	39.6552		2823.55	19.2695		3763.54	10.0407			2825.48	81.5265		2823.55	49.0987		2823.55	32.6099
			2821.62	97.8588		2821.62	81.9839		2821.62	64.6356			2821.62	39.6716		2821.62	19.2934		3762.82	10.0355			2823.55	81.6054		2821.62	49.1111		2821.62	32.6121
			2819.7	97.8723		2819.7	82.0085		2819.7	64.6594			2819.7	39.6917		2819.7	19.3179		3762.11	10.0327			2821.62	81.69		2819.7	49.1168		2819.7	32.6151
			2817.77	97.8881		2817.77	82.0444		2817.77	64.6982			2817.77	39.7045		2817.77	19.3366		3761.39	10.0342			2819.7	81.7784		2817.77	49.1315		2817.77	32.6204
			2815.84	97.8949		2815.84	82.084		2815.84	64.7563			2815.84	39.7082		2815.84	19.3495		3760.67	10.0367			2817.77	81.8576		2815.84	49.1564		2815.84	32.6286
			2813.91	97.9039		2813.91	82.1143		2813.91	64.8354			2813.91	39.7109		2813.91	19.3633		3759.96	10.0355			2815.84	81.9103		2813.91	49.1779		2813.91	32.6407
			2811.98	97.9174		2811.98	82.12		2811.98	64.9295			2811.98	39.7182		2811.98	19.3812		3759.24	10.0302			2813.91	81.9462		2811.98	49.196		2811.98	32.6527
			2810.05	97.9219		2810.05	82.1124		2810.05	65.0222			2810.05	39.7301		2810.05	19.3999		3758.53	10.0274			2811.98	81.9877		2810.05	49.2232		2810.05	32.6655
			2808.12	97.9174		2808.12	82.1105		2808.12	65.0987			2808.12	39.7439		2808.12	19.4124		3757.81	10.0307			2810.05	82.0406		2808.12	49.2572		2808.12	32.6775
			2806.2	97.9152		2806.2	82.1275		2806.2	65.1571			2806.2	39.7567		2806.2	19.4191		3757.09	10.0343			2808.12	82.084		2806.2	49.2913		2806.2	32.685
			2804.27	97.9242		2804.27	82.1521		2804.27	65.2037			2804.27	39.7695		2804.27	19.4267		3756.38	10.0333			2806.2	82.1105		2804.27	49.314		2804.27	32.6903
			2802.34	97.9422		2802.34	82.1654		2802.34	65.2442			2802.34	39.7814		2802.34	19.4379		3755.66	10.0312			2804.27	82.1332		2802.34	49.3231		2802.34	32.694
			2800.41	97.9693		2800.41	82.1635		2800.41	65.2833			2800.41	39.7924		2800.41	19.4496		3754.95	10.0349			2802.34	82.1616		2800.41	49.3231		2800.41	32.6971
			2798.48	97.9986		2798.48	82.1578		2798.48	65.3314			2798.48	39.8006		2798.48	19.4599		3754.23	10.0432			2800.41	82.1937		2798.48	49.3253		2798.48	32.6986
			2796.55	98.0031		2796.55	82.1597		2796.55	65.3826			2796.55	39.808		2796.55	19.4661		3753.52	10.0479			2798.48	82.2184		2796.55	49.3344		2796.55	32.7031
			2794.62	97.9874		2794.62	82.1691		2794.62	65.4247			2794.62	39.8135		2794.62	19.4706		3752.8	10.0484			2796.55	82.2278		2794.62	49.3481		2794.62	32.7106
			2792.7	97.9783		2792.7	82.1862		2792.7	65.4564			2792.7	39.819		2792.7	19.476		3752.09	10.051			2794.62	82.2335		2792.7	49.3617		2792.7	32.7182
			2790.77	97.9941		2790.77	82.2051		2790.77	65.4835			2790.77	39.8327		2790.77	19.485		3751.37	10.0592			2792.7	82.2486		2790.77	49.3708		2790.77	32.7264
			2788.84	98.0167		2788.84	82.2202		2788.84	65.5152			2788.84	39.8612		2788.84	19.4953		3750.66	10.0693			2790.77	82.2789		2788.84	49.3765		2788.84	32.7355
			2786.91	98.0325		2786.91	82.2373		2786.91	65.5484			2786.91	39.8915		2786.91	19.5025		3749.94	10.0741			2788.84	82.3131		2786.91	49.3776		2786.91	32.7438
			2784.98	98.037		2784.98	82.26		2784.98	65.5801			2784.98	39.9108		2784.98	19.5079		3749.22	10.0701			2786.91	82.3396		2784.98	49.3742		2784.98	32.7506
			2783.05	98.0483		2783.05	82.2809		2783.05	65.6133			2783.05	39.9172		2783.05	19.5142		3748.51	10.0647			2784.98	82.3567		2783.05	49.3651		2783.05	32.7551
			2781.12	98.0731		2781.12	82.2884		2781.12	65.6571			2781.12	39.9218		2781.12	19.5205		3747.79	10.0661			2783.05	82.3756		2781.12	49.3526		2781.12	32.7574
			2779.2	98.1047		2779.2	82.2884		2779.2	65.7025			2779.2	39.9264		2779.2	19.5263		3747.08	10.0696			2781.12	82.406		2779.2	49.3492		2779.2	32.7581
			2777.27	98.1228		2777.27	82.2865		2777.27	65.7328			2777.27	39.9291		2777.27	19.5312		3746.36	10.0649			2779.2	82.4402		2777.27	49.3571		2777.27	32.7581
			2775.34	98.1228		2775.34	82.2922		2775.34	65.7388			2775.34	39.931		2775.34	19.5362		3745.64	10.0506			2777.27	82.4648		2775.34	49.3719		2775.34	32.7596
			2773.41	98.1093		2773.41	82.3074		2773.41	65.7267			2773.41	39.9347		2773.41	19.5411		3744.93	10.0367			2775.34	82.4724		2773.41	49.389		2773.41	32.7626
			2771.48	98.0957		2771.48	82.332		2771.48	65.7161			2771.48	39.9402		2771.48	19.5443		3744.21	10.0319			2773.41	82.4648		2771.48	49.4038		2771.48	32.7694
			2769.55	98.1002		2769.55	82.3586		2769.55	65.7207			2769.55	39.9457		2769.55	19.5456		3743.5	10.0371			2771.48	82.4553		2769.55	49.4129		2769.55	32.777
			2767.62	98.1228		2767.62	82.3718		2767.62	65.7343			2767.62	39.9494		2767.62	19.5461		3742.78	10.0504			2769.55	82.4515		2767.62	49.4174		2767.62	32.7822
			2765.69	98.1432		2765.69	82.3737		2765.69	65.7494			2765.69	39.9494		2765.69	19.5483		3742.07	10.0691			2767.62	82.4553		2765.69	49.4242		2765.69	32.7845
			2763.76	98.1522		2763.76	82.3775		2763.76	65.76			2763.76	39.9521		2763.76	19.5551		3741.35	10.0887			2765.69	82.4629		2763.76	49.4299		2763.76	32.7868
			2761.84	98.159		2761.84	82.3908		2761.84	65.7646			2761.84	39.9623		2761.84	19.5664		3740.64	10.1056			2763.76	82.4705		2761.84	49.4299		2761.84	32.7906
			2759.91	98.1793		2759.91	82.4079		2759.91	65.7706			2759.91	39.9733		2759.91	19.5758		3739.92	10.1161			2761.84	82.4819		2759.91	49.4231		2759.91	32.7958
			2757.98	98.2042		2757.98	82.4231		2757.98	65.7858			2757.98	39.977		2757.98	19.5808		3739.2	10.1078			2759.91	82.4971		2757.98	49.4186		2757.98	32.7989
			2756.05	98.2177		2756.05	82.4307		2756.05	65.8055			2756.05	39.9724		2756.05	19.5839		3738.49	10.0716			2757.98	82.5047		2756.05	49.4265		2756.05	32.8026
			2754.12	98.2223		2754.12	82.4344		2754.12	65.8221			2754.12	39.9659		2754.12	19.5889		3737.77	10.0294			2756.05	82.5066		2754.12	49.4436		2754.12	32.8102
			2752.19	98.2358		2752.19	82.4439		2752.19	65.8373			2752.19	39.9613		2752.19	19.5952		3737.06	10.0068			2754.12	82.518		2752.19	49.4607		2752.19	32.8215
			2750.26	98.2653		2750.26	82.4553		2750.26	65.86			2750.26	39.9586		2750.26	19.5997		3736.34	10.0069			2752.19	82.537		2750.26	49.4743		2750.26	32.8321
			2748.34	98.2834		2748.34	82.4648		2748.34	65.8813			2748.34	39.9595		2748.34	19.6024		3735.63	10.0218			2750.26	82.5465		2748.34	49.4835		2748.34	32.8351
			2746.41	98.2834		2746.41	82.4705		2746.41	65.8964			2746.41	39.9632		2746.41	19.602		3734.91	10.0378			2748.34	82.5389		2746.41	49.4892		2746.41	32.8351
			2744.48	98.2811		2744.48	82.4705		2744.48	65.9086			2744.48	39.9669		2744.48	19.5984		3734.2	10.0397			2746.41	82.5256		2744.48	49.488		2744.48	32.8351
			2742.55	98.2743		2742.55	82.4686		2742.55	65.9268			2742.55	39.9687		2742.55	19.5975		3733.48	10.0317			2744.48	82.5313		2742.55	49.48		2742.55	32.8329
			2740.62	98.2607		2740.62	82.4743		2740.62	65.948			2740.62	39.9705		2740.62	19.6038		3732.76	10.0348			2742.55	82.5617		2740.62	49.4698		2740.62	32.8276
			2738.69	98.2653		2738.69	82.4857		2738.69	65.9602			2738.69	39.9779		2738.69	19.6142		3732.05	10.0498			2740.62	82.5922		2738.69	49.4641		2738.69	32.8215
			2736.76	98.2992		2736.76	82.4971		2736.76	65.9587			2736.76	39.989		2736.76	19.6214		3731.33	10.0653			2738.69	82.5978		2736.76	49.4629		2736.76	32.8162
			2734.84	98.3309		2734.84	82.5047		2734.84	65.942			2734.84	40.0018		2734.84	19.6237		3730.62	10.0725			2736.76	82.5845		2734.84	49.4686		2734.84	32.8147
			2732.91	98.3377		2732.91	82.5085		2732.91	65.9177			2732.91	40.0129		2732.91	19.6228		3729.9	10.067			2734.84	82.575		2732.91	49.4789		2732.91	32.817
			2730.98	98.3286		2730.98	82.5161		2730.98	65.8904			2730.98	40.0184		2730.98	19.62		3729.18	10.0511			2732.91	82.5845		2730.98	49.4903		2730.98	32.823
			2729.05	98.3241		2729.05	82.5275		2729.05	65.8615			2729.05	40.0138		2729.05	19.6164		3728.47	10.0334			2730.98	82.5978		2729.05	49.4971		2729.05	32.8306
			2727.12	98.3332		2727.12	82.537		2727.12	65.8267			2727.12	40.0083		2727.12	19.6137		3727.75	10.0234			2729.05	82.6055		2727.12	49.4948		2727.12	32.8351
			2725.19	98.3603		2725.19	82.5446		2725.19	65.7933			2725.19	40.0092		2725.19	19.6133		3727.04	10.0245			2727.12	82.6036		2725.19	49.488		2725.19	32.8344
			2723.26	98.3875		2723.26	82.5541		2723.26	65.7691			2723.26	40.0184		2723.26	19.6142		3726.32	10.0313			2725.19	82.6036		2723.26	49.4778		2723.26	32.8291
			2721.34	98.4102		2721.34	82.5693		2721.34	65.7509			2721.34	40.0267		2721.34	19.616		3725.61	10.0339			2723.26	82.6074		2721.34	49.4766		2721.34	32.823
			2719.41	98.4306		2719.41	82.5978		2719.41	65.7328			2719.41	40.0304		2719.41	19.6191		3724.89	10.0283			2721.34	82.6169		2719.41	49.4869		2719.41	32.8193
			2717.48	98.4442		2717.48	82.6283		2717.48	65.7086			2717.48	40.0295		2717.48	19.6237		3724.18	10.022			2719.41	82.6283		2717.48	49.4971		2717.48	32.817
			2715.55	98.4555		2715.55	82.6492		2715.55	65.6844			2715.55	40.0276		2715.55	19.6264		3723.46	10.0237			2717.48	82.634		2715.55	49.5005		2715.55	32.8185
			2713.62	98.4623		2713.62	82.6549		2713.62	65.6738			2713.62	40.0304		2713.62	19.625		3722.74	10.0326			2715.55	82.6302		2713.62	49.4971		2713.62	32.8261
			2711.69	98.4714		2711.69	82.6454		2711.69	65.6723			2711.69	40.0341		2711.69	19.6232		3722.03	10.043			2713.62	82.6264		2711.69	49.4948		2711.69	32.8381
			2709.76	98.4804		2709.76	82.6283		2709.76	65.6692			2709.76	40.0359		2709.76	19.6241		3721.31	10.0502			2711.69	82.6283		2709.76	49.496		2709.76	32.8457
			2707.83	98.485		2707.83	82.6245		2707.83	65.6647			2707.83	40.0341		2707.83	19.6277		3720.6	10.0541			2709.76	82.6397		2707.83	49.4971		2707.83	32.8457
			2705.91	98.4873		2705.91	82.6473		2705.91	65.6677			2705.91	40.0313		2705.91	19.6313		3719.88	10.0565			2707.83	82.6549		2705.91	49.4994		2705.91	32.8434
			2703.98	98.4918		2703.98	82.6721		2703.98	65.6889			2703.98	40.0341		2703.98	19.6327		3719.17	10.0564			2705.91	82.6702		2703.98	49.504		2703.98	32.8434
			2702.05	98.4986		2702.05	82.6835		2702.05	65.7222			2702.05	40.0424		2702.05	19.6322		3718.45	10.0518			2703.98	82.6759		2702.05	49.5119		2702.05	32.8442
			2700.12	98.5031		2700.12	82.6797		2700.12	65.7479			2700.12	40.0461		2700.12	19.6309		3717.74	10.0438			2702.05	82.6721		2700.12	49.5165		2700.12	32.848
			2698.19	98.5031		2698.19	82.6721		2698.19	65.7646			2698.19	40.0415		2698.19	19.6291		3717.02	10.0368			2700.12	82.6625		2698.19	49.5154		2698.19	32.8548
			2696.26	98.5031		2696.26	82.6683		2696.26	65.7812			2696.26	40.0295		2696.26	19.6273		3716.3	10.0356			2698.19	82.6549		2696.26	49.5108		2696.26	32.8571
			2694.33	98.5122		2694.33	82.6759		2694.33	65.81			2694.33	40.0175		2694.33	19.6268		3715.59	10.042			2696.26	82.6568		2694.33	49.5085		2694.33	32.851
			2692.41	98.519		2692.41	82.6968		2692.41	65.8494			2692.41	40.0129		2692.41	19.6264		3714.87	10.0519			2694.33	82.6663		2692.41	49.5119		2692.41	32.8434
			2690.48	98.5235		2690.48	82.7159		2690.48	65.8919			2690.48	40.0184		2690.48	19.6264		3714.16	10.059			2692.41	82.6721		2690.48	49.5177		2690.48	32.8389
			2688.55	98.5281		2688.55	82.7235		2688.55	65.9344			2688.55	40.0295		2688.55	19.6264		3713.44	10.0599			2690.48	82.674		2688.55	49.5211		2688.55	32.8366
			2686.62	98.5394		2686.62	82.7197		2686.62	65.9815			2686.62	40.0378		2686.62	19.6255		3712.73	10.0554			2688.55	82.6835		2686.62	49.5154		2686.62	32.8321
			2684.69	98.5508		2684.69	82.712		2684.69	66.0438			2684.69	40.0406		2684.69	19.6214		3712.01	10.0487			2686.62	82.6968		2684.69	49.5085		2684.69	32.8253
			2682.76	98.5553		2682.76	82.7063		2682.76	66.1183			2682.76	40.0396		2682.76	19.6169		3711.3	10.0432			2684.69	82.7025		2682.76	49.5119		2682.76	32.8208
			2680.83	98.553		2680.83	82.7044		2680.83	66.1915			2680.83	40.0378		2680.83	19.6137		3710.58	10.0398			2682.76	82.693		2680.83	49.5245		2680.83	32.8223
			2678.91	98.5576		2678.91	82.7082		2678.91	66.2448			2678.91	40.0396		2678.91	19.6128		3709.86	10.0377			2680.83	82.6797		2678.91	49.537		2678.91	32.8276
			2676.98	98.5666		2676.98	82.7159		2676.98	66.2769			2676.98	40.0452		2676.98	19.6115		3709.15	10.0371			2678.91	82.6721		2676.98	49.5439		2676.98	32.8306
			2675.05	98.5644		2675.05	82.7216		2675.05	66.3043			2675.05	40.0525		2675.05	19.6101		3708.43	10.0381			2676.98	82.6702		2675.05	49.5507		2675.05	32.8298
			2673.12	98.5644		2673.12	82.7254		2673.12	66.3379			2673.12	40.0562		2673.12	19.6101		3707.72	10.0398			2675.05	82.6702		2673.12	49.5587		2673.12	32.8268
			2671.19	98.5803		2671.19	82.7387		2671.19	66.3715			2671.19	40.0534		2671.19	19.6097		3707	10.0405			2673.12	82.6702		2671.19	49.5644		2671.19	32.8208
			2669.26	98.5939		2669.26	82.7616		2669.26	66.3914			2669.26	40.0498		2669.26	19.6083		3706.28	10.039			2671.19	82.6778		2669.26	49.5633		2669.26	32.8147
			2667.33	98.5916		2667.33	82.7768		2667.33	66.3975			2667.33	40.0516		2667.33	19.6065		3705.57	10.0352			2669.26	82.6911		2667.33	49.5564		2667.33	32.8102
			2665.4	98.5825		2665.4	82.773		2665.4	66.396			2665.4	40.0553		2665.4	19.6051		3704.85	10.0312			2667.33	82.7044		2665.4	49.5473		2665.4	32.8072
			2663.47	98.5825		2663.47	82.7559		2663.47	66.3868			2663.47	40.0525		2663.47	19.6047		3704.14	10.032			2665.4	82.7063		2663.47	49.537		2663.47	32.8026
			2661.55	98.5757		2661.55	82.733		2661.55	66.3715			2661.55	40.0442		2661.55	19.6029		3703.42	10.0394			2663.47	82.6892		2661.55	49.5268		2661.55	32.7936
			2659.62	98.5553		2659.62	82.7139		2659.62	66.3486			2659.62	40.0387		2659.62	19.5997		3702.71	10.0487			2661.55	82.6606		2659.62	49.5177		2659.62	32.7853
			2657.69	98.5394		2657.69	82.7082		2657.69	66.3211			2657.69	40.0387		2657.69	19.597		3701.99	10.0512			2659.62	82.6397		2657.69	49.5142		2657.69	32.783
			2655.76	98.5508		2655.76	82.7178		2655.76	66.2952			2655.76	40.0387		2655.76	19.5966		3701.28	10.045			2657.69	82.6378		2655.76	49.5165		2655.76	32.7845
			2653.83	98.5825		2653.83	82.7311		2653.83	66.2631			2653.83	40.035		2653.83	19.597		3700.56	10.0396			2655.76	82.6473		2653.83	49.5211		2653.83	32.7868
			2651.9	98.6052		2651.9	82.7406		2651.9	66.2189			2651.9	40.0313		2651.9	19.5988		3699.84	10.0404			2653.83	82.6549		2651.9	49.5211		2651.9	32.7913
			2649.97	98.6075		2649.97	82.7425		2649.97	66.1656			2649.97	40.0332		2649.97	19.6015		3699.13	10.0423			2651.9	82.6549		2649.97	49.5177		2649.97	32.7974
			2648.05	98.5871		2648.05	82.7349		2648.05	66.1031			2648.05	40.0378		2648.05	19.602		3698.41	10.0391			2649.97	82.6549		2648.05	49.5097		2648.05	32.7989
			2646.12	98.5666		2646.12	82.7216		2646.12	66.0331			2646.12	40.0396		2646.12	19.5997		3697.7	10.032			2648.05	82.6587		2646.12	49.5085		2646.12	32.7936
			2644.19	98.5553		2644.19	82.7178		2644.19	65.9572			2644.19	40.035		2644.19	19.5988		3696.98	10.0271			2646.12	82.6606		2644.19	49.5199		2644.19	32.7906
			2642.26	98.5553		2642.26	82.7292		2642.26	65.8889			2642.26	40.0322		2642.26	19.6015		3696.27	10.029			2644.19	82.6625		2642.26	49.537		2642.26	32.7936
			2640.33	98.5553		2640.33	82.7501		2640.33	65.8282			2640.33	40.0368		2640.33	19.6065		3695.55	10.0372			2642.26	82.6625		2640.33	49.5484		2640.33	32.7989
			2638.4	98.553		2638.4	82.773		2638.4	65.76			2638.4	40.047		2638.4	19.6115		3694.84	10.0452			2640.33	82.6587		2638.4	49.553		2638.4	32.8041
			2636.47	98.5621		2636.47	82.7921		2636.47	65.6783			2636.47	40.0572		2636.47	19.6164		3694.12	10.0477			2638.4	82.6587		2636.47	49.5541		2636.47	32.8132
			2634.55	98.5803		2634.55	82.8016		2634.55	65.6012			2634.55	40.0618		2634.55	19.621		3693.4	10.048			2636.47	82.6644		2634.55	49.5541		2634.55	32.8238
			2632.62	98.5962		2632.62	82.8016		2632.62	65.5408			2632.62	40.0627		2632.62	19.6273		3692.69	10.0522			2634.55	82.6797		2632.62	49.5576		2632.62	32.8283
			2630.69	98.6007		2630.69	82.794		2630.69	65.4926			2630.69	40.0636		2630.69	19.634		3691.97	10.0599			2632.62	82.6968		2630.69	49.5667		2630.69	32.823
			2628.76	98.5893		2628.76	82.7825		2628.76	65.4473			2628.76	40.0673		2628.76	19.639		3691.26	10.061			2630.69	82.7101		2628.76	49.577		2628.76	32.814
			2626.83	98.5689		2626.83	82.7749		2626.83	65.4021			2626.83	40.071		2626.83	19.6395		3690.54	10.0491			2628.76	82.712		2626.83	49.585		2626.83	32.8132
			2624.9	98.5553		2624.9	82.7787		2624.9	65.357			2624.9	40.0747		2624.9	19.6404		3689.82	10.0316			2626.83	82.7082		2624.9	49.5918		2624.9	32.8215
			2622.97	98.5644		2622.97	82.7921		2622.97	65.3133			2622.97	40.0774		2622.97	19.6458		3689.11	10.0182			2624.9	82.7178		2622.97	49.5964		2622.97	32.8314
			2621.05	98.5939		2621.05	82.8092		2621.05	65.2848			2621.05	40.0765		2621.05	19.6549		3688.39	10.0125			2622.97	82.7387		2621.05	49.593		2621.05	32.8359
			2619.12	98.6257		2619.12	82.834		2619.12	65.2743			2619.12	40.0747		2619.12	19.6598		3687.68	10.0139			2621.05	82.7597		2619.12	49.5804		2619.12	32.8359
			2617.19	98.6393		2617.19	82.8569		2617.19	65.2773			2617.19	40.071		2617.19	19.6585		3686.96	10.0221			2619.12	82.7787		2617.19	49.5735		2617.19	32.8344
			2615.26	98.6234		2615.26	82.8626		2615.26	65.2803			2615.26	40.0654		2615.26	19.6553		3686.25	10.0358			2617.19	82.7902		2615.26	49.5747		2615.26	32.8329
			2613.33	98.5871		2613.33	82.8455		2613.33	65.2818			2613.33	40.0581		2613.33	19.6535		3685.53	10.0488			2615.26	82.7863		2613.33	49.5827		2613.33	32.8298
			2611.4	98.5644		2611.4	82.8359		2611.4	65.2908			2611.4	40.0534		2611.4	19.6526		3684.82	10.0537			2613.33	82.7768		2611.4	49.5918		2611.4	32.8291
			2609.47	98.5666		2609.47	82.8512		2609.47	65.3058			2609.47	40.0572		2609.47	19.6521		3684.1	10.0505			2611.4	82.7806		2609.47	49.5975		2609.47	32.8329
			2607.54	98.5825		2607.54	82.8798		2607.54	65.3209			2607.54	40.07		2607.54	19.6531		3683.39	10.0457			2609.47	82.8016		2607.54	49.5952		2607.54	32.8374
			2605.62	98.5939		2605.62	82.9123		2605.62	65.3419			2605.62	40.0858		2605.62	19.6558		3682.67	10.0441			2607.54	82.8207		2605.62	49.5907		2605.62	32.8366
			2603.69	98.6007		2603.69	82.9524		2603.69	65.3765			2603.69	40.0996		2603.69	19.6589		3681.95	10.0448			2605.62	82.8226		2603.69	49.5918		2603.69	32.8344
			2601.76	98.5962		2601.76	82.9753		2601.76	65.4187			2601.76	40.1088		2601.76	19.6608		3681.24	10.0453			2603.69	82.8111		2601.76	49.5987		2601.76	32.8344
			2599.83	98.5893		2599.83	82.9581		2599.83	65.4609			2599.83	40.1088		2599.83	19.6603		3680.52	10.0454			2601.76	82.7997		2599.83	49.6067		2599.83	32.8366
			2597.9	98.6098		2597.9	82.9123		2597.9	65.4986			2597.9	40.1024		2597.9	19.6608		3679.81	10.0466			2599.83	82.7978		2597.9	49.6101		2597.9	32.8381
			2595.97	98.6598		2595.97	82.8741		2595.97	65.5439			2595.97	40.0987		2595.97	19.6653		3679.09	10.0488			2597.9	82.8092		2595.97	49.6158		2595.97	32.8404
			2594.04	98.7029		2594.04	82.8684		2594.04	65.5952			2594.04	40.0987		2594.04	19.6712		3678.38	10.0472			2595.97	82.8302		2594.04	49.6238		2594.04	32.8495
			2592.11	98.7052		2592.11	82.8874		2592.11	65.6496			2592.11	40.1005		2592.11	19.6752		3677.66	10.0369			2594.04	82.8436		2592.11	49.6249		2592.11	32.8624
			2590.19	98.6666		2590.19	82.9142		2590.19	65.7131			2590.19	40.0987		2590.19	19.6789		3676.94	10.0251			2592.11	82.8397		2590.19	49.617		2590.19	32.8699
			2588.26	98.6302		2588.26	82.9352		2588.26	65.7843			2588.26	40.095		2588.26	19.6834		3676.23	10.0236			2590.19	82.8245		2588.26	49.6067		2588.26	32.8639
			2586.33	98.6234		2586.33	82.9447		2586.33	65.8509			2586.33	40.0968		2586.33	19.6848		3675.51	10.0341			2588.26	82.8111		2586.33	49.6055		2586.33	32.848
			2584.4	98.6461		2584.4	82.9409		2584.4	65.8964			2584.4	40.1005		2584.4	19.6816		3674.8	10.0487			2586.33	82.8188		2584.4	49.6112		2584.4	32.8336
			2582.47	98.6847		2582.47	82.9409		2582.47	65.9313			2582.47	40.0996		2582.47	19.6766		3674.08	10.0567			2584.4	82.8455		2582.47	49.6192		2582.47	32.8268
			2580.54	98.7211		2580.54	82.9562		2580.54	65.98			2580.54	40.095		2580.54	19.6757		3673.37	10.0538			2582.47	82.8703		2580.54	49.6272		2580.54	32.823
			2578.61	98.7393		2578.61	82.9772		2578.61	66.0407			2578.61	40.0904		2578.61	19.6761		3672.65	10.0459			2580.54	82.8836		2578.61	49.6352		2578.61	32.8223
			2576.69	98.7325		2576.69	82.9829		2576.69	66.1077			2576.69	40.0867		2576.69	19.673		3671.93	10.04			2578.61	82.876		2576.69	49.6375		2576.69	32.8268
			2574.76	98.7211		2574.76	82.9676		2574.76	66.1823			2574.76	40.0904		2574.76	19.6684		3671.22	10.0379			2576.69	82.8474		2574.76	49.6341		2574.76	32.8359
			2572.83	98.7234		2572.83	82.9485		2572.83	66.2555			2572.83	40.1005		2572.83	19.6653		3670.5	10.0384			2574.76	82.8169		2572.83	49.6295		2572.83	32.8442
			2570.9	98.7347		2570.9	82.9581		2570.9	66.3181			2570.9	40.1098		2570.9	19.6635		3669.79	10.0408			2572.83	82.8149		2570.9	49.6261		2570.9	32.8465
			2568.97	98.737		2568.97	82.9982		2568.97	66.37			2568.97	40.1098		2568.97	19.663		3669.07	10.0427			2570.9	82.8512		2568.97	49.6284		2568.97	32.8397
			2567.04	98.7234		2567.04	83.0441		2567.04	66.4113			2567.04	40.1014		2567.04	19.6621		3668.36	10.0411			2568.97	82.9008		2567.04	49.6387		2567.04	32.8298
			2565.11	98.6984		2565.11	83.067		2565.11	66.4358			2565.11	40.0904		2565.11	19.6598		3667.64	10.0367			2567.04	82.9275		2565.11	49.6535		2565.11	32.8276
			2563.18	98.6688		2563.18	83.067		2563.18	66.4495			2563.18	40.0894		2563.18	19.6553		3666.93	10.0337			2565.11	82.9294		2563.18	49.6684		2563.18	32.8366
			2561.26	98.6529		2561.26	83.0613		2561.26	66.4648			2561.26	40.1005		2561.26	19.6535		3666.21	10.0361			2563.18	82.9313		2561.26	49.6752		2561.26	32.8487
			2559.33	98.6688		2559.33	83.0594		2559.33	66.497			2559.33	40.1098		2559.33	19.6571		3665.49	10.0464			2561.26	82.9409		2559.33	49.6672		2559.33	32.8548
			2557.4	98.7075		2557.4	83.0613		2557.4	66.5353			2557.4	40.1088		2557.4	19.6603		3664.78	10.0606			2559.33	82.9581		2557.4	49.6547		2557.4	32.8533
			2555.47	98.7393		2555.47	83.0556		2555.47	66.5675			2555.47	40.1014		2555.47	19.6598		3664.06	10.0687			2557.4	82.981		2555.47	49.6535		2555.47	32.8472
			2553.54	98.7393		2553.54	83.0365		2553.54	66.5874			2553.54	40.0959		2553.54	19.6571		3663.35	10.0692			2555.47	82.9963		2553.54	49.6638		2553.54	32.8404
			2551.61	98.7211		2551.61	83.0097		2551.61	66.5935			2551.61	40.094		2551.61	19.658		3662.63	10.0653			2553.54	82.9963		2551.61	49.6672		2551.61	32.8359
			2549.68	98.7075		2549.68	82.9963		2549.68	66.5843			2549.68	40.0987		2549.68	19.6626		3661.92	10.06			2551.61	82.9829		2549.68	49.6501		2549.68	32.8336
			2547.76	98.7166		2547.76	83.0116		2547.76	66.5629			2547.76	40.107		2547.76	19.6648		3661.2	10.0551			2549.68	82.9562		2547.76	49.6272		2547.76	32.8381
			2545.83	98.7393		2545.83	83.0441		2545.83	66.5368			2545.83	40.1116		2545.83	19.6603		3660.48	10.0497			2547.76	82.9313		2545.83	49.6215		2545.83	32.8457
			2543.9	98.7575		2543.9	83.0613		2543.9	66.5169			2543.9	40.1088		2543.9	19.6512		3659.77	10.0411			2545.83	82.9218		2543.9	49.6307		2543.9	32.8495
			2541.97	98.762		2541.97	83.0575		2541.97	66.5077			2541.97	40.1079		2541.97	19.6458		3659.05	10.0323			2543.9	82.9199		2541.97	49.6387		2541.97	32.8457
			2540.04	98.7666		2540.04	83.0613		2540.04	66.5016			2540.04	40.1088		2540.04	19.6476		3658.34	10.0294			2541.97	82.9275		2540.04	49.6398		2540.04	32.8389
			2538.11	98.787		2538.11	83.0747		2538.11	66.4847			2538.11	40.1088		2538.11	19.6553		3657.62	10.0326			2540.04	82.9466		2538.11	49.6467		2538.11	32.8351
			2536.18	98.8098		2536.18	83.0804		2536.18	66.4587			2536.18	40.1125		2536.18	19.6639		3656.91	10.0378			2538.11	82.9657		2536.18	49.6615		2536.18	32.8389
			2534.26	98.8075		2534.26	83.0766		2534.26	66.4342			2534.26	40.1236		2534.26	19.668		3656.19	10.0438			2536.18	82.9715		2534.26	49.6741		2534.26	32.8495
			2532.33	98.7734		2532.33	83.0766		2532.33	66.4159			2532.33	40.1328		2532.33	19.6671		3655.47	10.0509			2534.26	82.96		2532.33	49.6741		2532.33	32.8586
			2530.4	98.7438		2530.4	83.0785		2530.4	66.4036			2530.4	40.1328		2530.4	19.6648		3654.76	10.0566			2532.33	82.939		2530.4	49.6615		2530.4	32.8571
			2528.47	98.7484		2528.47	83.0747		2528.47	66.3975			2528.47	40.131		2528.47	19.6648		3654.04	10.0554			2530.4	82.9161		2528.47	49.6467		2528.47	32.8465
			2526.54	98.7825		2526.54	83.0613		2526.54	66.4021			2526.54	40.1282		2526.54	19.6671		3653.33	10.0463			2528.47	82.9103		2526.54	49.6444		2526.54	32.8336
			2524.61	98.8121		2524.61	83.0575		2524.61	66.4174			2524.61	40.1254		2524.61	19.6689		3652.61	10.0364			2526.54	82.9237		2524.61	49.6581		2524.61	32.8246
			2522.68	98.8212		2522.68	83.0747		2522.68	66.4434			2522.68	40.1245		2522.68	19.6712		3651.9	10.033			2524.61	82.9333		2522.68	49.6775		2522.68	32.8314
			2520.76	98.828		2520.76	83.0957		2520.76	66.474			2520.76	40.1282		2520.76	19.6743		3651.18	10.0352			2522.68	82.9218		2520.76	49.6901		2520.76	32.8548
			2518.83	98.853		2518.83	83.1072		2518.83	66.5031			2518.83	40.1338		2518.83	19.6789		3650.47	10.0382			2520.76	82.8989		2518.83	49.6958		2518.83	32.8813
			2516.9	98.8917		2516.9	83.1053		2516.9	66.5276			2516.9	40.1393		2516.9	19.682		3649.75	10.0414			2518.83	82.9027		2516.9	49.7004		2516.9	32.8957
			2514.97	98.9122		2514.97	83.0919		2514.97	66.5613			2514.97	40.1439		2514.97	19.6843		3649.03	10.046			2516.9	82.9428		2514.97	49.7073		2514.97	32.8979
			2513.04	98.9122		2513.04	83.0804		2513.04	66.6135			2513.04	40.1439		2513.04	19.6866		3648.32	10.0475			2514.97	82.9944		2513.04	49.7199		2513.04	32.8942
			2511.11	98.9054		2511.11	83.0804		2511.11	66.681			2511.11	40.1347		2511.11	19.692		3647.6	10.0391			2513.04	83.0212		2511.11	49.7359		2511.11	32.8911
			2509.18	98.9077		2509.18	83.09		2509.18	66.7609			2509.18	40.1208		2509.18	19.6993		3646.89	10.0195			2511.11	83.0135		2509.18	49.7416		2509.18	32.8858
			2507.25	98.9168		2507.25	83.0977		2507.25	66.8516			2507.25	40.1134		2507.25	19.7056		3646.17	9.9984			2509.18	82.9963		2507.25	49.7348		2507.25	32.8783
			2505.32	98.9213		2505.32	83.0957		2505.32	66.9471			2505.32	40.1172		2505.32	19.7111		3645.46	9.9916			2507.25	82.9925		2505.32	49.7279		2505.32	32.8714
			2503.4	98.9259		2503.4	83.0881		2503.4	67.0335			2503.4	40.1227		2503.4	19.7152		3644.74	10.0013			2505.32	83.004		2503.4	49.7233		2503.4	32.873
			2501.47	98.9304		2501.47	83.0824		2501.47	67.1169			2501.47	40.1218		2501.47	19.7179		3644.03	10.0155			2503.4	83.0135		2501.47	49.7164		2501.47	32.8798
			2499.54	98.9327		2499.54	83.0919		2499.54	67.2004			2499.54	40.1134		2499.54	19.7192		3643.31	10.0265			2501.47	83.004		2499.54	49.7084		2499.54	32.8851
			2497.61	98.9236		2497.61	83.1206		2497.61	67.2778			2497.61	40.1088		2497.61	19.7233		3642.59	10.0327			2499.54	82.9829		2497.61	49.7084		2497.61	32.8926
			2495.68	98.9054		2495.68	83.1474		2495.68	67.3429			2495.68	40.1134		2495.68	19.7292		3641.88	10.0335			2497.61	82.9676		2495.68	49.7153		2495.68	32.9017
			2493.75	98.9008		2493.75	83.1455		2493.75	67.4096			2493.75	40.1245		2493.75	19.7333		3641.16	10.0291			2495.68	82.9695		2493.75	49.7176		2493.75	32.9078
			2491.82	98.9099		2491.82	83.1225		2491.82	67.4811			2491.82	40.131		2491.82	19.7342		3640.45	10.0227			2493.75	82.9791		2491.82	49.7107		2491.82	32.9093
			2489.9	98.9236		2489.9	83.1091		2489.9	67.5541			2489.9	40.1254		2489.9	19.731		3639.73	10.0205			2491.82	82.981		2489.9	49.705		2489.9	32.9093
			2487.97	98.9191		2487.97	83.1149		2487.97	67.6242			2487.97	40.1088		2487.97	19.7265		3639.01	10.0249			2489.9	82.9695		2487.97	49.7073		2487.97	32.9131
			2486.04	98.9031		2486.04	83.1264		2486.04	67.6927			2486.04	40.0922		2486.04	19.7269		3638.3	10.0268			2487.97	82.96		2486.04	49.7073		2486.04	32.9184
			2484.11	98.8986		2484.11	83.1321		2484.11	67.7598			2484.11	40.0839		2484.11	19.7342		3637.58	10.0154			2486.04	82.9715		2484.11	49.7039		2484.11	32.9176
			2482.18	98.9122		2482.18	83.1359		2482.18	67.8238			2482.18	40.0885		2482.18	19.7429		3636.87	9.998			2484.11	83.002		2482.18	49.705		2482.18	32.9123
			2480.25	98.9213		2480.25	83.1493		2480.25	67.8785			2480.25	40.1024		2480.25	19.746		3636.15	9.9934			2482.18	83.025		2480.25	49.7119		2480.25	32.9078
			2478.32	98.9145		2478.32	83.1589		2478.32	67.9254			2478.32	40.119		2478.32	19.7429		3635.44	10.0044			2480.25	83.0173		2478.32	49.7153		2478.32	32.9093
			2476.4	98.9054		2476.4	83.1608		2476.4	67.9801			2476.4	40.1319		2476.4	19.7356		3634.72	10.0173			2478.32	82.9925		2476.4	49.7073		2476.4	32.9184
			2474.47	98.9168		2474.47	83.1627		2474.47	68.0459			2474.47	40.1366		2474.47	19.7269		3634.01	10.0213			2476.4	82.9715		2474.47	49.6924		2474.47	32.9313
			2472.54	98.935		2472.54	83.1685		2472.54	68.1023			2472.54	40.1338		2472.54	19.7224		3633.29	10.0169			2474.47	82.9638		2472.54	49.6867		2472.54	32.9396
			2470.61	98.935		2470.61	83.1723		2470.61	68.14			2470.61	40.1273		2470.61	19.7265		3632.57	10.0127			2472.54	82.9657		2470.61	49.6913		2470.61	32.9374
			2468.68	98.9191		2468.68	83.178		2468.68	68.1651			2468.68	40.1218		2468.68	19.7347		3631.86	10.0162			2470.61	82.9638		2468.68	49.7004		2468.68	32.929
			2466.75	98.9122		2466.75	83.1876		2466.75	68.1855			2466.75	40.1218		2466.75	19.7415		3631.14	10.0254			2468.68	82.9524		2466.75	49.7061		2466.75	32.9245
			2464.82	98.9191		2464.82	83.1972		2464.82	68.2138			2464.82	40.1264		2464.82	19.746		3630.43	10.0324			2466.75	82.939		2464.82	49.7107		2464.82	32.9298
			2462.89	98.935		2462.89	83.1915		2462.89	68.2546			2462.89	40.1301		2462.89	19.7533		3629.71	10.0333			2464.82	82.9313		2462.89	49.7141		2462.89	32.9412
			2460.97	98.9441		2460.97	83.1704		2460.97	68.2939			2460.97	40.1282		2460.97	19.7629		3629	10.0296			2462.89	82.9352		2460.97	49.7153		2460.97	32.948
			2459.04	98.9441		2459.04	83.157		2459.04	68.3269			2459.04	40.1236		2459.04	19.7697		3628.28	10.0246			2460.97	82.9543		2459.04	49.7119		2459.04	32.9427
			2457.11	98.9441		2457.11	83.1646		2457.11	68.3647			2457.11	40.1218		2457.11	19.7706		3627.57	10.0229			2459.04	82.9772		2457.11	49.7073		2457.11	32.9305
			2455.18	98.951		2455.18	83.1723		2455.18	68.4072			2455.18	40.1218		2455.18	19.7715		3626.85	10.0267			2457.11	82.9982		2455.18	49.705		2455.18	32.9222
			2453.25	98.9646		2453.25	83.1608		2453.25	68.4482			2453.25	40.1236		2453.25	19.7761		3626.13	10.0338			2455.18	83.0154		2453.25	49.7073		2453.25	32.923
			2451.32	98.9783		2451.32	83.1417		2451.32	68.4813			2451.32	40.1254		2451.32	19.7797		3625.42	10.0408			2453.25	83.025		2451.32	49.713		2451.32	32.9336
			2449.39	98.9851		2449.39	83.1474		2449.39	68.4971			2449.39	40.1282		2449.39	19.7779		3624.7	10.0476			2451.32	83.0269		2449.39	49.721		2449.39	32.9457
			2447.47	98.9965		2447.47	83.178		2447.47	68.5049			2447.47	40.131		2447.47	19.7733		3623.99	10.0523			2449.39	83.0212		2447.47	49.7244		2447.47	32.9556
			2445.54	99.0216		2445.54	83.2164		2445.54	68.516			2445.54	40.1301		2445.54	19.7688		3623.27	10.0495			2447.47	83.0097		2445.54	49.7267		2445.54	32.9624
			2443.61	99.0535		2443.61	83.2394		2443.61	68.5381			2443.61	40.1292		2443.61	19.7674		3622.56	10.0388			2445.54	82.9982		2443.61	49.7313		2443.61	32.9685
			2441.68	99.0695		2441.68	83.247		2441.68	68.576			2441.68	40.1264		2441.68	19.7692		3621.84	10.0299			2443.61	82.9944		2441.68	49.7348		2441.68	32.9685
			2439.75	99.049		2439.75	83.247		2439.75	68.6234			2439.75	40.1227		2439.75	19.7715		3621.12	10.0308			2441.68	83.0001		2439.75	49.7336		2439.75	32.9631
			2437.82	99.0193		2437.82	83.2394		2437.82	68.6597			2437.82	40.1236		2437.82	19.7729		3620.41	10.0405			2439.75	83.0154		2437.82	49.7279		2437.82	32.9541
			2435.89	99.0148		2435.89	83.2221		2435.89	68.6755			2435.89	40.1319		2435.89	19.7724		3619.69	10.0491			2437.82	83.0365		2435.89	49.7187		2435.89	32.9457
			2433.97	99.0467		2433.97	83.201		2433.97	68.6771			2433.97	40.143		2433.97	19.7724		3618.98	10.042			2435.89	83.0422		2433.97	49.7084		2433.97	32.9434
			2432.04	99.0832		2432.04	83.1915		2432.04	68.685			2432.04	40.1486		2432.04	19.772		3618.26	10.0194			2433.97	83.0345		2432.04	49.7004		2432.04	32.9518
			2430.11	99.106		2430.11	83.1934		2430.11	68.7119			2430.11	40.1486		2430.11	19.7715		3617.55	10.0076			2432.04	83.0269		2430.11	49.6981		2430.11	32.9647
			2428.18	99.1243		2428.18	83.203		2428.18	68.7451			2428.18	40.1467		2428.18	19.7715		3616.83	10.0175			2430.11	83.0288		2428.18	49.7016		2428.18	32.9715
			2426.25	99.1402		2426.25	83.2106		2426.25	68.7689			2426.25	40.1439		2426.25	19.7724		3616.11	10.0347			2428.18	83.0192		2426.25	49.7061		2426.25	32.973
			2424.32	99.1517		2424.32	83.2106		2424.32	68.772			2424.32	40.1458		2424.32	19.7706		3615.4	10.0426			2426.25	83.002		2424.32	49.7061		2424.32	32.9745
			2422.39	99.1631		2422.39	83.1953		2422.39	68.7673			2422.39	40.1486		2422.39	19.766		3614.68	10.0371			2424.32	82.9906		2422.39	49.705		2422.39	32.9821
			2420.47	99.1791		2420.47	83.178		2420.47	68.7705			2420.47	40.1476		2420.47	19.7633		3613.97	10.0288			2422.39	82.9848		2420.47	49.7084		2420.47	32.9928
			2418.54	99.1859		2418.54	83.1761		2418.54	68.7847			2418.54	40.1393		2418.54	19.767		3613.25	10.0294			2420.47	82.9772		2418.54	49.721		2418.54	32.9973
			2416.61	99.1745		2416.61	83.1991		2416.61	68.8069			2416.61	40.1273		2416.61	19.7752		3612.54	10.0383			2418.54	82.96		2416.61	49.7371		2416.61	32.992
			2414.68	99.1517		2414.68	83.2355		2414.68	68.8465			2414.68	40.1208		2414.68	19.782		3611.82	10.0452			2416.61	82.9466		2414.68	49.7439		2414.68	32.9799
			2412.75	99.1311		2412.75	83.2681		2412.75	68.9052			2412.75	40.1181		2412.75	19.7838		3611.11	10.0418			2414.68	82.9505		2412.75	49.7393		2412.75	32.97
			2410.82	99.1197		2410.82	83.2796		2410.82	68.9687			2410.82	40.1144		2410.82	19.782		3610.39	10.0295			2412.75	82.9638		2410.82	49.7233		2410.82	32.9715
			2408.89	99.1129		2408.89	83.2815		2408.89	69.0291			2408.89	40.1134		2408.89	19.7811		3609.67	10.0159			2410.82	82.9734		2408.89	49.7061		2408.89	32.9829
			2406.96	99.106		2406.96	83.2854		2406.96	69.0784			2406.96	40.1162		2406.96	19.7856		3608.96	10.0091			2408.89	82.981		2406.96	49.7027		2406.96	32.9958
			2405.03	99.1037		2405.03	83.2854		2405.03	69.1245			2405.03	40.1208		2405.03	19.7952		3608.24	10.0144			2406.96	82.9925		2405.03	49.7187		2405.03	33.0026
			2403.11	99.106		2403.11	83.2815		2403.11	69.1707			2403.11	40.1273		2403.11	19.8034		3607.53	10.0302			2405.03	83.004		2403.11	49.7348		2403.11	33.0019
			2401.18	99.0946		2401.18	83.2815		2401.18	69.2201			2401.18	40.1328		2401.18	19.8057		3606.81	10.0471			2403.11	83.0116		2401.18	49.7439		2401.18	32.9981
			2399.25	99.0627		2399.25	83.2873		2399.25	69.2743			2399.25	40.1375		2399.25	19.8029		3606.1	10.0547			2401.18	83.0135		2399.25	49.7554		2399.25	32.9996
			2397.32	99.0034		2397.32	83.2873		2397.32	69.3285			2397.32	40.1402		2397.32	19.7984		3605.38	10.0508			2399.25	83.0154		2397.32	49.7691		2397.32	33.0049
			2395.39	98.9213		2395.39	83.2758		2395.39	69.3796			2395.39	40.1421		2395.39	19.7966		3604.66	10.0403			2397.32	83.0212		2395.39	49.7794		2395.39	33.0118
			2393.46	98.8212		2393.46	83.2528		2393.46	69.4292			2393.46	40.143		2393.46	19.7989		3603.95	10.0289			2395.39	83.0269		2393.46	49.7806		2393.46	33.0171
			2391.53	98.7143		2391.53	83.2164		2391.53	69.4723			2391.53	40.143		2391.53	19.8043		3603.23	10.0205			2393.46	83.0307		2391.53	49.776		2391.53	33.0209
			2389.61	98.6143		2389.61	83.1742		2389.61	69.5075			2389.61	40.1412		2389.61	19.8121		3602.52	10.0168			2391.53	83.0269		2389.61	49.7737		2389.61	33.0262
			2387.68	98.5485		2387.68	83.1283		2387.68	69.5268			2387.68	40.1384		2387.68	19.8203		3601.8	10.0169			2389.61	83.0173		2387.68	49.7794		2387.68	33.0323
			2385.75	98.5394		2385.75	83.0938		2385.75	69.5332			2385.75	40.1347		2385.75	19.8271		3601.09	10.0187			2387.68	83.0001		2385.75	49.7932		2385.75	33.0391
			2383.82	98.6098		2383.82	83.0843		2383.82	69.5348			2383.82	40.1319		2383.82	19.8299		3600.37	10.0224			2385.75	82.9868		2383.82	49.8035		2383.82	33.0437
			2381.89	98.7461		2381.89	83.113		2381.89	69.5428			2381.89	40.131		2381.89	19.8299		3599.66	10.0298			2383.82	82.9868		2381.89	49.8047		2381.89	33.0437
			2379.96	98.9077		2379.96	83.1685		2379.96	69.5604			2379.96	40.1338		2379.96	19.8303		3598.94	10.0368			2381.89	83.004		2379.96	49.7966		2379.96	33.0376
			2378.03	99.0399		2378.03	83.2336		2378.03	69.5876			2378.03	40.1393		2378.03	19.8322		3598.22	10.0341			2379.96	83.0365		2378.03	49.7852		2378.03	33.0247
			2376.11	99.0832		2376.11	83.2892		2376.11	69.6197			2376.11	40.1513		2376.11	19.8354		3597.51	10.0216			2378.03	83.0804		2376.11	49.7737		2376.11	33.0095
			2374.18	98.9943		2374.18	83.3199		2374.18	69.6485			2374.18	40.1652		2374.18	19.8376		3596.79	10.0108			2376.11	83.1302		2374.18	49.7691		2374.18	33.0004
			2372.25	98.7529		2372.25	83.2911		2372.25	69.6582			2372.25	40.1772		2372.25	19.8418		3596.08	10.0094			2374.18	83.1704		2372.25	49.7806		2372.25	33.0072
			2370.32	98.3898		2370.32	83.1953		2370.32	69.6437			2370.32	40.1846		2370.32	19.85		3595.36	10.0114			2372.25	83.1895		2370.32	49.807		2370.32	33.0331
			2368.39	97.9738		2368.39	83.0651		2368.39	69.6117			2368.39	40.1874		2368.39	19.8609		3594.65	10.0094			2370.32	83.1876		2368.39	49.8379		2368.39	33.0658
			2366.46	97.5798		2366.46	82.9218		2366.46	69.5668			2366.46	40.1846		2366.46	19.8756		3593.93	10.007			2368.39	83.1704		2366.46	49.8689		2366.46	33.0932
			2364.53	97.3038		2364.53	82.8245		2364.53	69.5187			2364.53	40.1744		2364.53	19.888		3593.21	10.0126			2366.46	83.1321		2364.53	49.8884		2364.53	33.1046
			2362.61	97.2143		2362.61	82.7902		2362.61	69.4851			2362.61	40.1587		2362.61	19.8898		3592.5	10.0273			2364.53	83.0728		2362.61	49.8896		2362.61	33.0985
			2360.68	97.324		2360.68	82.8207		2360.68	69.4755			2360.68	40.1421		2360.68	19.876		3591.78	10.0422			2362.61	82.9982		2360.68	49.8666		2360.68	33.081
			2358.75	97.5956		2358.75	82.9447		2358.75	69.5123			2358.75	40.1254		2358.75	19.8459		3591.07	10.0488			2360.68	82.918		2358.75	49.815		2358.75	33.0506
			2356.82	97.8633		2356.82	83.0747		2356.82	69.5732			2356.82	40.1079		2356.82	19.8116		3590.35	10.0457			2358.75	82.8626		2356.82	49.7588		2356.82	33.0163
			2354.89	97.9265		2354.89	83.0938		2354.89	69.6165			2354.89	40.0913		2354.89	19.792		3589.64	10.0374			2356.82	82.834		2354.89	49.7393		2354.89	32.9935
			2352.96	97.7305		2352.96	82.9275		2352.96	69.6181			2352.96	40.0756		2352.96	19.7961		3588.92	10.028			2354.89	82.8054		2352.96	49.7726		2352.96	32.9958
			2351.03	97.38		2351.03	82.6473		2351.03	69.5956			2351.03	40.0627		2351.03	19.8208		3588.2	10.0197			2352.96	82.7578		2351.03	49.8402		2351.03	33.0194
			2349.1	97.1583		2349.1	82.4781		2349.1	69.6117			2349.1	40.059		2349.1	19.8413		3587.49	10.0149			2351.03	82.6987		2349.1	49.8793		2349.1	33.0414
			2347.18	97.2523		2347.18	82.5902		2347.18	69.7063			2347.18	40.07		2347.18	19.8354		3586.77	10.0159			2349.1	82.6816		2347.18	49.8448		2347.18	33.0391
			2345.25	97.463		2345.25	82.8035		2345.25	69.8043			2345.25	40.0811		2345.25	19.8217		3586.06	10.0222			2347.18	82.7425		2345.25	49.7875		2345.25	33.0277
			2343.32	97.5281		2343.32	82.9619		2343.32	69.8332			2343.32	40.0811		2343.32	19.8194		3585.34	10.0293			2345.25	82.8302		2343.32	49.7668		2343.32	33.0217
			2341.39	97.4204		2341.39	83.0651		2341.39	69.8107			2341.39	40.0728		2341.39	19.8249		3584.63	10.0318			2343.32	82.8798		2341.39	49.776		2341.39	33.0163
			2339.46	97.2008		2339.46	83.069		2339.46	69.7753			2339.46	40.0581		2339.46	19.8331		3583.91	10.0288			2341.39	82.8874		2339.46	49.7966		2339.46	33.0148
			2337.53	96.9929		2337.53	82.9734		2337.53	69.7512			2337.53	40.0415		2337.53	19.839		3583.2	10.0242			2339.46	82.8626		2337.53	49.8127		2337.53	33.0179
			2335.6	96.8612		2335.6	82.8188		2335.6	69.7416			2335.6	40.0249		2335.6	19.8413		3582.48	10.023			2337.53	82.8264		2335.6	49.8219		2335.6	33.0254
			2333.68	96.7854		2333.68	82.6283		2333.68	69.7304			2333.68	40.0092		2333.68	19.8395		3581.76	10.0267			2335.6	82.794		2333.68	49.8322		2333.68	33.0399
			2331.75	96.7498		2331.75	82.4553		2331.75	69.7143			2331.75	39.9954		2331.75	19.8317		3581.05	10.0317			2333.68	82.7654		2331.75	49.8425		2331.75	33.0528
			2329.82	96.7364		2329.82	82.3017		2329.82	69.687			2329.82	39.9797		2329.82	19.8208		3580.33	10.0349			2331.75	82.7387		2329.82	49.8448		2329.82	33.0605
			2327.89	96.7721		2327.89	82.1748		2327.89	69.6549			2327.89	39.9632		2327.89	19.8071		3579.62	10.0355			2329.82	82.7082		2327.89	49.8322		2327.89	33.0551
			2325.96	96.8969		2325.96	82.0784		2325.96	69.6277			2325.96	39.9485		2325.96	19.7916		3578.9	10.0335			2327.89	82.6702		2325.96	49.7978		2325.96	33.0384
			2324.03	97.1583		2324.03	82.0614		2324.03	69.6341			2324.03	39.9448		2324.03	19.7747		3578.19	10.0266			2325.96	82.6359		2324.03	49.7393		2324.03	33.0163
			2322.1	97.499		2322.1	82.1332		2322.1	69.6822			2322.1	39.954		2322.1	19.7615		3577.47	10.0121			2324.03	82.6359		2322.1	49.6764		2322.1	33.0004
			2320.17	97.771		2320.17	82.2619		2320.17	69.7528			2320.17	39.9705		2320.17	19.7583		3576.76	9.9931			2322.1	82.6797		2320.17	49.6409		2320.17	32.9943
			2318.25	97.8521		2318.25	82.3699		2318.25	69.8091			2318.25	39.988		2318.25	19.7688		3576.04	9.9806			2320.17	82.7292		2318.25	49.6478		2318.25	32.9996
			2316.32	97.7935		2316.32	82.4439		2316.32	69.838			2316.32	40		2316.32	19.7861		3575.32	9.9822			2318.25	82.7482		2316.32	49.6787		2316.32	33.0087
			2314.39	97.7147		2314.39	82.5199		2314.39	69.8445			2314.39	40.0083		2314.39	19.8016		3574.61	9.9942			2316.32	82.7387		2314.39	49.7039		2314.39	33.0156
			2312.46	97.6742		2312.46	82.6321		2312.46	69.8396			2312.46	40.0147		2312.46	19.8102		3573.89	10.0086			2314.39	82.7254		2312.46	49.7141		2312.46	33.0179
			2310.53	97.672		2310.53	82.7921		2310.53	69.838			2310.53	40.024		2310.53	19.8121		3573.18	10.0203			2312.46	82.7178		2310.53	49.7153		2310.53	33.0148
			2308.6	97.6787		2308.6	82.9524		2308.6	69.8445			2308.6	40.0368		2308.6	19.8112		3572.46	10.0287			2310.53	82.7235		2308.6	49.7164		2308.6	33.0087
			2306.67	97.69		2306.67	83.0556		2306.67	69.8621			2306.67	40.047		2306.67	19.8098		3571.74	10.0344			2308.6	82.7368		2306.67	49.721		2306.67	33.0034
			2304.74	97.6967		2304.74	83.0747		2304.74	69.8863			2304.74	40.0507		2304.74	19.8112		3571.03	10.0363			2306.67	82.7559		2304.74	49.7279		2304.74	33.0049
			2302.82	97.7035		2302.82	83.025		2302.82	69.9137			2302.82	40.0507		2302.82	19.8134		3570.31	10.0323			2304.74	82.7749		2302.82	49.7393		2302.82	33.0125
			2300.89	97.7057		2300.89	82.9409		2300.89	69.9378			2300.89	40.0498		2300.89	19.8148		3569.6	10.025			2302.82	82.7863		2300.89	49.7531		2300.89	33.0239
			2298.96	97.7057		2298.96	82.8569		2298.96	69.9555			2298.96	40.0498		2298.96	19.8139		3568.88	10.0212			2300.89	82.7845		2298.96	49.7668		2298.96	33.0346
			2297.03	97.726		2297.03	82.8092		2297.03	69.9652			2297.03	40.0479		2297.03	19.8098		3568.17	10.024			2298.96	82.7692		2297.03	49.7714		2297.03	33.0384
			2295.1	97.7777		2295.1	82.8149		2295.1	69.9732			2295.1	40.0433		2295.1	19.8048		3567.45	10.0305			2297.03	82.7482		2295.1	49.7645		2295.1	33.0323
			2293.17	97.8498		2293.17	82.855		2293.17	69.9781			2293.17	40.0359		2293.17	19.8002		3566.74	10.0372			2295.1	82.7311		2293.17	49.7508		2293.17	33.0179
			2291.24	97.9332		2291.24	82.9008		2291.24	69.9813			2291.24	40.0304		2291.24	19.7961		3566.02	10.0437			2293.17	82.7216		2291.24	49.7325		2291.24	33.0004
			2289.32	98.0257		2289.32	82.9371		2289.32	69.9813			2289.32	40.0267		2289.32	19.792		3565.3	10.0501			2291.24	82.7197		2289.32	49.713		2289.32	32.9859
			2287.39	98.1183		2287.39	82.9581		2287.39	69.9781			2287.39	40.023		2287.39	19.7879		3564.59	10.0536			2289.32	82.7235		2287.39	49.6947		2287.39	32.9783
			2285.46	98.2065		2285.46	82.9676		2285.46	69.9732			2285.46	40.0194		2285.46	19.7861		3563.87	10.0499			2287.39	82.7273		2285.46	49.681		2285.46	32.9799
			2283.53	98.2969		2283.53	82.9829		2283.53	69.9732			2283.53	40.0157		2283.53	19.7865		3563.16	10.0391			2285.46	82.7349		2283.53	49.6752		2283.53	32.9882
			2281.6	98.4056		2281.6	83.0097		2281.6	69.9845			2281.6	40.0147		2281.6	19.7902		3562.44	10.0284			2283.53	82.752		2281.6	49.681		2281.6	33.0004
			2279.67	98.5258		2279.67	83.0479		2279.67	70.0055			2279.67	40.0212		2279.67	19.7952		3561.73	10.0247			2281.6	82.7787		2279.67	49.697		2279.67	33.0102
			2277.74	98.6461		2277.74	83.0804		2277.74	70.0248			2277.74	40.035		2277.74	19.8007		3561.01	10.0277			2279.67	82.8111		2277.74	49.7141		2277.74	33.0156
			2275.82	98.7461		2275.82	83.1015		2275.82	70.0361			2275.82	40.0525		2275.82	19.8048		3560.3	10.031			2277.74	82.8397		2275.82	49.7233		2275.82	33.0179
			2273.89	98.8075		2273.89	83.1111		2273.89	70.0361			2273.89	40.0682		2273.89	19.808		3559.58	10.0291			2275.82	82.8665		2273.89	49.7279		2273.89	33.0201
			2271.96	98.8257		2271.96	83.1072		2271.96	70.0345			2271.96	40.0802		2271.96	19.8121		3558.86	10.0217			2273.89	82.8913		2271.96	49.7371		2271.96	33.0232
			2270.03	98.803		2270.03	83.0977		2270.03	70.0361			2270.03	40.0848		2270.03	19.818		3558.15	10.0127			2271.96	82.9142		2270.03	49.7519		2270.03	33.0277
			2268.1	98.762		2268.1	83.0881		2268.1	70.0458			2268.1	40.0876		2268.1	19.8244		3557.43	10.0093			2270.03	82.9313		2268.1	49.7623		2268.1	33.0346
			2266.17	98.7257		2266.17	83.0862		2266.17	70.0651			2266.17	40.0885		2266.17	19.8299		3556.72	10.0166			2268.1	82.9409		2266.17	49.7634		2266.17	33.0452
			2264.24	98.7075		2264.24	83.0919		2264.24	70.0845			2264.24	40.0931		2264.24	19.8344		3556	10.0288			2266.17	82.9409		2264.24	49.7577		2264.24	33.0566
			2262.32	98.7097		2262.32	83.1053		2262.32	70.0974			2262.32	40.0987		2262.32	19.8367		3555.29	10.0358			2264.24	82.9371		2262.32	49.7519		2262.32	33.0635
			2260.39	98.7188		2260.39	83.1206		2260.39	70.1006			2260.39	40.1033		2260.39	19.8367		3554.57	10.036			2262.32	82.9371		2260.39	49.7519		2260.39	33.0627
			2258.46	98.712		2258.46	83.1359		2258.46	70.1039			2258.46	40.1079		2258.46	19.8349		3553.85	10.0347			2260.39	82.9428		2258.46	49.7634		2258.46	33.0582
			2256.53	98.687		2256.53	83.1474		2256.53	70.1152			2256.53	40.1144		2256.53	19.8326		3553.14	10.035			2258.46	82.9505		2256.53	49.7852		2256.53	33.0582
			2254.6	98.6348		2254.6	83.1589		2254.6	70.1345			2254.6	40.1227		2254.6	19.8317		3552.42	10.0351			2256.53	82.9619		2254.6	49.8092		2254.6	33.0681
			2252.67	98.5553		2252.67	83.1723		2252.67	70.1523			2252.67	40.1245		2252.67	19.8331		3551.71	10.0328			2254.6	82.9753		2252.67	49.8276		2252.67	33.0863
			2250.74	98.4532		2250.74	83.18		2250.74	70.1636			2250.74	40.1134		2250.74	19.8367		3550.99	10.03			2252.67	82.9829		2250.74	49.8402		2250.74	33.1062
			2248.81	98.392		2248.81	83.1723		2248.81	70.1604			2248.81	40.0894		2248.81	19.8395		3550.28	10.0296			2250.74	82.9753		2248.81	49.846		2248.81	33.1176
			2246.89	98.4555		2246.89	83.1436		2246.89	70.1458			2246.89	40.0608		2246.89	19.8386		3549.56	10.0311			2248.81	82.9676		2246.89	49.8391		2246.89	33.1161
			2244.96	98.5462		2244.96	83.1149		2244.96	70.1329			2244.96	40.0406		2244.96	19.8418		3548.84	10.0314			2246.89	82.9791		2244.96	49.8242		2244.96	33.1115
			2243.03	98.6098		2243.03	83.1072		2243.03	70.1345			2243.03	40.035		2243.03	19.8472		3548.13	10.0287			2244.96	83.002		2243.03	49.8092		2243.03	33.1092
			2241.1	98.6802		2241.1	83.1034		2241.1	70.141			2241.1	40.047		2241.1	19.8454		3547.41	10.0252			2243.03	83.0154		2241.1	49.7875		2241.1	33.1031
			2239.17	98.7666		2239.17	83.0919		2239.17	70.1345			2239.17	40.0682		2239.17	19.8372		3546.7	10.0258			2241.1	83.002		2239.17	49.7588		2239.17	33.0924
			2237.24	98.8417		2237.24	83.0843		2237.24	70.1103			2237.24	40.0848		2237.24	19.8354		3545.98	10.0324			2239.17	82.9638		2237.24	49.7371		2237.24	33.0848
			2235.31	98.894		2235.31	83.0996		2235.31	70.0926			2235.31	40.0885		2235.31	19.8422		3545.27	10.0409			2237.24	82.939		2235.31	49.7336		2235.31	33.0795
			2233.39	98.9487		2233.39	83.1455		2233.39	70.0974			2233.39	40.0885		2233.39	19.8468		3544.55	10.0443			2235.31	82.9485		2233.39	49.7474		2233.39	33.0658
			2231.46	99.0216		2231.46	83.2144		2231.46	70.1265			2231.46	40.0858		2231.46	19.8445		3543.84	10.0399			2233.39	82.981		2231.46	49.7726		2231.46	33.0498
			2229.53	99.0832		2229.53	83.2643		2229.53	70.1426			2229.53	40.0756		2229.53	19.8399		3543.12	10.032			2231.46	83.0192		2229.53	49.7944		2229.53	33.0468
			2227.6	99.0878		2227.6	83.2566		2227.6	70.1216			2227.6	40.07		2227.6	19.8381		3542.4	10.0274			2229.53	83.0517		2227.6	49.7989		2227.6	33.0559
			2225.67	99.017		2225.67	83.2106		2225.67	70.0797			2225.67	40.0811		2225.67	19.8372		3541.69	10.027			2227.6	83.069		2225.67	49.7886		2225.67	33.0665
			2223.74	98.9259		2223.74	83.1876		2223.74	70.0506			2223.74	40.1005		2223.74	19.834		3540.97	10.0251			2225.67	83.0594		2223.74	49.7875		2223.74	33.0734
			2221.81	98.8917		2221.81	83.2202		2221.81	70.0506			2221.81	40.107		2221.81	19.8285		3540.26	10.0189			2223.74	83.0326		2221.81	49.7863		2221.81	33.0749
			2219.88	98.9213		2219.88	83.2624		2219.88	70.0845			2219.88	40.0904		2219.88	19.8198		3539.54	10.0129			2221.81	83.0326		2219.88	49.7634		2219.88	33.0742
			2217.96	98.9532		2217.96	83.2566		2217.96	70.1345			2217.96	40.0645		2217.96	19.8107		3538.83	10.0131			2219.88	83.0766		2217.96	49.7244		2217.96	33.0749
			2216.03	98.951		2216.03	83.2164		2216.03	70.1475			2216.03	40.0562		2216.03	19.8102		3538.11	10.021			2217.96	83.1244		2216.03	49.7073		2216.03	33.078
			2214.1	98.9555		2214.1	83.1895		2214.1	70.1087			2214.1	40.0747		2214.1	19.8217		3537.39	10.0329			2216.03	83.1225		2214.1	49.7199		2214.1	33.0818
			2212.17	98.9715		2212.17	83.1953		2212.17	70.0667			2212.17	40.0978		2212.17	19.8354		3536.68	10.0427			2214.1	83.069		2212.17	49.7416		2212.17	33.0772
			2210.24	98.9601		2210.24	83.2221		2210.24	70.0603			2210.24	40.107		2210.24	19.844		3535.96	10.045			2212.17	83.0001		2210.24	49.76		2210.24	33.0597
			2208.31	98.9191		2208.31	83.2566		2208.31	70.0538			2208.31	40.1042		2208.31	19.8523		3535.25	10.0407			2210.24	82.9562		2208.31	49.7749		2208.31	33.0422
			2206.38	98.8826		2206.38	83.2758		2206.38	70.0168			2206.38	40.1098		2206.38	19.8545		3534.53	10.0342			2208.31	82.9657		2206.38	49.7737		2206.38	33.0414
			2204.45	98.8758		2204.45	83.27		2204.45	69.9781			2204.45	40.131		2204.45	19.8445		3533.82	10.0294			2206.38	83.0192		2204.45	49.7497		2204.45	33.0551
			2202.53	98.8735		2202.53	83.247		2202.53	69.9877			2202.53	40.1458		2202.53	19.8281		3533.1	10.0283			2204.45	83.0651		2202.53	49.7348		2202.53	33.0589
			2200.6	98.8371		2200.6	83.2106		2200.6	70.0393			2200.6	40.1264		2200.6	19.8139		3532.39	10.0325			2202.53	83.0498		2200.6	49.7508		2200.6	33.0475
			2198.67	98.7984		2198.67	83.1666		2198.67	70.0877			2198.67	40.0811		2198.67	19.8089		3531.67	10.041			2200.6	82.9963		2198.67	49.7703		2198.67	33.0407
			2196.74	98.8166		2196.74	83.1321		2196.74	70.1039			2196.74	40.0415		2196.74	19.813		3530.95	10.0483			2198.67	82.9753		2196.74	49.76		2196.74	33.0559
			2194.81	98.8781		2194.81	83.1283		2194.81	70.0926			2194.81	40.0322		2194.81	19.818		3530.24	10.0484			2196.74	82.9848		2194.81	49.7325		2194.81	33.0856
			2192.88	98.9259		2192.88	83.134		2192.88	70.0716			2192.88	40.0525		2192.88	19.8162		3529.52	10.0409			2194.81	82.9887		2192.88	49.7233		2192.88	33.1084
			2190.95	98.9304		2190.95	83.1111		2190.95	70.0635			2190.95	40.0839		2190.95	19.8089		3528.81	10.0302			2192.88	83.0078		2190.95	49.7348		2190.95	33.1107
			2189.03	98.8986		2189.03	83.0824		2189.03	70.078			2189.03	40.1014		2189.03	19.8039		3528.09	10.0211			2190.95	83.0498		2189.03	49.7313		2189.03	33.0924
			2187.1	98.8371		2187.1	83.0938		2187.1	70.1136			2187.1	40.1051		2187.1	19.8052		3527.38	10.0144			2189.03	83.0785		2187.1	49.7199		2187.1	33.0711
			2185.17	98.7757		2185.17	83.1417		2185.17	70.1555			2185.17	40.1051		2185.17	19.8107		3526.66	10.0092			2187.1	83.0728		2185.17	49.7416		2185.17	33.0627
			2183.24	98.7734		2183.24	83.1646		2183.24	70.1911			2183.24	40.1051		2183.24	19.8153		3525.95	10.0074			2185.17	83.0384		2183.24	49.7852		2183.24	33.0711
			2181.31	98.8303		2181.31	83.1359		2181.31	70.1992			2181.31	40.0931		2181.31	19.8208		3525.23	10.0122			2183.24	82.9906		2181.31	49.8035		2181.31	33.0818
			2179.38	98.8599		2179.38	83.0747		2179.38	70.1507			2179.38	40.0645		2179.38	19.8331		3524.51	10.0211			2181.31	82.9524		2179.38	49.7886		2179.38	33.078
			2177.45	98.8371		2177.45	83.0384		2177.45	70.0764			2177.45	40.0452		2177.45	19.8527		3523.8	10.0275			2179.38	82.9676		2177.45	49.7634		2177.45	33.0673
			2175.53	98.8144		2175.53	83.0881		2175.53	70.0555			2175.53	40.0534		2175.53	19.871		3523.08	10.0288			2177.45	83.0575		2175.53	49.7451		2175.53	33.0673
			2173.6	98.803		2173.6	83.1972		2173.6	70.0974			2173.6	40.0654		2173.6	19.876		3522.37	10.0301			2175.53	83.1876		2173.6	49.7382		2173.6	33.078
			2171.67	98.778		2171.67	83.2624		2171.67	70.1297			2171.67	40.0479		2171.67	19.86		3521.65	10.035			2173.6	83.2892		2171.67	49.7451		2171.67	33.0848
			2169.74	98.7643		2169.74	83.2355		2169.74	70.0974			2169.74	40.0147		2169.74	19.8281		3520.93	10.0393			2171.67	83.2969		2169.74	49.7645		2169.74	33.0757
			2167.81	98.7916		2167.81	83.1608		2167.81	69.999			2167.81	40		2167.81	19.7979		3520.22	10.0371			2169.74	83.1838		2167.81	49.7852		2167.81	33.0429
			2165.88	98.8234		2165.88	83.1034		2165.88	69.8734			2165.88	40.0129		2165.88	19.7865		3519.5	10.0309			2167.81	82.9925		2165.88	49.7886		2165.88	32.9897
			2163.95	98.8212		2163.95	83.0977		2163.95	69.785			2163.95	40.0249		2163.95	19.7952		3518.79	10.0284			2165.88	82.8149		2163.95	49.7657		2163.95	32.9495
			2162.03	98.8121		2162.03	83.1723		2162.03	69.7978			2162.03	40.0368		2162.03	19.8185		3518.07	10.0314			2163.95	82.7425		2162.03	49.76		2162.03	32.9631
			2160.1	98.8735		2160.1	83.3429		2160.1	69.9185			2160.1	40.0885		2160.1	19.8545		3517.36	10.0345			2162.03	82.8359		2160.1	49.8196		2160.1	33.0361
			2158.17	99.0353		2158.17	83.5485		2158.17	70.0506			2158.17	40.1754		2158.17	19.8884		3516.64	10.0347			2160.1	83.1034		2158.17	49.908		2158.17	33.1229
			2156.24	99.2133		2156.24	83.6659		2156.24	70.0732			2156.24	40.2282		2156.24	19.8944		3515.93	10.0349			2158.17	83.4293		2156.24	49.954		2156.24	33.1809
			2154.31	99.3047		2154.31	83.6486		2154.31	70.0087			2154.31	40.2133		2154.31	19.8783		3515.21	10.0356			2156.24	83.6236		2154.31	49.9494		2154.31	33.2077
			2152.38	99.291		2152.38	83.5716		2152.38	69.9442			2152.38	40.1643		2152.38	19.866		3514.49	10.033			2154.31	83.6236		2152.38	49.9379		2152.38	33.2161
			2150.45	99.2476		2150.45	83.5158		2150.45	69.9217			2150.45	40.1181		2150.45	19.8646		3513.78	10.0257			2152.38	83.5023		2150.45	49.9344		2150.45	33.2131
			2148.52	99.2293		2148.52	83.5004		2148.52	69.9153			2148.52	40.0968		2148.52	19.8678		3513.06	10.0188			2150.45	83.3544		2148.52	49.9218		2148.52	33.2107
			2146.59	99.2133		2146.59	83.5004		2146.59	69.8895			2146.59	40.1042		2146.59	19.8724		3512.35	10.0171			2148.52	83.2624		2146.59	49.8942		2146.59	33.21
			2144.67	99.2042		2144.67	83.5023		2144.67	69.8396			2144.67	40.1199		2144.67	19.8779		3511.63	10.0204			2146.59	83.2394		2144.67	49.8781		2144.67	33.1978
			2142.74	99.227		2142.74	83.5082		2142.74	69.8011			2142.74	40.1301		2142.74	19.8811		3510.92	10.0248			2144.67	83.2355		2142.74	49.8816		2142.74	33.1741
			2140.81	99.275		2140.81	83.5158		2140.81	69.793			2140.81	40.1458		2140.81	19.8861		3510.2	10.026			2142.74	83.2202		2140.81	49.8839		2140.81	33.158
			2138.88	99.3208		2138.88	83.5197		2138.88	69.8091			2138.88	40.1717		2138.88	19.8944		3509.49	10.0217			2140.81	83.2125		2138.88	49.8747		2138.88	33.1657
			2136.95	99.3459		2136.95	83.512		2136.95	69.838			2136.95	40.1985		2136.95	19.9026		3508.77	10.0165			2138.88	83.2298		2136.95	49.8643		2136.95	33.1909
			2135.02	99.3596		2135.02	83.5023		2135.02	69.8621			2135.02	40.2106		2135.02	19.9035		3508.05	10.0173			2136.95	83.2739		2135.02	49.8712		2135.02	33.21
			2133.09	99.3711		2133.09	83.5004		2133.09	69.8509			2133.09	40.2004		2133.09	19.8953		3507.34	10.0244			2135.02	83.3353		2133.09	49.8884		2133.09	33.2115
			2131.17	99.3734		2131.17	83.5082		2131.17	69.8027			2131.17	40.18		2131.17	19.8815		3506.62	10.031			2133.09	83.364		2131.17	49.8942		2131.17	33.2046
			2129.24	99.3596		2129.24	83.5082		2129.24	69.7593			2129.24	40.1541		2129.24	19.866		3505.91	10.0332			2131.17	83.3257		2129.24	49.8827		2129.24	33.1955
			2127.31	99.3345		2127.31	83.4832		2127.31	69.7512			2127.31	40.1199		2127.31	19.8504		3505.19	10.0329			2129.24	83.2643		2127.31	49.862		2127.31	33.1825
			2125.38	99.3116		2125.38	83.4313		2125.38	69.7609			2125.38	40.095		2125.38	19.8404		3504.47	10.0324			2127.31	83.2355		2125.38	49.8483		2125.38	33.1641
			2123.45	99.2956		2123.45	83.3679		2123.45	69.7625			2123.45	40.0922		2123.45	19.8367		3503.76	10.0316			2125.38	83.2125		2123.45	49.8425		2123.45	33.1466
			2121.52	99.2773		2121.52	83.3161		2121.52	69.7512			2121.52	40.095		2121.52	19.8331		3503.04	10.0303			2123.45	83.1704		2121.52	49.8437		2121.52	33.129
			2119.59	99.2567		2119.59	83.2854		2119.59	69.7352			2119.59	40.0839		2119.59	19.8235		3502.33	10.0298			2121.52	83.1264		2119.59	49.846		2119.59	33.1107
			2117.66	99.227		2117.66	83.2643		2117.66	69.7159			2117.66	40.0562		2117.66	19.8093		3501.61	10.0326			2119.59	83.0977		2117.66	49.8368		2117.66	33.094
			2115.74	99.1905		2115.74	83.2509		2115.74	69.7079			2115.74	40.0221		2115.74	19.7975		3500.9	10.0387			2117.66	83.0709		2115.74	49.8115		2115.74	33.0833
			2113.81	99.1585		2113.81	83.2585		2113.81	69.7207			2113.81	39.989		2113.81	19.7906		3500.18	10.0439			2115.74	83.0345		2113.81	49.7898		2113.81	33.078
			2111.88	99.1357		2111.88	83.2854		2111.88	69.7528			2111.88	39.9705		2111.88	19.787		3499.47	10.0459			2113.81	83.004		2111.88	49.7806		2111.88	33.0711
			2109.95	99.138		2109.95	83.3065		2109.95	69.7898			2109.95	39.9705		2109.95	19.7838		3498.75	10.047			2111.88	82.9944		2109.95	49.7703		2109.95	33.0658
			2108.02	99.1996		2108.02	83.3122		2108.02	69.8107			2108.02	39.9825		2108.02	19.7825		3498.03	10.0478			2109.95	82.9906		2108.02	49.7497		2108.02	33.0681
			2106.09	99.2979		2106.09	83.3007		2106.09	69.8107			2106.09	40		2106.09	19.782		3497.32	10.0441			2108.02	82.9715		2106.09	49.7325		2106.09	33.0772
			2104.16	99.3459		2104.16	83.2662		2104.16	69.8107			2104.16	40.0166		2104.16	19.7797		3496.6	10.0355			2106.09	82.9428		2104.16	49.7267		2104.16	33.0879
			2102.24	99.3139		2102.24	83.2164		2102.24	69.8364			2102.24	40.0184		2102.24	19.7765		3495.89	10.0286			2104.16	82.9199		2102.24	49.7267		2102.24	33.1001
			2100.31	99.2476		2100.31	83.1895		2100.31	69.8863			2100.31	40.0028		2100.31	19.7756		3495.17	10.0295			2102.24	82.9027		2100.31	49.7256		2100.31	33.11
			2098.38	99.2133		2098.38	83.2183		2098.38	69.9458			2098.38	39.988		2098.38	19.7756		3494.46	10.0355			2100.31	82.8855		2098.38	49.7267		2098.38	33.1138
			2096.45	99.2248		2096.45	83.2835		2096.45	70.0055			2096.45	39.9834		2096.45	19.7756		3493.74	10.0378			2098.38	82.8779		2096.45	49.7336		2096.45	33.1145
			2094.52	99.2659		2094.52	83.3506		2094.52	70.0571			2094.52	39.989		2094.52	19.7761		3493.03	10.0336			2096.45	82.8836		2094.52	49.7416		2094.52	33.1153
			2092.59	99.3116		2092.59	83.3909		2092.59	70.0942			2092.59	40.0018		2092.59	19.7761		3492.31	10.0287			2094.52	82.8989		2092.59	49.7485		2092.59	33.113
			2090.66	99.3413		2090.66	83.3928		2090.66	70.1168			2090.66	40.0157		2090.66	19.7756		3491.59	10.0288			2092.59	82.9084		2090.66	49.7531		2090.66	33.1084
			2088.74	99.3459		2088.74	83.3582		2088.74	70.1345			2088.74	40.024		2088.74	19.7752		3490.88	10.0311			2090.66	82.9046		2088.74	49.7531		2088.74	33.1031
			2086.81	99.3322		2086.81	83.3103		2086.81	70.1491			2086.81	40.0267		2086.81	19.7765		3490.16	10.03			2088.74	82.8932		2086.81	49.7474		2086.81	33.0985
			2084.88	99.3025		2084.88	83.2681		2084.88	70.1668			2084.88	40.0249		2084.88	19.7797		3489.45	10.0252			2086.81	82.8855		2084.88	49.7382		2084.88	33.0962
			2082.95	99.2682		2082.95	83.2394		2082.95	70.1879			2082.95	40.0184		2082.95	19.7829		3488.73	10.0215			2084.88	82.8951		2082.95	49.7279		2082.95	33.0962
			2081.02	99.2362		2081.02	83.224		2081.02	70.2186			2081.02	40.0064		2081.02	19.7852		3488.02	10.0213			2082.95	82.9142		2081.02	49.7233		2081.02	33.0955
			2079.09	99.211		2079.09	83.2106		2079.09	70.2574			2079.09	39.9945		2079.09	19.7865		3487.3	10.0225			2081.02	82.939		2079.09	49.7256		2079.09	33.0902
			2077.16	99.1836		2077.16	83.201		2077.16	70.3027			2077.16	39.989		2077.16	19.7865		3486.58	10.0231			2079.09	82.9543		2077.16	49.7348		2077.16	33.0802
			2075.24	99.1494		2075.24	83.1953		2075.24	70.3448			2075.24	39.9908		2075.24	19.7861		3485.87	10.0242			2077.16	82.9562		2075.24	49.7474		2075.24	33.0719
			2073.31	99.1151		2073.31	83.1953		2073.31	70.3772			2073.31	39.9972		2073.31	19.787		3485.15	10.0276			2075.24	82.9409		2073.31	49.76		2073.31	33.0703
			2071.38	99.0969		2071.38	83.201		2071.38	70.3999			2071.38	40.0046		2071.38	19.7902		3484.44	10.0305			2073.31	82.9142		2071.38	49.768		2071.38	33.0772
			2069.45	99.1037		2069.45	83.2106		2069.45	70.4161			2069.45	40.011		2069.45	19.7952		3483.72	10.0283			2071.38	82.8874		2069.45	49.768		2069.45	33.0924
			2067.52	99.1311		2067.52	83.2279		2067.52	70.4356			2067.52	40.0157		2067.52	19.802		3483.01	10.0213			2069.45	82.876		2067.52	49.7634		2067.52	33.1115
			2065.59	99.1608		2065.59	83.2509		2065.59	70.4631			2065.59	40.0194		2065.59	19.8112		3482.29	10.0154			2067.52	82.8855		2065.59	49.7588		2065.59	33.126
			2063.66	99.1859		2063.66	83.27		2063.66	70.4972			2063.66	40.023		2063.66	19.8198		3481.57	10.0143			2065.59	82.9103		2063.66	49.7611		2063.66	33.1283
			2061.73	99.2042		2061.73	83.2815		2061.73	70.5281			2061.73	40.0258		2061.73	19.8244		3480.86	10.0158			2063.66	82.9466		2061.73	49.768		2061.73	33.1176
			2059.81	99.2133		2059.81	83.2873		2059.81	70.5459			2059.81	40.0249		2059.81	19.8221		3480.14	10.0165			2061.73	82.9906		2059.81	49.7737		2059.81	33.1023
			2057.88	99.2065		2057.88	83.2969		2057.88	70.5492			2057.88	40.0212		2057.88	19.8148		3479.43	10.0161			2059.81	83.025		2057.88	49.7691		2057.88	33.0856
			2055.95	99.1699		2055.95	83.3007		2055.95	70.5411			2055.95	40.0129		2055.95	19.8043		3478.71	10.0152			2057.88	83.0345		2055.95	49.7542		2055.95	33.0703
			2054.02	99.1106		2054.02	83.2911		2054.02	70.5281			2054.02	40		2054.02	19.7929		3478	10.0146			2055.95	83.0154		2054.02	49.7371		2054.02	33.0559
			2052.09	99.049		2052.09	83.2624		2052.09	70.5248			2052.09	39.989		2052.09	19.7838		3477.28	10.0171			2054.02	82.9772		2052.09	49.7244		2052.09	33.049
			2050.16	99.0216		2050.16	83.2317		2050.16	70.5346			2050.16	39.9871		2050.16	19.7825		3476.57	10.026			2052.09	82.9352		2050.16	49.721		2050.16	33.0566
			2048.23	99.0421		2048.23	83.2106		2048.23	70.5508			2048.23	39.9991		2048.23	19.7911		3475.85	10.0392			2050.16	82.9065		2048.23	49.7187		2048.23	33.0772
			2046.31	99.0923		2046.31	83.201		2046.31	70.5622			2046.31	40.0212		2046.31	19.8057		3475.13	10.0491			2048.23	82.9008		2046.31	49.713		2046.31	33.0985
			2044.38	99.1357		2044.38	83.201		2044.38	70.5589			2044.38	40.0387		2044.38	19.8185		3474.42	10.0506			2046.31	82.9161		2044.38	49.7027		2044.38	33.1054
			2042.45	99.1425		2042.45	83.2202		2042.45	70.5476			2042.45	40.0406		2042.45	19.823		3473.7	10.0447			2044.38	82.9428		2042.45	49.6981		2042.45	33.0955
			2040.52	99.1037		2040.52	83.2585		2040.52	70.5346			2040.52	40.0276		2040.52	19.8203		3472.99	10.0351			2042.45	82.9753		2040.52	49.7119		2040.52	33.0795
			2038.59	99.0421		2038.59	83.3084		2038.59	70.5346			2038.59	40.011		2038.59	19.8171		3472.27	10.0266			2040.52	83.0097		2038.59	49.7439		2038.59	33.0757
			2036.66	99.0057		2036.66	83.3602		2036.66	70.5557			2036.66	40.0037		2036.66	19.8176		3471.56	10.0246			2038.59	83.0441		2036.66	49.7921		2036.66	33.0902
			2034.73	99.033		2034.73	83.3948		2034.73	70.5996			2034.73	40.0092		2034.73	19.8217		3470.84	10.0296			2036.66	83.0804		2034.73	49.846		2034.73	33.1161
			2032.8	99.1037		2032.8	83.4043		2032.8	70.6516			2032.8	40.0203		2032.8	19.8281		3470.12	10.0358			2034.73	83.1168		2032.8	49.8907		2032.8	33.1397
			2030.88	99.1699		2030.88	83.3794		2030.88	70.6825			2030.88	40.0276		2030.88	19.8344		3469.41	10.0382			2032.8	83.1455		2030.88	49.916		2030.88	33.1542
			2028.95	99.2065		2028.95	83.3257		2028.95	70.676			2028.95	40.0221		2028.95	19.8386		3468.69	10.0369			2030.88	83.1532		2028.95	49.9264		2028.95	33.1626
			2027.02	99.2248		2027.02	83.2585		2027.02	70.6548			2027.02	40.0064		2027.02	19.8395		3467.98	10.0343			2028.95	83.1302		2027.02	49.9321		2027.02	33.1695
			2025.09	99.2225		2025.09	83.1991		2025.09	70.6483			2025.09	39.988		2025.09	19.8395		3467.26	10.0329			2027.02	83.0977		2025.09	49.9356		2025.09	33.1748
			2023.16	99.1745		2023.16	83.1704		2023.16	70.6695			2023.16	39.9761		2023.16	19.8399		3466.55	10.0345			2025.09	83.0843		2023.16	49.9321		2023.16	33.1771
			2021.23	99.0832		2021.23	83.1915		2021.23	70.7199			2021.23	39.9733		2021.23	19.8422		3465.83	10.0386			2023.16	83.1015		2021.23	49.9241		2021.23	33.1756
			2019.3	98.9988		2019.3	83.2509		2019.3	70.79			2019.3	39.9751		2019.3	19.8463		3465.11	10.0403			2021.23	83.1264		2019.3	49.9183		2019.3	33.171
			2017.38	98.9669		2017.38	83.3218		2017.38	70.8569			2017.38	39.9797		2017.38	19.8541		3464.4	10.0368			2019.3	83.1378		2017.38	49.916		2017.38	33.1687
			2015.45	98.9897		2015.45	83.3698		2015.45	70.8944			2015.45	39.988		2015.45	19.8632		3463.68	10.0317			2017.38	83.1359		2015.45	49.9126		2015.45	33.1741
			2013.52	99.0399		2013.52	83.3813		2013.52	70.896			2013.52	39.9982		2013.52	19.8701		3462.97	10.031			2015.45	83.1321		2013.52	49.9045		2013.52	33.1871
			2011.59	99.0832		2011.59	83.3718		2011.59	70.8748			2011.59	40.0037		2011.59	19.8724		3462.25	10.0343			2013.52	83.1225		2011.59	49.8999		2011.59	33.1985
			2009.66	99.106		2009.66	83.3756		2009.66	70.8634			2009.66	40.0083		2009.66	19.8706		3461.54	10.0359			2011.59	83.1091		2009.66	49.9068		2009.66	33.1993
			2007.73	99.1151		2007.73	83.4159		2007.73	70.8862			2007.73	40.0157		2007.73	19.8669		3460.82	10.0339			2009.66	83.0957		2007.73	49.9206		2007.73	33.1916
			2005.8	99.1083		2005.8	83.4754		2005.8	70.9352			2005.8	40.0276		2005.8	19.8628		3460.11	10.0323			2007.73	83.0919		2005.8	49.9264		2005.8	33.1802
			2003.88	99.0923		2003.88	83.5178		2003.88	70.981			2003.88	40.0368		2003.88	19.8619		3459.39	10.0325			2005.8	83.0977		2003.88	49.9137		2003.88	33.168
			2001.95	99.0878		2001.95	83.5178		2001.95	71.0039			2001.95	40.0387		2001.95	19.8641		3458.68	10.0315			2003.88	83.1034		2001.95	49.8896		2001.95	33.1557
			2000.02	99.0923		2000.02	83.4889		2000.02	71.0055			2000.02	40.0332		2000.02	19.8673		3457.96	10.029			2001.95	83.1053		2000.02	49.8609		2000.02	33.1481
			1998.09	99.0878		1998.09	83.4389		1998.09	71.0022			1998.09	40.023		1998.09	19.8664		3457.24	10.0293			2000.02	83.0996		1998.09	49.8356		1998.09	33.1466
			1996.16	99.0627		1996.16	83.3756		1996.16	70.999			1996.16	40.012		1996.16	19.8609		3456.53	10.0341			1998.09	83.0977		1996.16	49.8219		1996.16	33.1496
			1994.23	99.0285		1994.23	83.3103		1994.23	70.9891			1994.23	40.0064		1994.23	19.8518		3455.81	10.0399			1996.16	83.113		1994.23	49.8207		1994.23	33.1534
			1992.3	98.9943		1992.3	83.2566		1992.3	70.9663			1992.3	40.0101		1992.3	19.8431		3455.1	10.0431			1994.23	83.1512		1992.3	49.8287		1992.3	33.1527
			1990.37	98.9555		1990.37	83.2298		1990.37	70.9352			1990.37	40.024		1990.37	19.8349		3454.38	10.0435			1992.3	83.1934		1990.37	49.8368		1990.37	33.1443
			1988.44	98.9054		1988.44	83.2336		1988.44	70.9009			1988.44	40.0396		1988.44	19.8262		3453.66	10.0438			1990.37	83.2125		1988.44	49.8356		1988.44	33.1306
			1986.52	98.8485		1986.52	83.247		1986.52	70.865			1986.52	40.047		1986.52	19.8157		3452.95	10.0455			1988.44	83.1934		1986.52	49.823		1986.52	33.1176
			1984.59	98.787		1984.59	83.2585		1984.59	70.8291			1984.59	40.0452		1984.59	19.8071		3452.23	10.0472			1986.52	83.1455		1984.59	49.8012		1984.59	33.1069
			1982.66	98.7507		1982.66	83.2643		1982.66	70.7998			1982.66	40.0378		1982.66	19.8052		3451.52	10.0474			1984.59	83.0919		1982.66	49.776		1982.66	33.1023
			1980.73	98.7711		1980.73	83.2815		1980.73	70.79			1980.73	40.0341		1980.73	19.8139		3450.8	10.0475			1982.66	83.0575		1980.73	49.7588		1980.73	33.11
			1978.8	98.8576		1978.8	83.3199		1978.8	70.8161			1978.8	40.0406		1978.8	19.8322		3450.09	10.0502			1980.73	83.0575		1978.8	49.7668		1978.8	33.1321
			1976.87	98.9692		1976.87	83.3833		1976.87	70.883			1976.87	40.0544		1976.87	19.8545		3449.37	10.0545			1978.8	83.0938		1976.87	49.8047		1976.87	33.1603
			1974.94	99.049		1974.94	83.4562		1974.94	70.9761			1974.94	40.0654		1974.94	19.871		3448.66	10.0565			1976.87	83.1512		1974.94	49.8597		1974.94	33.1802
			1973.02	99.0672		1973.02	83.5197		1973.02	71.0758			1973.02	40.0664		1973.02	19.8783		3447.94	10.0547			1974.94	83.203		1973.02	49.9057		1973.02	33.1825
			1971.09	99.0604		1971.09	83.5601		1971.09	71.1643			1971.09	40.0544		1971.09	19.8802		3447.22	10.0514			1973.02	83.2394		1971.09	49.9241		1971.09	33.168
			1969.16	99.0786		1969.16	83.5774		1969.16	71.2233			1969.16	40.0368		1969.16	19.882		3446.51	10.0491			1971.09	83.2643		1969.16	49.9206		1969.16	33.1489
			1967.23	99.1288		1967.23	83.5716		1967.23	71.2446			1967.23	40.024		1967.23	19.8847		3445.79	10.0476			1969.16	83.2796		1967.23	49.9103		1967.23	33.139
			1965.3	99.1813		1965.3	83.5485		1965.3	71.2249			1965.3	40.023		1965.3	19.8884		3445.08	10.0451			1967.23	83.2835		1965.3	49.9034		1965.3	33.1443
			1963.37	99.2065		1963.37	83.5216		1963.37	71.1774			1963.37	40.0332		1963.37	19.8925		3444.36	10.0426			1965.3	83.2758		1963.37	49.9022		1963.37	33.1596
			1961.44	99.2042		1961.44	83.5062		1961.44	71.1266			1961.44	40.0525		1961.44	19.8971		3443.65	10.0442			1963.37	83.272		1961.44	49.9034		1961.44	33.171
			1959.52	99.1973		1959.52	83.512		1959.52	71.0971			1959.52	40.0728		1959.52	19.9008		3442.93	10.0521			1961.44	83.2854		1959.52	49.9045		1959.52	33.1741
			1957.59	99.2088		1957.59	83.5273		1957.59	71.0857			1957.59	40.0839		1957.59	19.9003		3442.22	10.0633			1959.52	83.3065		1957.59	49.9011		1957.59	33.1718
			1955.66	99.2385		1955.66	83.5389		1955.66	71.0873			1955.66	40.082		1955.66	19.8948		3441.5	10.0707			1957.59	83.3161		1955.66	49.8931		1955.66	33.171
			1953.73	99.2704		1953.73	83.5427		1953.73	71.0971			1953.73	40.07		1953.73	19.8875		3440.78	10.0688			1955.66	83.2988		1953.73	49.8827		1953.73	33.1764
			1951.8	99.291		1951.8	83.537		1951.8	71.1151			1951.8	40.0599		1951.8	19.882		3440.07	10.0575			1953.73	83.2681		1951.8	49.8793		1951.8	33.1871
			1949.87	99.2933		1949.87	83.5254		1949.87	71.1315			1949.87	40.0562		1949.87	19.8788		3439.35	10.0425			1951.8	83.2451		1949.87	49.8816		1949.87	33.1978
			1947.94	99.2773		1947.94	83.5082		1947.94	71.1381			1947.94	40.0572		1947.94	19.8751		3438.64	10.0327			1949.87	83.2355		1947.94	49.8907		1947.94	33.2016
			1946.02	99.2476		1946.02	83.4966		1946.02	71.1348			1946.02	40.0544		1946.02	19.871		3437.92	10.0326			1947.94	83.2374		1946.02	49.9057		1946.02	33.1924
			1944.09	99.227		1944.09	83.4928		1944.09	71.1282			1944.09	40.0461		1944.09	19.8678		3437.21	10.0381			1946.02	83.2413		1944.09	49.9218		1944.09	33.1703
			1942.16	99.2225		1942.16	83.5004		1942.16	71.12			1942.16	40.0359		1942.16	19.8669		3436.49	10.0408			1944.09	83.2413		1942.16	49.9344		1942.16	33.1451
			1940.23	99.2339		1940.23	83.5101		1940.23	71.1119			1940.23	40.0295		1940.23	19.8678		3435.77	10.0375			1942.16	83.2394		1940.23	49.9367		1940.23	33.1267
			1938.3	99.2499		1938.3	83.5139		1938.3	71.0987			1938.3	40.0258		1938.3	19.8696		3435.06	10.0327			1940.23	83.2374		1938.3	49.9252		1938.3	33.1199
			1936.37	99.2704		1936.37	83.5158		1936.37	71.0873			1936.37	40.0203		1936.37	19.8706		3434.34	10.0311			1938.3	83.2355		1936.37	49.9022		1936.37	33.1245
			1934.44	99.291		1934.44	83.5197		1934.44	71.0889			1934.44	40.0074		1934.44	19.8706		3433.63	10.0333			1936.37	83.2259		1934.44	49.8793		1934.44	33.1359
			1932.51	99.3093		1932.51	83.5273		1932.51	71.1069			1932.51	39.9871		1932.51	19.8678		3432.91	10.0361			1934.44	83.2068		1932.51	49.8666		1932.51	33.1489
			1930.59	99.3276		1930.59	83.5332		1930.59	71.1364			1930.59	39.9623		1930.59	19.8637		3432.2	10.0365			1932.51	83.1742		1930.59	49.8689		1930.59	33.1565
			1928.66	99.3368		1928.66	83.5273		1928.66	71.1659			1928.66	39.9402		1928.66	19.8568		3431.48	10.0348			1930.59	83.134		1928.66	49.8804		1928.66	33.1557
			1926.73	99.3368		1926.73	83.5101		1926.73	71.1839			1926.73	39.9264		1926.73	19.8491		3430.76	10.0332			1928.66	83.0919		1926.73	49.8884		1926.73	33.1496
			1924.8	99.3345		1924.8	83.4928		1924.8	71.1872			1924.8	39.92		1924.8	19.8404		3430.05	10.0325			1926.73	83.0517		1924.8	49.885		1924.8	33.1443
			1922.87	99.3368		1922.87	83.4832		1922.87	71.1806			1922.87	39.9163		1922.87	19.834		3429.33	10.0317			1924.8	83.0173		1922.87	49.8735		1922.87	33.1428
			1920.94	99.3436		1920.94	83.4889		1920.94	71.1708			1920.94	39.9062		1920.94	19.8303		3428.62	10.0314			1922.87	82.9906		1920.94	49.8597		1920.94	33.1428
			1919.01	99.3459		1919.01	83.5042		1919.01	71.1675			1919.01	39.8896		1919.01	19.8299		3427.9	10.0323			1920.94	82.9734		1919.01	49.8494		1919.01	33.142
			1917.09	99.3368		1917.09	83.5216		1917.09	71.1708			1917.09	39.8722		1917.09	19.8313		3427.19	10.0333			1919.01	82.9638		1917.09	49.8471		1917.09	33.139
			1915.16	99.3162		1915.16	83.5312		1915.16	71.1806			1915.16	39.8593		1915.16	19.834		3426.47	10.033			1917.09	82.9657		1915.16	49.8517		1915.16	33.1359
			1913.23	99.307		1913.23	83.5293		1913.23	71.1905			1913.23	39.852		1913.23	19.8376		3425.76	10.0317			1915.16	82.981		1913.23	49.8575		1913.23	33.1336
			1911.3	99.3162		1911.3	83.5178		1911.3	71.2003			1911.3	39.8501		1911.3	19.8408		3425.04	10.0301			1913.23	83.0059		1911.3	49.862		1911.3	33.1336
			1909.37	99.3299		1909.37	83.5023		1909.37	71.2052			1909.37	39.8501		1909.37	19.8422		3424.32	10.0271			1911.3	83.0326		1909.37	49.8666		1909.37	33.1351
			1907.44	99.3368		1907.44	83.4851		1907.44	71.2069			1907.44	39.8465		1907.44	19.8418		3423.61	10.0227			1909.37	83.0537		1907.44	49.8712		1907.44	33.1397
			1905.51	99.3368		1905.51	83.4716		1905.51	71.202			1905.51	39.8355		1905.51	19.8404		3422.89	10.0192			1907.44	83.0594		1905.51	49.8747		1905.51	33.1481
			1903.58	99.3391		1903.58	83.4601		1903.58	71.1921			1903.58	39.8235		1903.58	19.8386		3422.18	10.0199			1905.51	83.0479		1903.58	49.8747		1903.58	33.1542
			1901.66	99.3436		1901.66	83.4524		1901.66	71.1872			1901.66	39.8126		1901.66	19.8354		3421.46	10.0248			1903.58	83.0288		1901.66	49.8758		1901.66	33.1565
			1899.73	99.3482		1899.73	83.4524		1899.73	71.1905			1899.73	39.8043		1899.73	19.8308		3420.75	10.03			1901.66	83.0097		1899.73	49.8781		1899.73	33.1542
			1897.8	99.3436		1897.8	83.4543		1897.8	71.1938			1897.8	39.7961		1897.8	19.8253		3420.03	10.0318			1899.73	82.9925		1897.8	49.8827		1897.8	33.1496
			1895.87	99.3322		1895.87	83.4543		1895.87	71.1954			1895.87	39.7878		1895.87	19.8198		3419.32	10.031			1897.8	82.981		1895.87	49.885		1895.87	33.1466
			1893.94	99.323		1893.94	83.4543		1893.94	71.1921			1893.94	39.7814		1893.94	19.8166		3418.6	10.0301			1895.87	82.9734		1893.94	49.8804		1893.94	33.1458
			1892.01	99.3185		1892.01	83.4582		1892.01	71.1856			1892.01	39.7768		1892.01	19.8157		3417.88	10.0296			1893.94	82.9695		1892.01	49.8712		1892.01	33.1473
			1890.08	99.3208		1890.08	83.4677		1890.08	71.179			1890.08	39.7704		1890.08	19.8176		3417.17	10.0292			1892.01	82.9657		1890.08	49.8609		1890.08	33.1504
			1888.15	99.3299		1888.15	83.4773		1888.15	71.1774			1888.15	39.764		1888.15	19.8203		3416.45	10.0291			1890.08	82.96		1888.15	49.8552		1888.15	33.1519
			1886.23	99.3436		1886.23	83.4773		1886.23	71.1839			1886.23	39.7576		1886.23	19.8244		3415.74	10.0287			1888.15	82.9581		1886.23	49.8552		1886.23	33.1512
			1884.3	99.3665		1884.3	83.4697		1884.3	71.1954			1884.3	39.753		1884.3	19.8285		3415.02	10.0265			1886.23	82.9638		1884.3	49.8586		1884.3	33.1473
			1882.37	99.3871		1882.37	83.462		1882.37	71.2052			1882.37	39.7539		1882.37	19.8322		3414.3	10.0218			1884.3	82.9715		1882.37	49.8609		1882.37	33.1428
			1880.44	99.3985		1880.44	83.462		1880.44	71.2036			1880.44	39.7612		1880.44	19.8354		3413.59	10.0166			1882.37	82.9791		1880.44	49.8643		1880.44	33.1397
			1878.51	99.394		1878.51	83.4735		1878.51	71.1905			1878.51	39.7732		1878.51	19.8381		3412.87	10.013			1880.44	82.9829		1878.51	49.8724		1878.51	33.1374
			1876.58	99.3756		1876.58	83.4928		1876.58	71.1692			1876.58	39.7851		1876.58	19.8404		3412.16	10.0125			1878.51	82.9829		1876.58	49.8907		1876.58	33.1374
			1874.65	99.3459		1874.65	83.512		1874.65	71.1479			1874.65	39.7942		1874.65	19.8422		3411.44	10.0145			1876.58	82.981		1874.65	49.9149		1874.65	33.1397
			1872.73	99.3162		1872.73	83.5216		1872.73	71.1266			1872.73	39.8015		1872.73	19.844		3410.73	10.0179			1874.65	82.9772		1872.73	49.9367		1872.73	33.1451
			1870.8	99.3002		1870.8	83.5216		1870.8	71.1102			1870.8	39.8089		1870.8	19.844		3410.01	10.0218			1872.73	82.9791		1870.8	49.9459		1870.8	33.1512
			1868.87	99.3047		1868.87	83.512		1868.87	71.1053			1868.87	39.818		1868.87	19.8422		3409.3	10.0242			1870.8	82.9906		1868.87	49.9367		1868.87	33.155
			1866.94	99.3185		1866.94	83.4947		1866.94	71.1135			1866.94	39.8291		1866.94	19.8395		3408.58	10.0223			1868.87	83.0135		1866.94	49.9149		1866.94	33.1588
			1865.01	99.3368		1865.01	83.4716		1865.01	71.1315			1865.01	39.8382		1865.01	19.8372		3407.86	10.0169			1866.94	83.0345		1865.01	49.8907		1865.01	33.1641
			1863.08	99.3596		1863.08	83.4505		1863.08	71.1495			1863.08	39.8437		1863.08	19.8354		3407.15	10.0128			1865.01	83.0441		1863.08	49.8735		1863.08	33.1695
			1861.15	99.3802		1861.15	83.4332		1861.15	71.1594			1861.15	39.8465		1861.15	19.8335		3406.43	10.013			1863.08	83.0384		1861.15	49.8655		1861.15	33.1725
			1859.22	99.3917		1859.22	83.4217		1859.22	71.1594			1859.22	39.8474		1859.22	19.8313		3405.72	10.0161			1861.15	83.0231		1859.22	49.8666		1859.22	33.1695
			1857.3	99.3985		1857.3	83.4217		1857.3	71.1528			1857.3	39.8483		1857.3	19.8276		3405	10.0204			1859.22	83.0059		1857.3	49.8689		1857.3	33.1626
			1855.37	99.3985		1855.37	83.4332		1855.37	71.1397			1855.37	39.8483		1855.37	19.8221		3404.29	10.0257			1857.3	82.9906		1855.37	49.8678		1855.37	33.155
			1853.44	99.3894		1853.44	83.4447		1853.44	71.1282			1853.44	39.8492		1853.44	19.8157		3403.57	10.0298			1855.37	82.981		1853.44	49.8597		1853.44	33.1496
			1851.51	99.3734		1851.51	83.4466		1851.51	71.1233			1851.51	39.8492		1851.51	19.8089		3402.86	10.0303			1853.44	82.9715		1851.51	49.8506		1851.51	33.1466
			1849.58	99.3551		1849.58	83.4313		1849.58	71.1249			1849.58	39.8456		1849.58	19.8029		3402.14	10.029			1851.51	82.96		1849.58	49.8402		1849.58	33.1435
			1847.65	99.3368		1847.65	83.4121		1847.65	71.1315			1847.65	39.8364		1847.65	19.7979		3401.42	10.0288			1849.58	82.9428		1847.65	49.8287		1847.65	33.1405
			1845.72	99.3345		1845.72	83.4005		1845.72	71.1315			1845.72	39.8245		1845.72	19.7938		3400.71	10.0289			1847.65	82.9237		1845.72	49.8184		1845.72	33.1359
			1843.8	99.3436		1843.8	83.4062		1843.8	71.1184			1843.8	39.8144		1843.8	19.7897		3399.99	10.0264			1845.72	82.9065		1843.8	49.8138		1843.8	33.1313
			1841.87	99.3528		1841.87	83.4159		1841.87	71.0987			1841.87	39.8089		1841.87	19.7861		3399.28	10.0226			1843.8	82.8932		1841.87	49.8161		1841.87	33.1267
			1839.94	99.3596		1839.94	83.4236		1839.94	71.0807			1839.94	39.8089		1839.94	19.7829		3398.56	10.0221			1841.87	82.8855		1839.94	49.8207		1839.94	33.1245
			1838.01	99.3619		1838.01	83.4255		1838.01	71.0709			1838.01	39.8098		1838.01	19.7802		3397.84	10.0279			1839.94	82.8779		1838.01	49.8219		1838.01	33.1237
			1836.08	99.3573		1836.08	83.4197		1836.08	71.0726			1836.08	39.8098		1836.08	19.7774		3397.13	10.0367			1838.01	82.8645		1836.08	49.8196		1836.08	33.1252
			1834.15	99.3413		1834.15	83.4101		1834.15	71.0791			1834.15	39.808		1834.15	19.7742		3396.41	10.0413			1836.08	82.8493		1834.15	49.815		1834.15	33.129
			1832.22	99.3299		1832.22	83.4043		1832.22	71.084			1832.22	39.8025		1832.22	19.7706		3395.7	10.0382			1834.15	82.8359		1832.22	49.8081		1832.22	33.1328
			1830.3	99.323		1830.3	83.4043		1830.3	71.084			1830.3	39.7951		1830.3	19.766		3394.98	10.0312			1832.22	82.8283		1830.3	49.8001		1830.3	33.1359
			1828.37	99.3093		1828.37	83.4082		1828.37	71.0758			1828.37	39.7851		1828.37	19.7611		3394.27	10.0281			1830.3	82.8283		1828.37	49.7944		1828.37	33.1374
			1826.44	99.3025		1826.44	83.4121		1826.44	71.0644			1826.44	39.7732		1826.44	19.7569		3393.55	10.0315			1828.37	82.8283		1826.44	49.7886		1826.44	33.1374
			1824.51	99.307		1824.51	83.4121		1824.51	71.0496			1824.51	39.7622		1824.51	19.7533		3392.84	10.0371			1826.44	82.8321		1824.51	49.7829		1824.51	33.1359
			1822.58	99.3208		1822.58	83.4121		1822.58	71.0398			1822.58	39.7539		1822.58	19.7492		3392.12	10.0385			1824.51	82.8321		1822.58	49.776		1822.58	33.1336
			1820.65	99.3368		1820.65	83.414		1820.65	71.0366			1820.65	39.7466		1820.65	19.7438		3391.41	10.0348			1822.58	82.8283		1820.65	49.7691		1820.65	33.1306
			1818.72	99.3459		1818.72	83.4197		1818.72	71.0398			1818.72	39.7393		1818.72	19.736		3390.69	10.0302			1820.65	82.8188		1818.72	49.7623		1818.72	33.1267
			1816.8	99.3413		1816.8	83.4274		1816.8	71.0464			1816.8	39.7274		1816.8	19.7265		3389.97	10.0281			1818.72	82.8016		1816.8	49.7554		1816.8	33.1214
			1814.87	99.3253		1814.87	83.4293		1814.87	71.0529			1814.87	39.7127		1814.87	19.7152		3389.26	10.0266			1816.8	82.773		1814.87	49.7474		1814.87	33.113
			1812.94	99.307		1812.94	83.4274		1812.94	71.066			1812.94	39.6972		1812.94	19.702		3388.54	10.0228			1814.87	82.7349		1812.94	49.7348		1812.94	33.1008
			1811.01	99.2887		1811.01	83.4159		1811.01	71.0807			1811.01	39.6808		1811.01	19.6875		3387.83	10.0192			1812.94	82.6892		1811.01	49.7199		1811.01	33.0871
			1809.08	99.2636		1809.08	83.4005		1809.08	71.0971			1809.08	39.6625		1809.08	19.6725		3387.11	10.0209			1811.01	82.6416		1809.08	49.7016		1809.08	33.0772
			1807.15	99.2293		1807.15	83.3813		1807.15	71.1069			1807.15	39.6406		1807.15	19.6589		3386.39	10.0284			1809.08	82.596		1807.15	49.6821		1807.15	33.0719
			1805.22	99.1882		1805.22	83.366		1805.22	71.1102			1805.22	39.6141		1805.22	19.6463		3385.68	10.0365			1807.15	82.5503		1805.22	49.6615		1805.22	33.0696
			1803.29	99.1539		1803.29	83.3506		1803.29	71.1069			1803.29	39.584		1803.29	19.6332		3384.96	10.0401			1805.22	82.499		1803.29	49.6387		1803.29	33.0673
			1801.37	99.1357		1801.37	83.3333		1801.37	71.0971			1801.37	39.5512		1801.37	19.6182		3384.25	10.0377			1803.29	82.4382		1801.37	49.617		1801.37	33.065
			1799.44	99.1334		1799.44	83.3122		1799.44	71.084			1799.44	39.5185		1799.44	19.6006		3383.53	10.0317			1801.37	82.3756		1799.44	49.5987		1799.44	33.0605
			1797.51	99.1357		1797.51	83.2911		1797.51	71.0693			1797.51	39.4857		1797.51	19.5817		3382.82	10.0276			1799.44	82.3112		1797.51	49.5827		1797.51	33.0551
			1795.58	99.1334		1795.58	83.27		1795.58	71.0562			1795.58	39.453		1795.58	19.5605		3382.1	10.03			1797.51	82.243		1795.58	49.5644		1795.58	33.049
			1793.65	99.1265		1793.65	83.2547		1793.65	71.0464			1793.65	39.4194		1793.65	19.5367		3381.39	10.0365			1795.58	82.1691		1793.65	49.537		1793.65	33.0422
			1791.72	99.1129		1791.72	83.2413		1791.72	71.0382			1791.72	39.384		1791.72	19.5092		3380.67	10.0406			1793.65	82.0897		1791.72	49.5005		1791.72	33.0353
			1789.79	99.09		1789.79	83.2317		1789.79	71.0349			1789.79	39.3496		1789.79	19.4796		3379.95	10.0395			1791.72	82.0047		1789.79	49.4607		1789.79	33.0277
			1787.87	99.0718		1787.87	83.2317		1787.87	71.0349			1787.87	39.3161		1787.87	19.4496		3379.24	10.0367			1789.79	81.9179		1787.87	49.4208		1787.87	33.0194
			1785.94	99.0672		1785.94	83.2394		1785.94	71.0382			1785.94	39.2835		1785.94	19.4187		3378.52	10.0357			1787.87	81.8236		1785.94	49.3822		1785.94	33.008
			1784.01	99.0764		1784.01	83.2528		1784.01	71.0382			1784.01	39.2473		1784.01	19.3861		3377.81	10.0373			1785.94	81.7238		1784.01	49.3458		1784.01	32.9943
			1782.08	99.0832		1782.08	83.2624		1782.08	71.0366			1782.08	39.2067		1782.08	19.3517		3377.09	10.0407			1784.01	81.6185		1782.08	49.3094		1782.08	32.9791
			1780.15	99.0741		1780.15	83.2624		1780.15	71.0333			1780.15	39.1607		1780.15	19.317		3376.38	10.0434			1782.08	81.5134		1780.15	49.2686		1780.15	32.9647
			1778.22	99.0399		1778.22	83.2528		1778.22	71.0349			1778.22	39.112		1778.22	19.2828		3375.66	10.0427			1780.15	81.4046		1778.22	49.2255		1778.22	32.9502
			1776.29	98.9965		1776.29	83.2451		1776.29	71.0366			1776.29	39.0607		1776.29	19.2464		3374.95	10.0387			1778.22	81.2903		1776.29	49.1802		1776.29	32.9366
			1774.36	98.9624		1774.36	83.2432		1774.36	71.0398			1774.36	39.005		1774.36	19.2052		3374.23	10.0352			1776.29	81.165		1774.36	49.1292		1774.36	32.9207
			1772.44	98.9396		1772.44	83.2394		1772.44	71.0349			1772.44	38.9422		1772.44	19.1571		3373.51	10.035			1774.36	81.0305		1772.44	49.0716		1772.44	32.904
			1770.51	98.9213		1770.51	83.2279		1770.51	71.0251			1770.51	38.8777		1770.51	19.1064		3372.8	10.0364			1772.44	80.8851		1770.51	49.0095		1770.51	32.8881
			1768.58	98.9008		1768.58	83.2144		1768.58	71.012			1768.58	38.815		1768.58	19.0577		3372.08	10.0372			1770.51	80.7437		1768.58	48.9452		1768.58	32.8737
			1766.65	98.8872		1766.65	83.2049		1766.65	71.0006			1766.65	38.7561		1766.65	19.0108		3371.37	10.038			1768.58	80.6118		1766.65	48.8787		1766.65	32.8586
			1764.72	98.8712		1764.72	83.1972		1764.72	70.9924			1764.72	38.6964		1764.72	18.9614		3370.65	10.0392			1766.65	80.4876		1764.72	48.8056		1764.72	32.8389
			1762.79	98.8508		1762.79	83.1838		1762.79	70.9826			1762.79	38.6314		1762.79	18.903		3369.94	10.0379			1764.72	80.3579		1762.79	48.7225		1762.79	32.814
			1760.86	98.8144		1760.86	83.1608		1760.86	70.9695			1760.86	38.5576		1760.86	18.8313		3369.22	10.0316			1762.79	80.2082		1760.86	48.6251		1760.86	32.7838
			1758.93	98.762		1758.93	83.1321		1758.93	70.9548			1758.93	38.4689		1758.93	18.7422		3368.5	10.0237			1760.86	80.0219		1758.93	48.5054		1758.93	32.7475
			1757.01	98.7029		1757.01	83.1091		1757.01	70.9385			1757.01	38.3539		1757.01	18.6282		3367.79	10.02			1758.93	79.7864		1757.01	48.3415		1757.01	32.7001
			1755.08	98.6325		1755.08	83.0938		1755.08	70.9173			1755.08	38.1918		1755.08	18.4765		3367.07	10.0207			1757.01	79.4728		1755.08	48.0983		1755.08	32.6316
			1753.15	98.5576		1753.15	83.0824		1753.15	70.8862			1753.15	37.9542		1753.15	18.265		3366.36	10.0209			1755.08	79.0167		1753.15	47.7156		1753.15	32.5273
			1751.22	98.485		1751.22	83.0747		1751.22	70.8503			1751.22	37.6114		1751.22	17.9622		3365.64	10.0175			1753.15	78.3103		1751.22	47.1162		1751.22	32.3645
			1749.29	98.417		1749.29	83.0575		1749.29	70.8161			1749.29	37.1398		1749.29	17.5453		3364.93	10.0131			1751.22	77.2163		1749.29	46.2477		1749.29	32.1239
			1747.36	98.3535		1747.36	83.0269		1747.36	70.7867			1747.36	36.5368		1747.36	17.0067		3364.21	10.0123			1749.29	75.6325		1747.36	45.0921		1747.36	31.7943
			1745.43	98.3015		1745.43	82.9887		1745.43	70.7639			1745.43	35.8105		1745.43	16.3531		3363.49	10.0164			1747.36	73.5206		1745.43	43.6616		1745.43	31.3754
			1743.51	98.2472		1743.51	82.9466		1743.51	70.7395			1743.51	34.9744		1743.51	15.6016		3362.78	10.0227			1745.43	70.8971		1743.51	41.9943		1743.51	30.8773
			1741.58	98.1725		1741.58	82.8989		1741.58	70.7053			1741.58	34.0573		1741.58	14.786		3362.06	10.0273			1743.51	67.8358		1741.58	40.1689		1741.58	30.32
			1739.65	98.0686		1739.65	82.8474		1739.65	70.6548			1739.65	33.0941		1739.65	13.9518		3361.35	10.0284			1741.58	64.488		1739.65	38.2966		1739.65	29.7357
			1737.72	97.9445		1737.72	82.7921		1737.72	70.5914			1737.72	32.0893		1737.72	13.1323		3360.63	10.0278			1739.65	61.0603		1737.72	36.4628		1737.72	29.152
			1735.79	97.8273		1735.79	82.7216		1735.79	70.5183			1735.79	30.9763		1735.79	12.3177		3359.92	10.0286			1737.72	57.6951		1735.79	34.6505		1735.79	28.5732
			1733.86	97.735		1733.86	82.6283		1733.86	70.4469			1733.86	29.6422		1733.86	11.4815		3359.2	10.0317			1735.79	54.3161		1733.86	32.7922		1733.86	27.9981
			1731.93	97.6652		1731.93	82.5123		1731.93	70.3837			1731.93	27.9976		1731.93	10.6194		3358.49	10.034			1733.86	50.6966		1731.93	30.883		1731.93	27.4422
			1730.01	97.609		1730.01	82.3889		1730.01	70.3237			1730.01	25.9824		1730.01	9.7315		3357.77	10.033			1731.93	46.6637		1730.01	28.9708		1730.01	26.9289
			1728.08	97.5371		1728.08	82.2619		1728.08	70.2574			1728.08	23.6015		1728.08	8.82917		3357.05	10.0304			1730.01	42.153		1728.08	27.17		1728.08	26.4868
			1726.15	97.4249		1726.15	82.1332		1726.15	70.183			1726.15	21.0058		1726.15	7.98215		3356.34	10.0296			1728.08	37.3266		1726.15	25.733		1726.15	26.1739
			1724.22	97.2635		1724.22	81.999		1724.22	70.1039			1724.22	18.482		1724.22	7.3183		3355.62	10.0323			1726.15	32.7385		1724.22	25.0035		1724.22	26.0693
			1722.29	97.0599		1722.29	81.867		1722.29	70.0216			1722.29	16.3546		1722.29	6.97445		3354.91	10.0366			1724.22	29.1681		1722.29	25.2947		1722.29	26.2391
			1720.36	96.8412		1720.36	81.7445		1720.36	69.9362			1720.36	14.8607		1720.36	7.05001		3354.19	10.039			1722.29	27.3123		1720.36	26.7713		1720.36	26.7029
			1718.43	96.6296		1718.43	81.6279		1718.43	69.8461			1718.43	14.1062		1718.43	7.57617		3353.48	10.0377			1720.36	27.5898		1718.43	29.3427		1718.43	27.4093
			1716.51	96.4428		1716.51	81.5171		1716.51	69.7625			1716.51	14.1043		1716.51	8.47423		3352.76	10.0344			1718.43	30.078		1716.51	32.5387		1716.51	28.2136
			1714.58	96.2964		1714.58	81.4121		1714.58	69.6951			1714.58	14.7819		1714.58	9.54861		3352.05	10.0318			1716.51	34.3691		1714.58	35.6328		1714.58	28.9407
			1712.65	96.1812		1712.65	81.3184		1712.65	69.6453			1712.65	15.9878		1712.65	10.5952		3351.33	10.0305			1714.58	39.5466		1712.65	38.1171		1712.65	29.4971
			1710.72	96.0616		1710.72	81.236		1710.72	69.602			1710.72	17.5336		1710.72	11.5048		3350.61	10.0301			1712.65	44.6847		1710.72	39.9043		1710.72	29.8881
			1708.79	95.8893		1708.79	81.1538		1708.79	69.5508			1708.79	19.215		1708.79	12.2653		3349.9	10.0309			1710.72	49.282		1708.79	41.1529		1708.79	30.1626
			1706.86	95.6247		1706.86	81.0529		1706.86	69.4867			1706.86	20.83		1706.86	12.9062		3349.18	10.0322			1708.79	53.2352		1706.86	42.0533		1706.86	30.3619
			1704.93	95.2423		1704.93	80.9187		1704.93	69.4084			1704.93	22.208		1704.93	13.4536		3348.47	10.0318			1706.86	56.5847		1704.93	42.7307		1704.93	30.5105
			1703	94.7524		1703	80.74		1703	69.3078			1703	23.2772		1703	13.9229		3347.75	10.0301			1704.93	59.3566		1703	43.2544		1703	30.6153
			1701.08	94.1846		1701.08	80.5117		1701.08	69.1611			1701.08	24.1024		1701.08	14.3331		3347.03	10.0302			1703	61.5841		1701.08	43.6737		1701.08	30.676
			1699.15	93.5772		1699.15	80.2415		1699.15	68.9608			1699.15	24.8153		1699.15	14.6906		3346.32	10.0333			1701.08	63.378		1699.15	44.019		1699.15	30.6908
			1697.22	92.9801		1697.22	79.9537		1697.22	68.7246			1697.22	25.5288		1697.22	14.9882		3345.6	10.037			1699.15	64.8618		1697.22	44.2976		1697.22	30.6591
			1695.29	92.4124		1695.29	79.6634		1695.29	68.4892			1695.29	26.3069		1695.29	15.2223		3344.89	10.0393			1697.22	66.1072		1695.29	44.5174		1695.29	30.5907
			1693.36	91.8586		1693.36	79.3777		1693.36	68.2845			1693.36	27.1631		1693.36	15.4		3344.17	10.0403			1695.29	67.1612		1693.36	44.6972		1693.36	30.5041
			1691.43	91.3019		1691.43	79.0986		1691.43	68.107			1691.43	28.0989		1691.43	15.5403		3343.46	10.0406			1693.36	68.0548		1691.43	44.857		1691.43	30.4137
			1689.5	90.7194		1689.5	78.8204		1689.5	67.9332			1689.5	29.1226		1689.5	15.6671		3342.74	10.0397			1691.43	68.8349		1689.5	45.0225		1689.5	30.3263
			1687.58	90.0969		1687.58	78.536		1687.58	67.7395			1687.58	30.2287		1687.58	15.8012		3342.03	10.0369			1689.5	69.5615		1687.58	45.2095		1687.58	30.2475
			1685.65	89.4355		1685.65	78.2292		1685.65	67.509			1685.65	31.4007		1685.65	15.9555		3341.31	10.0333			1687.58	70.2908		1685.65	45.4182		1685.65	30.1841
			1683.72	88.7442		1683.72	77.8966		1683.72	67.2484			1683.72	32.5717		1683.72	16.1269		3340.59	10.0298			1685.65	71.0557		1683.72	45.6352		1683.72	30.139
			1681.79	88.0643		1681.79	77.5602		1681.79	66.9918			1681.79	33.6132		1681.79	16.2956		3339.88	10.0259			1683.72	71.8421		1681.79	45.8342		1681.79	30.1161
			1679.86	87.44		1679.86	77.2483		1679.86	66.7563			1679.86	34.4548		1679.86	16.4475		3339.16	10.0211			1681.79	72.582		1679.86	45.9992		1679.86	30.1112
			1677.93	86.852		1677.93	76.9518		1677.93	66.5292			1677.93	35.1213		1677.93	16.5829		3338.45	10.018			1679.86	73.2283		1677.93	46.1296		1677.93	30.1216
			1676	86.2581		1676	76.6565		1676	66.2906			1676	35.6689		1676	16.7082		3337.73	10.0205			1677.93	73.7749		1676	46.2306		1676	30.1466
			1674.07	85.6407		1674.07	76.3464		1674.07	66.0347			1674.07	36.1293		1674.07	16.8283		3337.02	10.028			1676	74.235		1674.07	46.3074		1674.07	30.1862
			1672.15	85.0198		1672.15	76.0202		1672.15	65.7646			1672.15	36.5149		1672.15	16.9449		3336.3	10.0342			1674.07	74.6103		1672.15	46.3596		1672.15	30.2405
			1670.22	84.4151		1670.22	75.6778		1670.22	65.4805			1670.22	36.8332		1670.22	17.06		3335.59	10.0334			1672.15	74.9098		1670.22	46.3917		1670.22	30.3067
			1668.29	83.8224		1668.29	75.3301		1668.29	65.1962			1668.29	37.0868		1668.29	17.1724		3334.87	10.0263			1670.22	75.143		1668.29	46.412		1668.29	30.3773
			1666.36	83.2473		1666.36	75.0013		1666.36	64.937			1666.36	37.2803		1666.36	17.2791		3334.15	10.0198			1668.29	75.3163		1666.36	46.428		1666.36	30.4459
			1664.43	82.6875		1664.43	74.6945		1664.43	64.7101			1664.43	37.424		1664.43	17.3816		3333.44	10.0188			1666.36	75.436		1664.43	46.4451		1664.43	30.5105
			1662.5	82.1278		1662.5	74.3976		1662.5	64.5122			1662.5	37.5327		1662.5	17.4799		3332.72	10.0226			1664.43	75.509		1662.5	46.4633		1662.5	30.5738
			1660.57	81.5737		1660.57	74.1103		1660.57	64.349			1660.57	37.614		1660.57	17.5711		3332.01	10.0261			1662.5	75.5507		1660.57	46.4858		1660.57	30.6379
			1658.64	81.0457		1658.64	73.848		1658.64	64.2099			1658.64	37.673		1658.64	17.6539		3331.29	10.0254			1660.57	75.5699		1658.64	46.5147		1658.64	30.7007
			1656.72	80.5471		1656.72	73.6018		1656.72	64.074			1656.72	37.712		1656.72	17.7325		3330.58	10.0218			1658.64	75.5768		1656.72	46.55		1656.72	30.7665
			1654.79	80.0571		1654.79	73.3481		1654.79	63.9149			1654.79	37.7242		1654.79	17.8115		3329.86	10.0204			1656.72	75.5716		1654.79	46.5908		1654.79	30.841
			1652.86	79.561		1652.86	73.0699		1652.86	63.74			1652.86	37.6851		1652.86	17.89		3329.14	10.0232			1654.79	75.5507		1652.86	46.6369		1652.86	30.9264
			1650.93	79.1098		1650.93	72.8079		1650.93	63.5787			1650.93	37.5517		1650.93	17.9589		3328.43	10.0263			1652.86	75.4986		1650.93	46.6853		1650.93	31.0126
			1649	78.7699		1649	72.5937		1649	63.4354			1649	37.258		1649	18.0152		3327.71	10.0252			1650.93	75.3996		1649	46.724		1649	31.092
			1647.07	78.5254		1647.07	72.4167		1647.07	63.291			1647.07	36.7452		1647.07	18.0613		3327	10.0212			1649	75.2209		1647.07	46.7455		1647.07	31.1658
			1645.14	78.3285		1645.14	72.2551		1645.14	63.1512			1645.14	36.0155		1645.14	18.0971		3326.28	10.0193			1647.07	74.915		1645.14	46.7488		1645.14	31.2362
			1643.22	78.1736		1643.22	72.1122		1643.22	63.0292			1643.22	35.156		1643.22	18.1242		3325.57	10.0216			1645.14	74.4627		1643.22	46.7401		1643.22	31.3003
			1641.29	78.0674		1641.29	71.9894		1641.29	62.9234			1641.29	34.3044		1641.29	18.1468		3324.85	10.0252			1643.22	73.9058		1641.29	46.7294		1641.29	31.3573
			1639.36	78.0189		1639.36	71.8752		1639.36	62.8133			1639.36	33.6186		1639.36	18.1702		3324.14	10.0264			1641.29	73.343		1639.36	46.7348		1639.36	31.4101
			1637.43	78.0333		1637.43	71.761		1637.43	62.6848			1637.43	33.2261		1637.43	18.1978		3323.42	10.0258			1639.36	72.9086		1637.43	46.7692		1637.43	31.4658
			1635.5	78.0962		1635.5	71.6471		1635.5	62.5391			1635.5	33.1772		1635.5	18.2293		3322.7	10.027			1637.43	72.7225		1635.5	46.8414		1635.5	31.5296
			1633.57	78.1952		1633.57	71.5466		1633.57	62.4054			1633.57	33.4257		1633.57	18.2625		3321.99	10.0325			1635.5	72.8247		1633.57	46.9505		1633.57	31.6016
			1631.64	78.3502		1631.64	71.4823		1631.64	62.3006			1631.64	33.8836		1631.64	18.2966		3321.27	10.0397			1633.57	73.1592		1631.64	47.0836		1631.64	31.6737
			1629.71	78.5869		1629.71	71.4593		1629.71	62.2146			1629.71	34.4739		1629.71	18.3337		3320.56	10.0434			1631.64	73.6341		1629.71	47.2357		1629.71	31.746
			1627.79	78.8987		1627.79	71.4741		1627.79	62.1344			1627.79	35.1302		1627.79	18.3738		3319.84	10.0422			1629.71	74.1837		1627.79	47.398		1627.79	31.8184
			1625.86	79.2757		1625.86	71.5268		1625.86	62.0472			1625.86	35.7857		1625.86	18.4175		3319.12	10.0388			1627.79	74.7582		1625.86	47.5631		1625.86	31.8925
			1623.93	79.7058		1623.93	71.6207		1623.93	61.9444			1623.93	36.384		1623.93	18.4621		3318.41	10.0353			1625.86	75.3232		1623.93	47.721		1623.93	31.9653
			1622	80.1715		1622	71.7528		1622	61.8218			1622	36.8884		1622	18.5025		3317.69	10.0309			1623.93	75.8558		1622	47.8685		1622	32.0294
			1620.07	80.6808		1620.07	71.9232		1620.07	61.6811			1620.07	37.2872		1620.07	18.5306		3316.98	10.0262			1622	76.3394		1620.07	48.001		1620.07	32.07
			1618.14	81.2587		1618.14	72.1371		1618.14	61.5222			1618.14	37.5976		1618.14	18.5336		3316.26	10.0251			1620.07	76.7713		1618.14	48.1216		1618.14	32.0663
			1616.21	81.8955		1616.21	72.3867		1616.21	61.3638			1616.21	37.8408		1616.21	18.4952		3315.55	10.0308			1618.14	77.1594		1616.21	48.2314		1616.21	31.9984
			1614.29	82.5525		1614.29	72.6606		1614.29	61.2494			1614.29	38.0286		1614.29	18.4005		3314.83	10.0412			1616.21	77.5191		1614.29	48.3304		1614.29	31.8492
			1612.36	83.2147		1612.36	72.9539		1612.36	61.2057			1612.36	38.1724		1612.36	18.2453		3314.12	10.0499			1614.29	77.8447		1612.36	48.4183		1612.36	31.6161
			1610.43	83.8842		1610.43	73.2704		1610.43	61.2325			1610.43	38.2913		1610.43	18.0406		3313.4	10.0511			1612.36	78.1392		1610.43	48.4953		1610.43	31.3191
			1608.5	84.5512		1608.5	73.6035		1608.5	61.3073			1608.5	38.3964		1608.5	17.8189		3312.68	10.045			1610.43	78.4131		1608.5	48.5646		1608.5	31.0019
			1606.57	85.1981		1606.57	73.9416		1606.57	61.3906			1606.57	38.4946		1606.57	17.625		3311.97	10.0377			1608.5	78.6736		1606.57	48.6251		1606.57	30.7219
			1604.64	85.8183		1604.64	74.2743		1604.64	61.4486			1604.64	38.5851		1604.64	17.4993		3311.25	10.034			1606.57	78.9167		1604.64	48.6777		1604.64	30.5287
			1602.71	86.4012		1602.71	74.6017		1602.71	61.4599			1602.71	38.6661		1602.71	17.4667		3310.54	10.0329			1604.64	79.1423		1602.71	48.7248		1602.71	30.4508
			1600.79	86.9361		1600.79	74.9184		1600.79	61.4217			1600.79	38.7347		1600.79	17.5323		3309.82	10.0325			1602.71	79.3485		1600.79	48.7674		1600.79	30.4964
			1598.86	87.4178		1598.86	75.2244		1598.86	61.3412			1598.86	38.7927		1598.86	17.686		3309.11	10.034			1600.79	79.5351		1598.86	48.8056		1598.86	30.6555
			1596.93	87.8476		1596.93	75.5125		1596.93	61.2283			1596.93	38.8419		1596.93	17.8995		3308.39	10.0374			1598.86	79.7001		1596.93	48.8382		1596.93	30.9036
			1595	88.2267		1595	75.7737		1595	61.0846			1595	38.8839		1595	18.1355		3307.68	10.0407			1596.93	79.8434		1595	48.8619		1595	31.1989
			1593.07	88.5544		1593.07	76.0009		1593.07	60.9063			1593.07	38.9215		1593.07	18.3565		3306.96	10.0428			1595	79.9648		1593.07	48.8787		1593.07	31.4962
			1591.14	88.826		1591.14	76.1901		1591.14	60.6851			1591.14	38.9538		1591.14	18.5357		3306.24	10.0429			1593.07	80.0661		1591.14	48.8866		1591.14	31.7526
			1589.21	89.041		1589.21	76.3429		1589.21	60.4202			1589.21	38.9816		1589.21	18.6604		3305.53	10.0389			1591.14	80.151		1589.21	48.8889		1589.21	31.9396
			1587.29	89.1867		1587.29	76.459		1587.29	60.1135			1587.29	39.005		1587.29	18.7279		3304.81	10.0319			1589.21	80.2193		1587.29	48.8832		1587.29	32.0442
			1585.36	89.2606		1585.36	76.54		1585.36	59.7795			1585.36	39.0238		1585.36	18.7465		3304.1	10.028			1587.29	80.271		1585.36	48.872		1585.36	32.0729
			1583.43	89.2565		1583.43	76.5859		1583.43	59.4377			1583.43	39.0391		1583.43	18.7344		3303.38	10.0296			1585.36	80.3024		1583.43	48.8562		1583.43	32.0478
			1581.5	89.1846		1581.5	76.5947		1581.5	59.1006			1581.5	39.0508		1581.5	18.715		3302.67	10.0317			1583.43	80.3117		1581.5	48.836		1581.5	32.0051
			1579.57	89.0594		1579.57	76.5647		1579.57	58.7763			1579.57	39.0607		1579.57	18.7094		3301.95	10.0295			1581.5	80.3024		1579.57	48.8124		1579.57	31.9741
			1577.64	88.8956		1577.64	76.4942		1577.64	58.4672			1577.64	39.0706		1577.64	18.7262		3301.23	10.0255			1579.57	80.2821		1577.64	48.7843		1577.64	31.969
			1575.71	88.689		1575.71	76.3851		1575.71	58.1972			1575.71	39.0823		1575.71	18.762		3300.52	10.0247			1577.64	80.2525		1575.71	48.754		1575.71	31.9852
			1573.78	88.4443		1573.78	76.2481		1573.78	58.0032			1573.78	39.0958		1573.78	18.8083		3299.8	10.0291			1575.71	80.2174		1573.78	48.7237		1573.78	32.0124
			1571.86	88.182		1571.86	76.0937		1571.86	57.9031			1571.86	39.1111		1571.86	18.8604		3299.09	10.0357			1573.78	80.1768		1571.86	48.6912		1571.86	32.0442
			1569.93	87.8962		1569.93	75.9169		1569.93	57.8938			1569.93	39.1264		1569.93	18.9156		3298.37	10.0395			1571.86	80.1307		1569.93	48.6542		1569.93	32.0811
			1568	87.573		1568	75.7179		1568	57.9645			1568	39.1408		1568	18.9701		3297.66	10.038			1569.93	80.0753		1568	48.6172		1568	32.121
			1566.07	87.2308		1566.07	75.5142		1566.07	58.1035			1566.07	39.1534		1566.07	19.02		3296.94	10.0343			1568	80.0108		1566.07	48.5836		1566.07	32.1587
			1564.14	86.884		1564.14	75.318		1564.14	58.2924			1564.14	39.1652		1564.14	19.0621		3296.22	10.0333			1566.07	79.9372		1564.14	48.5557		1564.14	32.1883
			1562.21	86.5267		1562.21	75.1154		1562.21	58.5156			1562.21	39.1751		1562.21	19.0972		3295.51	10.0358			1564.14	79.8562		1562.21	48.5266		1562.21	32.2054
			1560.28	86.1192		1560.28	74.8788		1560.28	58.7641			1560.28	39.1814		1560.28	19.1249		3294.79	10.0386			1562.21	79.7607		1560.28	48.4909		1560.28	32.2106
			1558.36	85.6269		1558.36	74.5965		1558.36	59.0312			1558.36	39.185		1558.36	19.1452		3294.08	10.0408			1560.28	79.6487		1558.36	48.4507		1558.36	32.2069
			1556.43	85.1001		1556.43	74.3068		1556.43	59.2928			1556.43	39.1877		1556.43	19.1593		3293.36	10.0437			1558.36	79.5278		1556.43	48.4128		1556.43	32.1987
			1554.5	84.6291		1554.5	74.0609		1554.5	59.5322			1554.5	39.1904		1554.5	19.1703		3292.65	10.0459			1556.43	79.4143		1554.5	48.3816		1554.5	32.1861
			1552.57	84.2364		1552.57	73.8684		1552.57	59.7464			1552.57	39.1913		1552.57	19.1814		3291.93	10.0443			1554.5	79.3229		1552.57	48.356		1552.57	32.172
			1550.64	83.8958		1550.64	73.7138		1550.64	59.9421			1550.64	39.1904		1550.64	19.1929		3291.22	10.0388			1552.57	79.2481		1550.64	48.3348		1550.64	32.1609
			1548.71	83.5718		1548.71	73.5764		1548.71	60.1246			1548.71	39.1859		1548.71	19.2048		3290.5	10.0332			1550.64	79.1751		1548.71	48.3215		1548.71	32.1565
			1546.78	83.2511		1546.78	73.4461		1546.78	60.2868			1546.78	39.1805		1546.78	19.2168		3289.78	10.0301			1548.71	79.0968		1546.78	48.3159		1546.78	32.1602
			1544.85	82.9392		1544.85	73.3177		1544.85	60.416			1544.85	39.1769		1544.85	19.23		3289.07	10.029			1546.78	79.0167		1544.85	48.3159		1544.85	32.1706
			1542.93	82.6552		1542.93	73.1895		1542.93	60.487			1542.93	39.1769		1542.93	19.2442		3288.35	10.0275			1544.85	78.9385		1542.93	48.3215		1542.93	32.1817
			1541	82.4233		1541	73.0716		1541	60.4856			1541	39.1823		1541	19.258		3287.64	10.0255			1542.93	78.8713		1541	48.3337		1541	32.1898
			1539.07	82.247		1539.07	72.9791		1539.07	60.423			1539.07	39.1913		1539.07	19.2695		3286.92	10.0266			1541	78.8313		1539.07	48.3593		1539.07	32.1965
			1537.14	82.1221		1537.14	72.922		1537.14	60.3284			1537.14	39.2022		1537.14	19.2797		3286.21	10.0336			1539.07	78.8204		1537.14	48.3983		1537.14	32.2069
			1535.21	82.071		1535.21	72.9002		1535.21	60.2091			1535.21	39.2148		1535.21	19.2899		3285.49	10.0422			1537.14	78.8349		1535.21	48.4451		1535.21	32.2217
			1533.28	82.0748		1533.28	72.8969		1533.28	60.0665			1533.28	39.2265		1533.28	19.3028		3284.78	10.0437			1535.21	78.8694		1533.28	48.4953		1533.28	32.241
			1531.35	82.0975		1531.35	72.9002		1531.35	59.9131			1531.35	39.2365		1531.35	19.3179		3284.06	10.0363			1533.28	78.9167		1531.35	48.5434		1531.35	32.2633
			1529.42	82.1391		1529.42	72.9136		1529.42	59.7492			1529.42	39.2446		1529.42	19.3317		3283.34	10.0276			1531.35	78.9694		1529.42	48.5915		1529.42	32.2863
			1527.5	82.1997		1527.5	72.9371		1527.5	59.5624			1527.5	39.2518		1527.5	19.3406		3282.63	10.0252			1529.42	79.0221		1527.5	48.6396		1527.5	32.3027
			1525.57	82.2849		1525.57	72.9724		1525.57	59.3392			1525.57	39.2555		1525.57	19.337		3281.91	10.0298			1527.5	79.0749		1525.57	48.6855		1525.57	32.3064
			1523.64	82.4119		1523.64	73.0228		1523.64	59.0693			1523.64	39.2564		1523.64	19.3135		3281.2	10.0372			1525.57	79.1277		1523.64	48.7282		1523.64	32.2871
			1521.71	82.5943		1521.71	73.0952		1521.71	58.7546			1521.71	39.2527		1521.71	19.2628		3280.48	10.0432			1523.64	79.1861		1521.71	48.7686		1521.71	32.2381
			1519.78	82.8285		1519.78	73.1895		1519.78	58.4133			1519.78	39.2464		1519.78	19.1845		3279.76	10.0469			1521.71	79.2481		1519.78	48.8068		1519.78	32.158
			1517.85	83.1209		1517.85	73.3126		1517.85	58.0727			1517.85	39.2374		1517.85	19.0884		3279.05	10.0479			1519.78	79.3174		1517.85	48.8427		1517.85	32.0567
			1515.92	83.4526		1515.92	73.4596		1515.92	57.7593			1515.92	39.2274		1515.92	18.9937		3278.33	10.0443			1517.85	79.3942		1515.92	48.8754		1515.92	31.9543
			1514	83.8089		1514	73.6256		1514	57.4847			1514	39.2166		1514	18.9239		3277.62	10.0365			1515.92	79.4765		1514	48.908		1514	31.8793
			1512.07	84.2054		1512.07	73.8208		1512.07	57.2403			1512.07	39.204		1512.07	18.8947		3276.9	10.0299			1514	79.5571		1512.07	48.9396		1512.07	31.8514
			1510.14	84.6915		1510.14	74.0523		1510.14	56.997			1510.14	39.1913		1510.14	18.9095		3276.19	10.0293			1512.07	79.6395		1510.14	48.9677		1510.14	31.8778
			1508.21	85.2845		1508.21	74.3274		1508.21	56.7416			1508.21	39.1751		1508.21	18.9596		3275.47	10.0326			1510.14	79.7294		1508.21	48.9892		1508.21	31.9565
			1506.28	85.931		1506.28	74.624		1506.28	56.5083			1506.28	39.1561		1506.28	19.0279		3274.76	10.0348			1508.21	79.8323		1506.28	49.005		1506.28	32.0707
			1504.35	86.5287		1504.35	74.9202		1504.35	56.364			1504.35	39.1354		1504.35	19.0941		3274.04	10.0358			1506.28	79.939		1504.35	49.023		1504.35	32.1943
			1502.42	87.0723		1502.42	75.2157		1502.42	56.3446			1502.42	39.1138		1502.42	19.1474		3273.32	10.0386			1504.35	80.0329		1502.42	49.0388		1502.42	32.3042
			1500.49	87.6133		1500.49	75.5264		1500.49	56.451			1500.49	39.0886		1500.49	19.1867		3272.61	10.0447			1502.42	80.1085		1500.49	49.0501		1500.49	32.3958
			1498.57	88.1779		1498.57	75.8541		1498.57	56.6711			1498.57	39.0535		1498.57	19.2123		3271.89	10.0529			1500.49	80.1676		1498.57	49.0535		1498.57	32.469
			1496.64	88.7463		1496.64	76.1849		1496.64	56.9891			1496.64	39.0104		1496.64	19.2256		3271.18	10.0609			1498.57	80.2082		1496.64	49.049		1496.64	32.5266
			1494.71	89.2791		1494.71	76.4978		1494.71	57.3815			1494.71	38.9583		1494.71	19.2269		3270.46	10.0672			1496.64	80.2341		1494.71	49.0388		1494.71	32.5678
			1492.78	89.7635		1492.78	76.7854		1492.78	57.8298			1492.78	38.8929		1492.78	19.215		3269.75	10.0705			1494.71	80.2451		1492.78	49.0151		1492.78	32.5903
			1490.85	90.209		1490.85	77.0422		1490.85	58.3233			1490.85	38.8007		1490.85	19.1814		3269.03	10.0692			1492.78	80.2285		1490.85	48.9587		1490.85	32.5918
			1488.92	90.5941		1488.92	77.2536		1488.92	58.8358			1488.92	38.6625		1488.92	19.1126		3268.32	10.0613			1490.85	80.1417		1488.92	48.845		1488.92	32.5678
			1486.99	90.8887		1486.99	77.4067		1486.99	59.3256			1486.99	38.4574		1486.99	18.9937		3267.6	10.0495			1488.92	79.9261		1486.99	48.6452		1486.99	32.5131
			1485.07	91.0773		1485.07	77.5048		1485.07	59.7657			1485.07	38.1637		1485.07	18.8109		3266.88	10.0399			1486.99	79.5149		1485.07	48.3337		1485.07	32.4189
			1483.14	91.1591		1483.14	77.5512		1483.14	60.1564			1483.14	37.7607		1483.14	18.5571		3266.17	10.0347			1485.07	78.8458		1483.14	47.8972		1483.14	32.2811
			1481.21	91.1339		1481.21	77.5477		1481.21	60.5079			1481.21	37.2477		1481.21	18.2432		3265.45	10.0308			1483.14	77.8751		1481.21	47.3598		1481.21	32.1099
			1479.28	91.0039		1479.28	77.4941		1479.28	60.8236			1479.28	36.6581		1479.28	17.9023		3264.74	10.0279			1481.21	76.6406		1479.28	46.7789		1479.28	31.9271
			1477.35	90.7904		1477.35	77.3907		1477.35	61.1001			1477.35	36.0379		1477.35	17.5659		3264.02	10.0292			1479.28	75.2556		1477.35	46.2136		1477.35	31.7533
			1475.42	90.5149		1475.42	77.2394		1475.42	61.3383			1475.42	35.4234		1475.42	17.2496		3263.31	10.0341			1477.35	73.8548		1475.42	45.6962		1475.42	31.6001
			1473.49	90.2028		1473.49	77.0511		1473.49	61.535			1473.49	34.8594		1473.49	16.9699		3262.59	10.037			1475.42	72.5152		1473.49	45.2564		1473.49	31.4716
			1471.57	89.8835		1471.57	76.8473		1471.57	61.6882			1471.57	34.4247		1471.57	16.7687		3261.87	10.0343			1473.49	71.3409		1471.57	44.9687		1471.57	31.3804
			1469.64	89.5798		1469.64	76.6494		1469.64	61.8005			1469.64	34.1814		1469.64	16.6798		3261.16	10.0278			1471.57	70.5373		1469.64	44.8859		1469.64	31.3328
			1467.71	89.2915		1467.71	76.4678		1467.71	61.8774			1467.71	34.1067		1467.71	16.6863		3260.44	10.0228			1469.64	70.2633		1467.71	44.9614		1467.71	31.3133
			1465.78	88.9898		1465.78	76.292		1465.78	61.9244			1465.78	34.1138		1465.78	16.7386		3259.73	10.0227			1467.71	70.4367		1465.78	45.0962		1465.78	31.2989
			1463.85	88.6401		1463.85	76.1077		1463.85	61.9458			1463.85	34.1177		1463.85	16.8035		3259.01	10.0272			1465.78	70.8009		1463.85	45.2262		1463.85	31.2823
			1461.92	88.2592		1461.92	75.9117		1461.92	61.9501			1461.92	34.0675		1461.92	16.8795		3258.3	10.0334			1463.85	71.1457		1461.92	45.3503		1461.92	31.2729
			1459.99	87.8699		1459.99	75.6988		1459.99	61.943			1459.99	33.9445		1459.99	16.984		3257.58	10.039			1461.92	71.4067		1459.99	45.4999		1459.99	31.2902
			1458.07	87.4782		1458.07	75.4621		1458.07	61.9373			1458.07	33.766		1458.07	17.1313		3256.86	10.0426			1459.99	71.624		1458.07	45.692		1458.07	31.345
			1456.14	87.1104		1456.14	75.2244		1456.14	61.9444			1456.14	33.5954		1456.14	17.3089		3256.15	10.0428			1458.07	71.8619		1456.14	45.9135		1456.14	31.4274
			1454.21	86.832		1454.21	75.0358		1454.21	61.9487			1454.21	33.5181		1454.21	17.4832		3255.43	10.0402			1456.14	72.1537		1454.21	46.1307		1454.21	31.5151
			1452.28	86.6702		1452.28	74.9115		1452.28	61.9144			1452.28	33.5838		1452.28	17.6303		3254.72	10.0376			1454.21	72.4868		1452.28	46.3223		1452.28	31.5899
			1450.35	86.6124		1450.35	74.8409		1450.35	61.8019			1450.35	33.7855		1450.35	17.7444		3254	10.0363			1452.28	72.8432		1450.35	46.489		1450.35	31.6504
			1448.42	86.6164		1448.42	74.803		1448.42	61.6158			1448.42	34.062		1448.42	17.8263		3253.29	10.035			1450.35	73.2114		1448.42	46.6294		1448.42	31.697
			1446.49	86.6483		1446.49	74.7926		1446.49	61.4217			1446.49	34.3257		1446.49	17.876		3252.57	10.0331			1448.42	73.5595		1446.49	46.7348		1446.49	31.7284
			1444.56	86.6902		1444.56	74.8081		1444.56	61.3426			1444.56	34.5056		1444.56	17.8916		3251.86	10.0331			1446.49	73.8293		1444.56	46.7961		1444.56	31.7409
			1442.63	86.7441		1442.63	74.8512		1442.63	61.4727			1442.63	34.5939		1442.63	17.8731		3251.14	10.0362			1444.56	73.9722		1442.63	46.8134		1442.63	31.7299
			1440.71	86.8161		1440.71	74.915		1440.71	61.8105			1440.71	34.6434		1440.71	17.8275		3250.42	10.0403			1442.63	73.991		1440.71	46.8037		1440.71	31.6956
			1438.78	86.9241		1438.78	74.9978		1438.78	62.2633			1438.78	34.7328		1438.78	17.7668		3249.71	10.0424			1440.71	73.9467		1438.78	46.7994		1438.78	31.6351
			1436.85	87.0723		1436.85	75.0929		1436.85	62.718			1436.85	34.9189		1436.85	17.7052		3248.99	10.042			1438.78	73.9484		1436.85	46.8252		1436.85	31.5507
			1434.92	87.2569		1434.92	75.1984		1434.92	63.0829			1434.92	35.199		1434.92	17.6506		3248.28	10.0405			1436.85	74.0881		1434.92	46.8824		1434.92	31.4513
			1432.99	87.4863		1432.99	75.3215		1432.99	63.3158			1432.99	35.5108		1432.99	17.5958		3247.56	10.0391			1434.92	74.377		1432.99	46.9386		1432.99	31.3508
			1431.06	87.7607		1431.06	75.4655		1431.06	63.4062			1431.06	35.7684		1431.06	17.5174		3246.85	10.0378			1432.99	74.7152		1431.06	46.9278		1431.06	31.2564
			1429.13	88.0481		1429.13	75.6186		1429.13	63.3522			1429.13	35.8881		1429.13	17.3856		3246.13	10.0365			1431.06	74.9253		1429.13	46.7854		1429.13	31.168
			1427.21	88.3141		1427.21	75.765		1427.21	63.1396			1427.21	35.8113		1427.21	17.1759		3245.41	10.0366			1429.13	74.8081		1427.21	46.4708		1427.21	31.072
			1425.28	88.5299		1425.28	75.8907		1425.28	62.7555			1425.28	35.5337		1425.28	16.8889		3244.7	10.0391			1427.21	74.2265		1425.28	45.9886		1425.28	30.957
			1423.35	88.685		1423.35	75.9904		1423.35	62.2045			1423.35	35.1107		1423.35	16.5615		3243.98	10.0428			1425.28	73.1811		1423.35	45.4172		1423.35	30.8268
			1421.42	88.7871		1421.42	76.0587		1421.42	61.5123			1421.42	34.6497		1421.42	16.269		3243.27	10.0439			1423.35	71.8652		1421.42	44.8911		1421.42	30.7064
			1419.49	88.8587		1419.49	76.1042		1419.49	60.7298			1419.49	34.2626		1419.49	16.089		3242.55	10.04			1421.42	70.6251		1419.49	44.5492		1419.49	30.6301
			1417.56	88.9119		1417.56	76.1288		1417.56	59.9518			1417.56	34.0197		1417.56	16.0679		3241.84	10.0319			1419.49	69.8005		1417.56	44.4764		1417.56	30.6252
			1415.63	88.957		1415.63	76.141		1415.63	59.2778			1415.63	33.9336		1415.63	16.2054		3241.12	10.0247			1417.56	69.5711		1415.63	44.6766		1415.63	30.7
			1413.71	88.998		1413.71	76.1445		1413.71	58.7627			1413.71	33.9617		1413.71	16.4608		3240.41	10.0242			1415.63	69.9228		1413.71	45.0806		1413.71	30.8403
			1411.78	89.0369		1411.78	76.1428		1411.78	58.4093			1411.78	34.0346		1411.78	16.7687		3239.69	10.032			1413.71	70.695		1411.78	45.5733		1411.78	31.0169
			1409.85	89.0717		1409.85	76.1375		1409.85	58.2092			1409.85	34.0761		1409.85	17.0459		3238.97	10.0426			1411.78	71.6372		1409.85	46.0119		1409.85	31.1895
			1407.92	89.1148		1407.92	76.1375		1407.92	58.1409			1407.92	34.04		1407.92	17.2163		3238.26	10.0488			1409.85	72.4567		1407.92	46.2701		1407.92	31.3205
			1405.99	89.1785		1405.99	76.1463		1405.99	58.1771			1405.99	33.925		1405.99	17.2369		3237.54	10.0481			1407.92	72.9086		1405.99	46.2807		1405.99	31.3877
			1404.06	89.2648		1404.06	76.1691		1404.06	58.2884			1404.06	33.7668		1404.06	17.1116		3236.83	10.043			1405.99	72.8734		1404.06	46.0585		1404.06	31.3855
			1402.13	89.3717		1402.13	76.2077		1402.13	58.451			1402.13	33.6202		1402.13	16.8865		3236.11	10.0372			1404.06	72.405		1402.13	45.6867		1402.13	31.3306
			1400.2	89.5035		1400.2	76.2551		1400.2	58.6465			1400.2	33.5405		1400.2	16.6372		3235.4	10.0332			1402.13	71.6983		1400.2	45.2887		1400.2	31.2492
			1398.28	89.6479		1398.28	76.3043		1398.28	58.8724			1398.28	33.5691		1398.28	16.4475		3234.68	10.0311			1400.2	71.0279		1398.28	44.9977		1398.28	31.178
			1396.35	89.7946		1396.35	76.3535		1396.35	59.1183			1396.35	33.7194		1396.35	16.3806		3233.97	10.0293			1398.28	70.6576		1396.35	44.9066		1396.35	31.1479
			1394.42	89.9228		1394.42	76.4045		1394.42	59.3625			1394.42	33.9664		1394.42	16.4502		3233.25	10.0282			1396.35	70.7488		1394.42	45.0277		1394.42	31.168
			1392.49	90.0243		1392.49	76.4537		1392.49	59.5802			1392.49	34.2642		1392.49	16.62		3232.53	10.0289			1394.42	71.2752		1392.49	45.3023		1392.49	31.2269
			1390.56	90.1115		1390.56	76.5048		1390.56	59.7808			1390.56	34.5716		1390.56	16.8302		3231.82	10.0303			1392.49	72.0558		1390.56	45.6415		1390.56	31.3025
			1388.63	90.207		1388.63	76.5542		1388.63	59.9877			1388.63	34.8586		1388.63	17.0243		3231.1	10.0304			1390.56	72.8801		1388.63	45.9579		1388.63	31.3783
			1386.7	90.3171		1386.7	76.5982		1386.7	60.2202			1386.7	35.076		1386.7	17.1506		3230.39	10.0295			1388.63	73.5798		1386.7	46.1711		1386.7	31.4354
			1384.78	90.4232		1384.78	76.6353		1384.78	60.4731			1384.78	35.1455		1384.78	17.1664		3229.67	10.0298			1386.7	74.0029		1384.78	46.2072		1384.78	31.4542
			1382.85	90.5232		1382.85	76.6671		1382.85	60.741			1382.85	34.9953		1382.85	17.0479		3228.95	10.0323			1384.78	73.9978		1382.85	46.0193		1382.85	31.4202
			1380.92	90.615		1380.92	76.6935		1380.92	61.0242			1380.92	34.6163		1380.92	16.795		3228.24	10.0346			1382.85	73.4596		1380.92	45.6079		1380.92	31.332
			1378.99	90.7047		1378.99	76.7218		1378.99	61.3299			1378.99	34.0894		1378.99	16.438		3227.52	10.0343			1380.92	72.3817		1378.99	45.0277		1378.99	31.2024
			1377.06	90.8134		1377.06	76.7624		1377.06	61.6584			1377.06	33.5591		1377.06	16.0277		3226.81	10.0322			1378.99	70.902		1377.06	44.3599		1377.06	31.0491
			1375.13	90.9536		1375.13	76.8173		1375.13	62.0072			1375.13	33.1497		1375.13	15.6113		3226.09	10.03			1377.06	69.2642		1375.13	43.6737		1375.13	30.8858
			1373.2	91.1213		1373.2	76.888		1373.2	62.3651			1373.2	32.8973		1373.2	15.2174		3225.38	10.0272			1375.13	67.6985		1373.2	42.9982		1373.2	30.7163
			1371.28	91.2914		1371.28	76.9731		1371.28	62.718			1371.28	32.7552		1371.28	14.8559		3224.66	10.0219			1373.2	66.3176		1371.28	42.3497		1371.28	30.5393
			1369.35	91.4555		1369.35	77.0688		1369.35	63.0583			1369.35	32.6761		1369.35	14.5449		3223.95	10.016			1371.28	65.1416		1369.35	41.7705		1369.35	30.3626
			1367.42	91.5988		1367.42	77.1718		1367.42	63.377			1367.42	32.6625		1367.42	14.3242		3223.23	10.0151			1369.35	64.2212		1367.42	41.3638		1367.42	30.2175
			1365.49	91.7191		1365.49	77.2714		1365.49	63.674			1365.49	32.7529		1365.49	14.2453		3222.51	10.0217			1367.42	63.7116		1365.49	41.242		1365.49	30.139
			1363.56	91.81		1363.56	77.3551		1363.56	63.9399			1363.56	32.9633		1363.56	14.3338		3221.8	10.0318			1365.49	63.8012		1363.56	41.4515		1363.56	30.1515
			1361.63	91.865		1361.63	77.4156		1361.63	64.17			1361.63	33.2568		1361.63	14.57		3221.08	10.0398			1363.56	64.5519		1361.63	41.9334		1361.63	30.2488
			1359.7	91.8798		1359.7	77.4495		1359.7	64.3594			1359.7	33.566		1359.7	14.896		3220.37	10.0435			1361.63	65.8095		1359.7	42.5569		1359.7	30.4018
			1357.78	91.8565		1357.78	77.4584		1357.78	64.5092			1357.78	33.8407		1357.78	15.2486		3219.65	10.0435			1359.7	67.2618		1357.78	43.1957		1357.78	30.5766
			1355.85	91.7931		1355.85	77.4424		1355.85	64.6193			1355.85	34.08		1355.85	15.5883		3218.94	10.0406			1357.78	68.6323		1355.85	43.7794		1355.85	30.7481
			1353.92	91.6875		1353.92	77.4014		1353.92	64.6877			1353.92	34.3186		1353.92	15.9041		3218.22	10.0359			1355.85	69.7989		1353.92	44.2986		1353.92	30.905
			1351.99	91.5398		1351.99	77.3301		1351.99	64.7116			1351.99	34.5915		1351.99	16.2013		3217.51	10.0336			1353.92	70.7976		1351.99	44.7662		1351.99	31.0455
			1350.06	91.3629		1350.06	77.2323		1350.06	64.6833			1350.06	34.902		1350.06	16.4873		3216.79	10.0373			1351.99	71.7198		1350.06	45.196		1350.06	31.1716
			1348.13	91.1633		1348.13	77.1132		1348.13	64.585			1348.13	35.2071		1348.13	16.7575		3216.07	10.0445			1350.06	72.6204		1348.13	45.5859		1348.13	31.283
			1346.2	90.9432		1346.2	76.9837		1346.2	64.3876			1346.2	35.4348		1346.2	16.9993		3215.36	10.0488			1348.13	73.4766		1346.2	45.9261		1346.2	31.3768
			1344.27	90.7068		1344.27	76.8544		1344.27	64.0342			1344.27	35.5165		1344.27	17.1997		3214.64	10.0477			1346.2	74.2128		1344.27	46.2062		1344.27	31.4499
			1342.35	90.4711		1342.35	76.7289		1342.35	63.4603			1342.35	35.4054		1342.35	17.3516		3213.93	10.0431			1344.27	74.753		1342.35	46.4194		1342.35	31.4984
			1340.42	90.2443		1340.42	76.6141		1340.42	62.6357			1340.42	35.0833		1340.42	17.4498		3213.21	10.0369			1342.35	75.0531		1340.42	46.5618		1340.42	31.5209
			1338.49	90.0409		1338.49	76.5136		1338.49	61.6385			1338.49	34.5645		1338.49	17.4936		3212.49	10.0297			1340.42	75.0877		1338.49	46.6305		1338.49	31.5144
			1336.56	89.8752		1336.56	76.4414		1336.56	60.6599			1336.56	33.8852		1336.56	17.4856		3211.78	10.0236			1338.49	74.8546		1336.56	46.6283		1336.56	31.481
			1334.63	89.7677		1334.63	76.4045		1334.63	59.9449			1334.63	33.0986		1334.63	17.4353		3211.06	10.0214			1336.56	74.3753		1334.63	46.5618		1334.63	31.4245
			1332.7	89.7243		1332.7	76.4045		1332.7	59.6708			1332.7	32.2664		1332.7	17.356		3210.35	10.0225			1334.63	73.6968		1332.7	46.4462		1332.7	31.3551
			1330.77	89.7367		1330.77	76.4309		1330.77	59.8731			1330.77	31.455		1330.77	17.262		3209.63	10.0236			1332.7	72.8985		1330.77	46.2956		1330.77	31.2859
			1328.85	89.7904		1328.85	76.4731		1328.85	60.4341			1328.85	30.7242		1328.85	17.1664		3208.92	10.0228			1330.77	72.0641		1328.85	46.1328		1328.85	31.2283
			1326.92	89.8628		1326.92	76.5207		1326.92	61.1381			1326.92	30.1134		1326.92	17.0789		3208.2	10.0227			1328.85	71.2752		1326.92	45.9801		1326.92	31.1831
			1324.99	89.9332		1324.99	76.5735		1324.99	61.7834			1324.99	29.6497		1324.99	17.0047		3207.49	10.0271			1326.92	70.5811		1324.99	45.8564		1324.99	31.145
			1323.06	89.9933		1323.06	76.6317		1323.06	62.2504			1323.06	29.3616		1323.06	16.9469		3206.77	10.0358			1324.99	70.0178		1323.06	45.7731		1323.06	31.1085
			1321.13	90.0451		1321.13	76.69		1321.13	62.4974			1321.13	29.2759		1321.13	16.9025		3206.05	10.044			1323.06	69.6208		1321.13	45.7309		1321.13	31.0748
			1319.2	90.0949		1319.2	76.7465		1319.2	62.5521			1319.2	29.3887		1319.2	16.8659		3205.34	10.0471			1321.13	69.4255		1319.2	45.7151		1319.2	31.0484
			1317.27	90.1488		1317.27	76.7996		1317.27	62.483			1317.27	29.6394		1317.27	16.8271		3204.62	10.0443			1319.2	69.4351		1317.27	45.6994		1317.27	31.0298
			1315.34	90.2194		1315.34	76.8526		1315.34	62.3752			1315.34	29.9254		1315.34	16.7741		3203.91	10.039			1317.27	69.5871		1315.34	45.6573		1315.34	31.0091
			1313.41	90.3025		1313.41	76.9075		1313.41	62.3092			1313.41	30.1474		1313.41	16.6928		3203.19	10.0342			1315.34	69.7668		1313.41	45.567		1313.41	30.9698
			1311.49	90.392		1311.49	76.966		1311.49	62.3422			1311.49	30.235		1311.49	16.5707		3202.48	10.0297			1313.41	69.8681		1311.49	45.413		1311.49	30.8929
			1309.56	90.4795		1309.56	77.0245		1309.56	62.4888			1309.56	30.1328		1309.56	16.3983		3201.76	10.0245			1311.49	69.8166		1309.56	45.1866		1309.56	30.7665
			1307.63	90.5628		1307.63	77.0795		1307.63	62.7252			1307.63	29.7756		1307.63	16.17		3201.05	10.0191			1309.56	69.5422		1307.63	44.8683		1307.63	30.5921
			1305.7	90.6442		1305.7	77.1292		1305.7	63.0133			1305.7	29.0991		1305.7	15.8774		3200.33	10.0154			1307.63	68.9396		1305.7	44.4253		1305.7	30.3794
			1303.77	90.7235		1303.77	77.1771		1303.77	63.3129			1303.77	28.0866		1303.77	15.5071		3199.61	10.0148			1305.7	67.8654		1303.77	43.8167		1303.77	30.1404
			1301.84	90.7946		1301.84	77.2234		1301.84	63.5992			1301.84	26.8176		1301.84	15.0491		3198.9	10.0186			1303.77	66.1849		1301.84	43.0219		1301.84	29.8888
			1299.91	90.8469		1299.91	77.2625		1299.91	63.856			1299.91	25.4906		1299.91	14.5221		3198.18	10.0261			1301.84	63.882		1299.91	42.0804		1299.91	29.6448
			1297.99	90.8741		1297.99	77.291		1297.99	64.0784			1297.99	24.3972		1297.99	13.9952		3197.47	10.0348			1299.91	61.1644		1297.99	41.1292		1297.99	29.4394
			1296.06	90.8678		1296.06	77.3052		1296.06	64.2602			1296.06	23.8435		1296.06	13.5813		3196.75	10.0429			1297.99	58.5166		1296.06	40.3934		1296.06	29.3102
			1294.13	90.8134		1294.13	77.3052		1294.13	64.3965			1294.13	24.053		1294.13	13.3946		3196.04	10.0487			1296.06	56.5951		1294.13	40.1005		1294.13	29.294
			1292.2	90.7131		1292.2	77.291		1292.2	64.487			1292.2	25.0721		1292.2	13.4924		3195.32	10.0489			1294.13	55.9975		1292.2	40.3599		1292.2	29.4055
			1290.27	90.5858		1290.27	77.2607		1290.27	64.5419			1290.27	26.7178		1290.27	13.8373		3194.6	10.0417			1292.2	56.9821		1290.27	41.0838		1290.27	29.6189
			1288.34	90.4565		1288.34	77.2109		1288.34	64.5717			1288.34	28.6233		1288.34	14.3123		3193.89	10.0314			1290.27	59.306		1288.34	42.0252		1288.34	29.8737
			1286.41	90.3421		1286.41	77.1505		1286.41	64.5895			1286.41	30.3899		1286.41	14.7815		3193.17	10.0235			1288.34	62.303		1286.41	42.9171		1286.41	30.1085
			1284.49	90.2547		1284.49	77.0954		1284.49	64.6029			1284.49	31.7651		1284.49	15.1569		3192.46	10.0187			1286.41	65.2047		1284.49	43.5973		1284.49	30.2865
			1282.56	90.2007		1282.56	77.0529		1282.56	64.6118			1282.56	32.7039		1282.56	15.417		3191.74	10.0136			1284.49	67.5023		1282.56	44.0423		1282.56	30.4053
			1280.63	90.1841		1280.63	77.028		1280.63	64.6222			1280.63	33.3035		1280.63	15.5866		3191.03	10.0074			1282.56	69.081		1280.63	44.316		1280.63	30.481
			1278.7	90.1966		1278.7	77.0192		1278.7	64.6341			1278.7	33.6946		1278.7	15.6993		3190.31	10.0026			1280.63	70.0872		1278.7	44.4939		1278.7	30.5273
			1276.77	90.2236		1276.77	77.0192		1276.77	64.649			1276.77	33.9774		1276.77	15.7772		3189.59	10.0027			1278.7	70.7325		1276.77	44.6293		1276.77	30.5442
			1274.84	90.2402		1274.84	77.0174		1274.84	64.6669			1274.84	34.2035		1274.84	15.8256		3188.88	10.009			1276.77	71.1736		1274.84	44.7456		1274.84	30.5154
			1272.91	90.2319		1272.91	77.005		1272.91	64.6803			1272.91	34.3851		1272.91	15.838		3188.16	10.0203			1274.84	71.4889		1272.91	44.8394		1272.91	30.4207
			1270.98	90.1924		1270.98	76.9801		1270.98	64.6743			1270.98	34.5183		1270.98	15.8052		3187.45	10.0325			1272.91	71.6851		1270.98	44.9004		1270.98	30.2523
			1269.06	90.1343		1269.06	76.9483		1269.06	64.6297			1269.06	34.6011		1269.06	15.7224		3186.73	10.0399			1270.98	71.7379		1269.06	44.918		1269.06	30.0212
			1267.13	90.07		1267.13	76.9164		1267.13	64.536			1267.13	34.6402		1267.13	15.5912		3186.02	10.0387			1269.06	71.624		1267.13	44.889		1267.13	29.7549
			1265.2	90.0036		1265.2	76.8845		1265.2	64.3994			1265.2	34.6481		1265.2	15.4227		3185.3	10.0323			1267.13	71.3574		1265.2	44.8198		1265.2	29.4875
			1263.27	89.9373		1263.27	76.8526		1263.27	64.2336			1263.27	34.6386		1263.27	15.2349		3184.59	10.0279			1265.2	70.9886		1263.27	44.7178		1263.27	29.2495
			1261.34	89.8752		1261.34	76.8119		1261.34	64.0593			1261.34	34.6186		1261.34	15.0484		3183.87	10.0295			1263.27	70.5974		1261.34	44.5872		1261.34	29.0649
			1259.41	89.8194		1259.41	76.7589		1259.41	63.8884			1259.41	34.5716		1259.41	14.8768		3183.15	10.035			1261.34	70.2504		1259.41	44.4263		1259.41	28.942
			1257.48	89.7635		1257.48	76.6918		1257.48	63.7297			1257.48	34.4604		1257.48	14.7157		3182.44	10.0404			1259.41	69.9518		1257.48	44.2069		1257.48	28.8741
			1255.56	89.6954		1255.56	76.6071		1255.56	63.5949			1255.56	34.2208		1255.56	14.5321		3181.72	10.043			1257.48	69.5903		1255.56	43.8551		1255.56	28.8396
			1253.63	89.6025		1253.63	76.5066		1253.63	63.4881			1253.63	33.7769		1253.63	14.2689		3181.01	10.0414			1255.56	68.9317		1253.63	43.2474		1253.63	28.8004
			1251.7	89.4911		1251.7	76.3939		1251.7	63.4135			1251.7	33.0735		1251.7	13.8625		3180.29	10.0366			1253.63	67.6548		1251.7	42.26		1251.7	28.7124
			1249.77	89.3738		1249.77	76.2726		1249.77	63.3668			1249.77	32.1233		1249.77	13.2807		3179.58	10.0328			1251.7	65.486		1249.77	40.846		1249.77	28.5429
			1247.84	89.2606		1247.84	76.1498		1247.84	63.3493			1247.84	31.0413		1247.84	12.5588		3178.86	10.0327			1249.77	62.3719		1247.84	39.1102		1247.84	28.2858
			1245.91	89.1518		1245.91	76.0307		1245.91	63.3595			1245.91	30.0082		1245.91	11.798		3178.14	10.0338			1247.84	58.6298		1245.91	37.3121		1245.91	27.9685
			1243.98	89.0594		1243.98	75.9239		1243.98	63.3902			1243.98	29.1958		1243.98	11.1212		3177.43	10.0313			1245.91	54.8844		1243.98	35.766		1243.98	27.6451
			1242.06	88.9959		1242.06	75.8383		1242.06	63.4311			1242.06	28.7078		1242.06	10.6289		3176.71	10.0243			1243.98	51.8225		1242.06	34.7264		1242.06	27.3835
			1240.13	88.9672		1240.13	75.7807		1240.13	63.4763			1240.13	28.5739		1240.13	10.3834		3176	10.0177			1242.06	49.9446		1240.13	34.3321		1240.13	27.2458
			1238.2	88.9693		1238.2	75.7546		1238.2	63.5363			1238.2	28.7753		1238.2	10.4136		3175.28	10.0157			1240.13	49.5004		1238.2	34.6131		1238.2	27.2727
			1236.27	88.9959		1236.27	75.7546		1236.27	63.6227			1236.27	29.2604		1236.27	10.7179		3174.57	10.0172			1238.2	50.5241		1236.27	35.492		1236.27	27.477
			1234.34	89.0369		1234.34	75.7685		1234.34	63.7341			1234.34	29.9385		1234.34	11.2554		3173.85	10.0186			1236.27	52.8322		1234.34	36.7943		1234.34	27.831
			1232.41	89.0984		1232.41	75.7947		1232.41	63.8575			1232.41	30.6895		1232.41	11.9415		3173.14	10.0193			1234.34	56.0065		1232.41	38.2754		1232.41	28.2754
			1230.48	89.1805		1230.48	75.8383		1230.48	63.9841			1230.48	31.3942		1230.48	12.6678		3172.42	10.0203			1232.41	59.4646		1230.48	39.6908		1230.48	28.7362
			1228.56	89.2874		1228.56	75.91		1228.56	64.1139			1228.56	31.9595		1228.56	13.3346		3171.7	10.0217			1230.48	62.6324		1228.56	40.8705		1228.56	29.152
			1226.63	89.4252		1226.63	76.0114		1226.63	64.2469			1226.63	32.334		1226.63	13.881		3170.99	10.0235			1228.56	65.1372		1226.63	41.7475		1226.63	29.4903
			1224.7	89.5963		1224.7	76.1463		1224.7	64.3831			1224.7	32.505		1224.7	14.2912		3170.27	10.0255			1226.63	66.8681		1224.7	42.338		1224.7	29.7426
			1222.77	89.7863		1222.77	76.313		1222.77	64.5226			1222.77	32.481		1222.77	14.5798		3169.56	10.0267			1224.7	67.9092		1222.77	42.7012		1222.77	29.9232
			1220.84	89.9705		1220.84	76.4942		1220.84	64.6609			1220.84	32.273		1220.84	14.7747		3168.84	10.0264			1222.77	68.4225		1220.84	42.9023		1220.84	30.0524
			1218.91	90.1322		1218.91	76.6635		1218.91	64.7846			1218.91	31.8948		1218.91	14.9032		3168.13	10.0257			1220.84	68.5565		1218.91	42.9982		1218.91	30.1494
			1216.98	90.2693		1216.98	76.7943		1216.98	64.8846			1216.98	31.3653		1216.98	14.9848		3167.41	10.0249			1218.91	68.402		1216.98	43.0219		1216.98	30.2231
			1215.05	90.3795		1215.05	76.8756		1215.05	64.9594			1215.05	30.7136		1215.05	15.0293		3166.7	10.0235			1216.98	68.0141		1215.05	42.9903		1215.05	30.2746
			1213.12	90.4628		1213.12	76.9057		1213.12	65.0148			1213.12	29.9771		1213.12	15.0394		3165.98	10.0215			1215.05	67.4185		1213.12	42.9052		1213.12	30.3018
			1211.2	90.5232		1211.2	76.9004		1211.2	65.0567			1211.2	29.1985		1211.2	15.0152		3165.26	10.02			1213.12	66.6498		1211.2	42.7681		1211.2	30.3025
			1209.27	90.5628		1209.27	76.8739		1209.27	65.0882			1209.27	28.4158		1209.27	14.9544		3164.55	10.0191			1211.2	65.7489		1209.27	42.5736		1209.27	30.2767
			1207.34	90.592		1207.34	76.8438		1207.34	65.1106			1207.34	27.6599		1207.34	14.8522		3163.83	10.0187			1209.27	64.7648		1207.34	42.3156		1207.34	30.2238
			1205.41	90.6212		1205.41	76.8226		1205.41	65.1301			1205.41	26.9414		1205.41	14.6927		3163.12	10.0196			1207.34	63.7307		1205.41	41.9711		1205.41	30.1439
			1203.48	90.6713		1203.48	76.8119		1203.48	65.1511			1203.48	26.2476		1203.48	14.4497		3162.4	10.0228			1205.41	62.6237		1203.48	41.5011		1203.48	30.0351
			1201.55	90.7465		1201.55	76.8137		1201.55	65.1886			1201.55	25.5441		1201.55	14.0893		3161.68	10.027			1203.48	61.3449		1201.55	40.8366		1201.55	29.8916
			1199.62	90.8322		1199.62	76.8243		1199.62	65.2472			1199.62	24.7828		1199.62	13.58		3160.97	10.0311			1201.55	59.7267		1199.62	39.8832		1199.62	29.7008
			1197.7	90.8908		1197.7	76.8526		1197.7	65.3269			1197.7	23.9337		1197.7	12.9101		3160.25	10.0349			1199.62	57.5703		1197.7	38.554		1197.7	29.4448
			1195.77	90.9201		1195.77	76.9217		1195.77	65.4097			1195.77	23.0484		1195.77	12.1213		3159.54	10.0374			1197.7	54.7569		1195.77	36.8519		1195.77	29.1051
			1193.84	90.985		1193.84	77.0333		1193.84	65.4835			1193.84	22.2259		1193.84	11.3013		3158.82	10.0358			1195.77	51.4149		1193.84	34.9341		1193.84	28.6905
			1191.91	91.1045		1191.91	77.1434		1191.91	65.5439			1191.91	21.5402		1191.91	10.5446		3158.11	10.0304			1193.84	47.9092		1191.91	33.0697		1191.91	28.2273
			1189.98	91.1864		1189.98	77.2269		1189.98	65.5816			1189.98	21.0073		1189.98	9.92225		3157.39	10.0258			1191.91	44.6806		1189.98	31.5268		1189.98	27.7587
			1188.05	91.1612		1188.05	77.2999		1188.05	65.6042			1188.05	20.5987		1188.05	9.46673		3156.68	10.0263			1189.98	42.0909		1188.05	30.4677		1188.05	27.3425
			1186.12	91.0961		1186.12	77.3836		1186.12	65.6345			1186.12	20.2596		1186.12	9.17128		3155.96	10.0304			1188.05	40.3096		1186.12	29.8937		1186.12	27.0296
			1184.19	91.0961		1184.19	77.4656		1184.19	65.6783			1184.19	19.9246		1184.19	8.98794		3155.24	10.0346			1186.12	39.2761		1184.19	29.6517		1184.19	26.8169
			1182.27	91.1486		1182.27	77.5298		1182.27	65.7116			1182.27	19.5353		1182.27	8.84443		3154.53	10.038			1184.19	38.7319		1182.27	29.523		1182.27	26.6513
			1180.34	91.1759		1180.34	77.5834		1180.34	65.6965			1180.34	19.0546		1180.34	8.6818		3153.81	10.0409			1182.27	38.3203		1180.34	29.3542		1180.34	26.4593
			1178.41	91.1717		1178.41	77.6209		1178.41	65.6163			1178.41	18.4837		1178.41	8.48653		3153.1	10.0406			1180.34	37.7936		1178.41	29.1186		1178.41	26.1932
			1176.48	91.2011		1176.48	77.6263		1176.48	65.4745			1176.48	17.864		1176.48	8.27771		3152.38	10.0354			1178.41	37.1329		1176.48	28.8603		1176.48	25.8618
			1174.55	91.2914		1174.55	77.5923		1174.55	65.2788			1174.55	17.2381		1174.55	8.07663		3151.67	10.0289			1176.48	36.4358		1174.55	28.624		1174.55	25.5375
			1172.62	91.3987		1172.62	77.5405		1172.62	65.0582			1172.62	16.615		1172.62	7.89878		3150.95	10.0261			1174.55	35.7601		1172.62	28.4335		1172.62	25.3011
			1170.69	91.4703		1170.69	77.5013		1170.69	64.8488			1170.69	15.9952		1170.69	7.75175		3150.24	10.0277			1172.62	35.122		1170.69	28.2989		1170.69	25.1755
			1168.77	91.4829		1168.77	77.4923		1168.77	64.6743			1168.77	15.4088		1168.77	7.63343		3149.52	10.0298			1170.69	34.5501		1168.77	28.2286		1168.77	25.1298
			1166.84	91.4471		1166.84	77.4959		1166.84	64.5627			1166.84	14.9046		1166.84	7.53893		3148.8	10.0291			1168.77	34.1003		1166.84	28.239		1166.84	25.1298
			1164.91	91.405		1164.91	77.4923		1164.91	64.5345			1164.91	14.5121		1164.91	7.4724		3148.09	10.0249			1166.84	33.8368		1164.91	28.3583		1164.91	25.1697
			1162.98	91.4576		1162.98	77.4905		1162.98	64.588			1162.98	14.2361		1162.98	7.44475		3147.37	10.0198			1164.91	33.8103		1162.98	28.62		1162.98	25.2574
			1161.05	91.6474		1161.05	77.5066		1161.05	64.7071			1161.05	14.0725		1161.05	7.47205		3146.66	10.0162			1162.98	34.0509		1161.05	29.0543		1161.05	25.4032
			1159.12	91.8565		1159.12	77.5423		1159.12	64.8802			1159.12	14.0249		1159.12	7.576		3145.94	10.0147			1161.05	34.5867		1159.12	29.6804		1159.12	25.6182
			1157.19	91.9369		1157.19	77.6013		1157.19	65.0867			1157.19	14.1049		1157.19	7.7741		3145.23	10.0145			1159.12	35.4461		1157.19	30.4965		1157.19	25.9095
			1155.27	91.9348		1155.27	77.6907		1155.27	65.2908			1155.27	14.3179		1155.27	8.06566		3144.51	10.0151			1157.19	36.6285		1155.27	31.4775		1155.27	26.2693
			1153.34	92.0153		1153.34	77.7909		1153.34	65.4684			1153.34	14.6443		1153.34	8.43762		3143.79	10.0172			1155.27	38.1109		1153.34	32.5904		1153.34	26.671
			1151.41	92.2189		1151.41	77.8805		1151.41	65.6254			1151.41	15.0376		1151.41	8.87892		3143.08	10.0202			1153.34	39.8372		1151.41	33.8018		1151.41	27.0819
			1149.48	92.4443		1149.48	77.963		1149.48	65.7782			1149.48	15.4394		1149.48	9.3808		3142.36	10.0218			1151.41	41.6955		1149.48	35.0598		1149.48	27.4884
			1147.55	92.6168		1147.55	78.0421		1147.55	65.9177			1147.55	15.7957		1147.55	9.92727		3141.65	10.0209			1149.48	43.526		1147.55	36.2928		1147.55	27.8875
			1145.62	92.7513		1145.62	78.105		1145.62	65.9997			1145.62	16.0739		1145.62	10.494		3140.93	10.0194			1147.55	45.1886		1145.62	37.43		1145.62	28.2708
			1143.69	92.8774		1143.69	78.1572		1143.69	65.983			1143.69	16.2667		1143.69	11.051		3140.22	10.0199			1145.62	46.6003		1143.69	38.4362		1143.69	28.6226
			1141.77	92.963		1141.77	78.2256		1141.77	65.8706			1141.77	16.3874		1141.77	11.5712		3139.5	10.0205			1143.69	47.7253		1141.77	39.3079		1141.77	28.928
			1139.84	92.9801		1139.84	78.3031		1139.84	65.7131			1139.84	16.4551		1139.84	12.0429		3138.78	10.018			1141.77	48.5857		1139.84	40.0599		1139.84	29.1809
			1137.91	92.9887		1137.91	78.3608		1137.91	65.5423			1137.91	16.4915		1137.91	12.4647		3138.07	10.0131			1139.84	49.2616		1137.91	40.7071		1137.91	29.3899
			1135.98	93.0251		1135.98	78.3969		1135.98	65.375			1135.98	16.515		1135.98	12.8378		3137.35	10.0095			1137.91	49.8183		1135.98	41.2582		1135.98	29.5589
			1134.05	93.0358		1134.05	78.4222		1134.05	65.2607			1134.05	16.5364		1134.05	13.1677		3136.64	10.0077			1135.98	50.27		1134.05	41.7196		1134.05	29.6858
			1132.12	92.9694		1132.12	78.433		1132.12	65.2562			1132.12	16.5566		1132.12	13.4595		3135.92	10.0052			1134.05	50.6289		1132.12	42.0998		1132.12	29.7789
			1130.19	92.8988		1130.19	78.4294		1130.19	65.357			1130.19	16.5756		1130.19	13.7192		3135.21	10.0024			1132.12	50.9423		1130.19	42.4219		1130.19	29.8537
			1128.26	92.918		1128.26	78.4041		1128.26	65.5046			1128.26	16.5993		1128.26	13.9505		3134.49	10.0015			1130.19	51.2671		1128.26	42.7061		1128.26	29.9157
			1126.34	92.9844		1126.34	78.3518		1126.34	65.633			1126.34	16.6422		1126.34	14.1446		3133.78	10.0029			1128.26	51.6201		1126.34	42.9467		1126.34	29.9591
			1124.41	92.9694		1124.41	78.2922		1124.41	65.701			1124.41	16.7078		1124.41	14.2896		3133.06	10.0048			1126.34	51.9743		1124.41	43.1191		1124.41	29.9812
			1122.48	92.8795		1122.48	78.2634		1122.48	65.6647			1122.48	16.7768		1122.48	14.3797		3132.34	10.0058			1124.41	52.2792		1122.48	43.1966		1122.48	29.9867
			1120.55	92.8175		1120.55	78.2526		1120.55	65.488			1120.55	16.8205		1120.55	14.3986		3131.63	10.0057			1122.48	52.4854		1120.55	43.1469		1120.55	29.9729
			1118.62	92.8197		1118.62	78.2292		1118.62	65.1826			1118.62	16.8082		1118.62	14.3097		3130.91	10.0055			1120.55	52.5435		1118.62	42.9171		1118.62	29.9212
			1116.69	92.8175		1116.69	78.2022		1116.69	64.8204			1116.69	16.7128		1116.69	14.0806		3130.2	10.0067			1118.62	52.3888		1116.69	42.46		1116.69	29.8043
			1114.76	92.7983		1114.76	78.1986		1114.76	64.5137			1114.76	16.5211		1114.76	13.7082		3129.48	10.0093			1116.69	51.9492		1114.76	41.7657		1114.76	29.6073
			1112.84	92.7791		1112.84	78.2022		1112.84	64.352			1112.84	16.2431		1112.84	13.2327		3128.77	10.0112			1114.76	51.1563		1112.84	40.9138		1112.84	29.3561
			1110.91	92.7086		1110.91	78.1842		1110.91	64.3698			1110.91	15.9214		1110.91	12.7479		3128.05	10.0104			1112.84	50.0425		1110.91	40.1079		1110.91	29.1225
			1108.98	92.5678		1108.98	78.1554		1108.98	64.5598			1108.98	15.6372		1108.98	12.3814		3127.34	10.0073			1110.91	48.8583		1108.98	39.5913		1108.98	28.9747
			1107.05	92.4358		1107.05	78.132		1107.05	64.8787			1107.05	15.4735		1107.05	12.2248		3126.62	10.0045			1108.98	48.0086		1107.05	39.473		1107.05	28.9394
			1105.12	92.3464		1105.12	78.0996		1105.12	65.2517			1105.12	15.4525		1105.12	12.2747		3125.9	10.0037			1107.05	47.7528		1105.12	39.6561		1105.12	29.0007
			1103.19	92.2083		1103.19	78.0493		1103.19	65.6148			1103.19	15.5321		1103.19	12.4529		3125.19	10.0035			1105.12	48.0318		1103.19	39.9558		1103.19	29.1218
			1101.26	91.975		1101.26	77.9954		1101.26	65.9177			1101.26	15.6635		1101.26	12.6666		3124.47	10.0013			1103.19	48.5924		1101.26	40.2448		1101.26	29.2616
			1099.33	91.8079		1099.33	77.9505		1099.33	66.1275			1099.33	15.8169		1099.33	12.8481		3123.76	9.9975			1101.26	49.1925		1099.33	40.4837		1099.33	29.3859
			1097.41	91.8967		1097.41	77.9056		1097.41	66.2387			1097.41	15.9724		1097.41	12.9682		3123.04	9.9961			1099.33	49.7026		1097.41	40.6734		1097.41	29.4584
			1095.48	92.1446		1095.48	77.8482		1095.48	66.2982			1095.48	16.1228		1095.48	13.0338		3122.32	9.9992			1097.41	50.1105		1095.48	40.8357		1095.48	29.4496
			1093.55	92.2486		1093.55	77.7802		1093.55	66.3777			1093.55	16.2776		1093.55	13.0725		3121.61	10.0037			1095.48	50.4869		1093.55	41.0091		1093.55	29.3751
			1091.62	92.0768		1091.62	77.7085		1091.62	66.5001			1091.62	16.4634		1091.62	13.1172		3120.89	10.0051			1093.55	50.9083		1091.62	41.2335		1091.62	29.3008
			1089.69	91.8185		1089.69	77.6299		1089.69	66.6119			1089.69	16.7009		1089.69	13.2057		3120.18	10.0034			1091.62	51.4149		1089.69	41.525		1089.69	29.29
			1087.76	91.7065		1087.76	77.537		1087.76	66.6672			1087.76	16.9852		1087.76	13.3666		3119.46	10.0022			1089.69	51.9947		1087.76	41.8765		1087.76	29.3642
			1085.83	91.7677		1085.83	77.4246		1085.83	66.6994			1085.83	17.2986		1085.83	13.601		3118.75	10.0021			1087.76	52.6161		1085.83	42.262		1085.83	29.5025
			1083.9	91.865		1083.9	77.3159		1083.9	66.7639			1083.9	17.6254		1083.9	13.8791		3118.03	10.0006			1085.83	53.2744		1083.9	42.6472		1083.9	29.6749
			1081.98	91.9306		1081.98	77.2554		1081.98	66.8763			1081.98	17.9519		1081.98	14.1648		3117.32	9.9983			1083.9	53.9795		1081.98	43.0031		1081.98	29.8565
			1080.05	92.0068		1080.05	77.2696		1080.05	67.0289			1080.05	18.268		1080.05	14.4288		3116.6	9.9992			1081.98	54.704		1080.05	43.3072		1080.05	30.0226
			1078.12	92.1234		1078.12	77.3266		1078.12	67.1989			1078.12	18.5614		1078.12	14.6477		3115.88	10.005			1080.05	55.3769		1078.12	43.5261		1078.12	30.1508
			1076.19	92.2486		1076.19	77.3871		1076.19	67.3398			1076.19	18.8049		1076.19	14.801		3115.17	10.0113			1078.12	55.9099		1076.19	43.6265		1076.19	30.2356
			1074.26	92.3826		1074.26	77.4424		1074.26	67.4438			1074.26	18.9618		1074.26	14.8611		3114.45	10.0119			1076.19	56.2314		1074.26	43.5793		1074.26	30.2788
			1072.33	92.5422		1072.33	77.4995		1072.33	67.5448			1072.33	18.9972		1072.33	14.7945		3113.74	10.0039			1074.26	56.2871		1072.33	43.3671		1072.33	30.276
			1070.4	92.7065		1070.4	77.5548		1070.4	67.6818			1070.4	18.8869		1070.4	14.5992		3113.02	9.9908			1072.33	56.0117		1070.4	42.9992		1070.4	30.2335
			1068.48	92.8517		1068.48	77.5977		1068.48	67.855			1068.48	18.6543		1068.48	14.3437		3112.31	9.9806			1070.4	55.3986		1068.48	42.5697		1068.48	30.1744
			1066.55	92.9737		1066.55	77.6227		1066.55	67.9848			1066.55	18.4064		1066.55	14.1478		3111.59	9.9785			1068.48	54.6184		1066.55	42.2523		1066.55	30.1237
			1064.62	93.0336		1064.62	77.6424		1064.62	67.977			1064.62	18.2818		1064.62	14.0984		3110.88	9.9825			1066.55	53.9969		1064.62	42.1774		1064.62	30.096
			1062.69	93.0101		1062.69	77.6674		1062.69	67.8722			1062.69	18.3366		1062.69	14.1857		3110.16	9.9869			1064.62	53.7971		1062.69	42.3175		1062.69	30.0905
			1060.76	92.9501		1060.76	77.6978		1060.76	67.8082			1060.76	18.5123		1060.76	14.3169		3109.44	9.9883			1062.69	54.0081		1060.76	42.4972		1060.76	30.0683
			1058.83	92.9394		1058.83	77.7336		1058.83	67.8347			1058.83	18.6995		1058.83	14.3787		3108.73	9.9863			1060.76	54.3762		1058.83	42.4991		1058.83	29.9653
			1056.9	93.0015		1056.9	77.7855		1056.9	67.8706			1056.9	18.7919		1056.9	14.2893		3108.01	9.9821			1058.83	54.5832		1056.9	42.1677		1056.9	29.7583
			1054.97	93.1129		1054.97	77.8608		1054.97	67.8456			1054.97	18.6926		1054.97	14.0126		3107.3	9.9784			1056.9	54.3712		1054.97	41.4648		1054.97	29.4916
			1053.05	93.2545		1053.05	77.9505		1053.05	67.7645			1053.05	18.3215		1053.05	13.5472		3106.58	9.9783			1054.97	53.5573		1053.05	40.4818		1053.05	29.2239
			1051.12	93.4007		1051.12	78.0259		1051.12	67.6725			1051.12	17.651		1051.12	12.9232		3105.86	9.9808			1053.05	52.033		1051.12	39.4267		1051.12	28.9667
			1049.19	93.4652		1049.19	78.0888		1049.19	67.6039			1049.19	16.7649		1049.19	12.2371		3105.15	9.9821			1051.12	49.8401		1049.19	38.5585		1049.19	28.7097
			1047.26	93.3899		1047.26	78.1482		1047.26	67.5495			1047.26	15.8635		1047.26	11.6565		3104.43	9.9811			1049.19	47.3281		1047.26	38.0855		1047.26	28.4917
			1045.33	93.2717		1045.33	78.2022		1045.33	67.4578			1045.33	15.1576		1045.33	11.3493		3103.72	9.9806			1047.26	45.1605		1045.33	38.0961		1045.33	28.4105
			1043.4	93.2374		1043.4	78.2364		1043.4	67.3042			1043.4	14.7482		1043.4	11.3776		3103	9.9827			1045.33	43.9459		1043.4	38.5381		1043.4	28.5246
			1041.47	93.2459		1041.47	78.2418		1041.47	67.0984			1041.47	14.611		1041.47	11.6697		3102.29	9.9859			1043.4	43.8237		1041.47	39.2419		1041.47	28.7772
			1039.55	93.1451		1039.55	78.2004		1039.55	66.8224			1039.55	14.6538		1039.55	12.0834		3101.57	9.9866			1041.47	44.4753		1039.55	40.0138		1039.55	29.0421
			1037.62	92.9031		1037.62	78.1086		1037.62	66.4541			1037.62	14.7867		1037.62	12.4919		3100.86	9.9823			1039.55	45.4683		1037.62	40.7212		1037.62	29.2206
			1035.69	92.6595		1035.69	77.9738		1035.69	66.0788			1035.69	14.9603		1035.69	12.8345		3100.14	9.9719			1037.62	46.4878		1035.69	41.3181		1035.69	29.2825
			1033.76	92.5422		1033.76	77.8303		1033.76	65.8798			1033.76	15.1663		1033.76	13.1142		3099.43	9.9576			1035.69	47.3837		1033.76	41.8109		1033.76	29.2677
			1031.83	92.5316		1031.83	77.7372		1031.83	65.9602			1031.83	15.4138		1031.83	13.3638		3098.71	9.945			1033.76	48.1525		1031.83	42.226		1031.83	29.2576
			1029.9	92.5422		1029.9	77.7264		1029.9	66.2296			1029.9	15.7007		1029.9	13.6098		3097.99	9.9397			1031.83	48.8471		1029.9	42.5951		1029.9	29.3183
			1027.97	92.5273		1027.97	77.7694		1027.97	66.5062			1027.97	15.9963		1027.97	13.857		3097.28	9.9433			1029.9	49.4993		1027.97	42.926		1027.97	29.4502
			1026.05	92.5209		1026.05	77.8052		1026.05	66.6825			1026.05	16.2529		1026.05	14.0948		3096.56	9.952			1027.97	50.0932		1026.05	43.2066		1026.05	29.61
			1024.12	92.5934		1024.12	77.8088		1024.12	66.7885			1024.12	16.4362		1024.12	14.3077		3095.85	9.9588			1026.05	50.5788		1024.12	43.429		1024.12	29.7577
			1022.19	92.7556		1022.19	77.8034		1022.19	66.884			1022.19	16.5318		1022.19	14.4857		3095.13	9.9603			1024.12	50.9224		1022.19	43.5953		1022.19	29.8764
			1020.26	92.9202		1020.26	77.8249		1020.26	66.978			1020.26	16.5322		1020.26	14.6298		3094.41	9.9589			1022.19	51.115		1020.26	43.7129		1020.26	29.9639
			1018.33	93.0058		1018.33	77.8697		1018.33	67.049			1018.33	16.4354		1018.33	14.7513		3093.7	9.9588			1020.26	51.148		1018.33	43.7935		1018.33	30.0344
			1016.4	93.0358		1016.4	77.9056		1016.4	67.086			1016.4	16.2705		1016.4	14.8624		3092.98	9.9603			1018.33	51.0304		1016.4	43.8561		1016.4	30.1057
			1014.47	93.0851		1014.47	77.9307		1014.47	67.0999			1014.47	16.1146		1014.47	14.9696		3092.27	9.961			1016.4	50.824		1014.47	43.9188		1014.47	30.1821
			1012.54	93.1794		1012.54	77.9756		1012.54	67.1169			1012.54	16.0842		1012.54	15.0716		3091.55	9.96			1014.47	50.6628		1012.54	44.0028		1012.54	30.2516
			1010.62	93.2739		1010.62	78.0439		1010.62	67.1556			1010.62	16.296		1010.62	15.1695		3090.84	9.9591			1012.54	50.7223		1010.62	44.1347		1010.62	30.3081
			1008.69	93.3362		1008.69	78.1122		1008.69	67.2128			1008.69	16.812		1008.69	15.2672		3090.12	9.9596			1010.62	51.1563		1008.69	44.3272		1008.69	30.3556
			1006.76	93.3985		1006.76	78.1662		1006.76	67.284			1006.76	17.6064		1006.76	15.3656		3089.41	9.9611			1008.69	52.0306		1006.76	44.5585		1006.76	30.3997
			1004.83	93.5212		1004.83	78.2058		1004.83	67.3615			1004.83	18.5793		1004.83	15.4618		3088.69	9.9628			1006.76	53.2806		1004.83	44.7858		1004.83	30.441
			1002.9	93.7001		1002.9	78.2418		1002.9	67.4298			1002.9	19.6051		1002.9	15.5525		3087.97	9.964			1004.83	54.7455		1002.9	44.9832		1002.9	30.4831
			1000.97	93.8534		1000.97	78.2868		1000.97	67.478			1000.97	20.5793		1000.97	15.6383		3087.26	9.9641			1002.9	56.2366		1000.97	45.143		1000.97	30.5323
			999.044	93.9247		999.044	78.3554		999.044	67.5153			999.044	21.4422		999.044	15.7152		3086.54	9.9636			1000.97	57.6048		999.044	45.2595		999.044	30.5871
			997.116	93.9334		997.116	78.4474		997.116	67.5526			997.116	22.184		997.116	15.7758		3085.83	9.9633			999.044	58.7975		997.116	45.3325		997.116	30.6379
			995.187	93.9312		995.187	78.5505		995.187	67.5744			995.187	22.825		995.187	15.8176		3085.11	9.9647			997.116	59.8313		995.187	45.3712		995.187	30.6675
			993.258	93.955		993.258	78.6428		993.258	67.5744			993.258	23.3878		993.258	15.8475		3084.4	9.9692			995.187	60.742		993.258	45.3879		993.258	30.6682
			991.33	94.007		991.33	78.7116		991.33	67.5697			991.33	23.8743		991.33	15.876		3083.68	9.9756			993.258	61.5416		991.33	45.4025		991.33	30.6456
			989.401	94.0763		989.401	78.7587		989.401	67.5713			989.401	24.2577		989.401	15.9093		3082.97	9.9796			991.33	62.2442		989.401	45.4245		989.401	30.6188
			987.472	94.1369		987.472	78.7823		987.472	67.579			987.472	24.5183		987.472	15.947		3082.25	9.9782			989.401	62.865		987.472	45.4444		987.472	30.5984
			985.544	94.1673		985.544	78.7896		985.544	67.593			985.544	24.6757		985.544	15.9831		3081.53	9.973			987.472	63.3956		985.544	45.4527		985.544	30.5815
			983.615	94.1499		983.615	78.7805		983.615	67.6086			983.615	24.7839		983.615	16.007		3080.82	9.9683			985.544	63.8085		983.615	45.4433		983.615	30.5597
			981.686	94.0914		981.686	78.7551		981.686	67.6148			981.686	24.9081		981.686	16.0074		3080.1	9.9659			983.615	64.1001		981.686	45.4036		981.686	30.5308
			979.758	94.0113		979.758	78.7025		979.758	67.6055			979.758	25.1108		979.758	15.9731		3079.39	9.9646			981.686	64.3248		979.758	45.3137		979.758	30.4922
			977.829	93.942		977.829	78.6174		977.829	67.5977			977.829	25.4384		977.829	15.8935		3078.67	9.9625			979.758	64.5504		977.829	45.1638		977.829	30.4417
			975.9	93.9204		975.9	78.5197		975.9	67.5993			975.9	25.9042		975.9	15.7728		3077.96	9.9611			977.829	64.7901		975.9	44.9687		975.9	30.3745
			973.972	93.968		973.972	78.4456		973.972	67.6117			973.972	26.4661		973.972	15.6232		3077.24	9.9632			975.9	65.0352		973.972	44.7435		973.972	30.2816
			972.043	94.0568		972.043	78.4167		972.043	67.6273			972.043	27.0116		972.043	15.4394		3076.52	9.9689			973.972	65.2497		972.043	44.4682		972.043	30.1591
			970.115	94.1088		970.115	78.4312		970.115	67.6366			970.115	27.3741		970.115	15.1869		3075.81	9.9738			972.043	65.3234		970.115	44.0819		970.115	30.004
			968.186	94.0763		968.186	78.4709		968.186	67.632			968.186	27.3911		968.186	14.8177		3075.09	9.9728			970.115	65.0547		968.186	43.5051		968.186	29.8036
			966.257	94.0329		966.257	78.5125		966.257	67.6055			966.257	26.983		966.257	14.3084		3074.38	9.9654			968.186	64.1991		966.257	42.7169		966.257	29.5494
			964.328	94.0849		964.328	78.5523		964.328	67.5541			964.328	26.2609		964.328	13.7274		3073.66	9.9563			966.257	62.6324		964.328	41.8553		964.328	29.2718
			962.4	94.241		962.4	78.6029		962.4	67.4888			962.4	25.5341		962.4	13.251		3072.95	9.9518			964.328	60.6651		962.4	41.2211		962.4	29.0408
			960.471	94.4039		960.471	78.6591		960.471	67.4531			960.471	25.1125		960.471	13.0533		3072.23	9.9545			962.4	59.0879		960.471	41.0885		960.471	28.9234
			958.543	94.4713		958.543	78.708		958.543	67.4842			958.543	25.0703		958.543	13.1729		3071.51	9.9602			960.471	58.6312		958.543	41.4763		958.543	28.9454
			956.614	94.4235		956.614	78.737		956.614	67.5635			956.614	25.2517		956.614	13.5151		3070.8	9.9633			958.543	59.3566		956.614	42.1716		956.614	29.0803
			954.685	94.3387		954.685	78.7424		954.685	67.6382			954.685	25.4601		954.685	13.9502		3070.08	9.9622			956.614	60.7308		954.685	42.9329		954.685	29.2718
			952.757	94.3148		952.757	78.737		952.757	67.6849			952.757	25.5823		952.757	14.386		3069.37	9.9579			954.685	62.1511		952.757	43.6134		952.757	29.4753
			950.828	94.3887		950.828	78.7479		950.828	67.713			950.828	25.5864		950.828	14.7758		3068.65	9.9523			952.757	63.2818		950.828	44.1601		950.828	29.6749
			948.899	94.4952		948.899	78.7751		948.899	67.727			948.899	25.4724		948.899	15.1032		3067.94	9.9476			950.828	64.0455		948.899	44.5708		948.899	29.8627
			946.971	94.5388		946.971	78.7859		946.971	67.7286			946.971	25.2522		946.971	15.3677		3067.22	9.9463			948.899	64.488		946.971	44.8591		946.971	30.0309
			945.042	94.5018		945.042	78.7624		945.042	67.7348			945.042	24.9494		945.042	15.5679		3066.51	9.9486			946.971	64.6575		945.042	45.0339		945.042	30.1695
			943.113	94.4539		943.113	78.7261		943.113	67.7473			943.113	24.5974		943.113	15.6884		3065.79	9.9517			945.042	64.5846		943.113	45.0838		943.113	30.2697
			941.185	94.4322		941.185	78.7116		941.185	67.752			941.185	24.227		941.185	15.7033		3065.07	9.9533			943.113	64.273		941.185	44.9801		941.185	30.3249
			939.256	94.4061		939.256	78.7315		939.256	67.7364			939.256	23.8699		939.256	15.6006		3064.36	9.9529			941.185	63.716		939.256	44.7188		939.256	30.3332
			937.327	94.3452		937.327	78.7696		937.327	67.7067			937.327	23.5907		937.327	15.4138		3063.64	9.9518			939.256	62.9432		937.327	44.3731		937.327	30.3102
			935.399	94.2844		935.399	78.7878		935.399	67.674			935.399	23.5001		935.399	15.2335		3062.93	9.9508			937.327	62.1096		935.399	44.1052		935.399	30.2914
			933.47	94.2801		933.47	78.7751		933.47	67.6366			933.47	23.705		933.47	15.1667		3062.21	9.9493			935.399	61.5614		933.47	44.0798		933.47	30.313
			931.541	94.3148		931.541	78.7479		931.541	67.5806			931.541	24.2276		931.541	15.2641		3061.5	9.9469			933.47	61.6835		931.541	44.3466		931.541	30.3808
			929.613	94.3192		929.613	78.7352		929.613	67.4733			929.613	24.9695		929.613	15.4821		3060.78	9.9442			931.541	62.6208		929.613	44.8116		929.613	30.4627
			927.684	94.2714		927.684	78.7297		927.684	67.2871			927.684	25.7638		927.684	15.7206		3060.07	9.942			929.613	64.14		927.684	45.3158		927.684	30.5055
			925.755	94.241		925.755	78.7116		925.755	67.015			925.755	26.4594		925.755	15.8957		3059.35	9.9403			927.684	65.8277		925.755	45.7436		925.755	30.4718
			923.827	94.2779		923.827	78.6808		923.827	66.6487			923.827	26.9842		923.827	15.9871		3058.63	9.9389			925.755	67.3641		923.827	46.0628		923.827	30.3808
			921.898	94.3431		921.898	78.6663		921.898	66.1686			921.898	27.3281		921.898	16.0328		3057.92	9.939			923.827	68.6039		921.898	46.2935		921.898	30.3004
			919.969	94.3452		919.969	78.6971		919.969	65.5288			919.969	27.5081		919.969	16.0894		3057.2	9.9419			921.898	69.5086		919.969	46.4644		919.969	30.3018
			918.041	94.2736		918.041	78.7714		918.041	64.6818			918.041	27.5518		918.041	16.1871		3056.49	9.9452			919.969	70.1017		918.041	46.5962		918.041	30.3927
			916.112	94.2323		916.112	78.8622		916.112	63.6359			916.112	27.4992		916.112	16.3132		3055.77	9.9446			918.041	70.4707		916.112	46.7003		916.112	30.5266
			914.183	94.3148		914.183	78.9403		914.183	62.532			914.183	27.3937		914.183	16.4297		3055.05	9.9401			916.112	70.7064		914.183	46.7854		914.183	30.6506
			912.255	94.4779		912.255	78.9894		912.255	61.6314			912.255	27.2728		912.255	16.5116		3054.34	9.9353			914.183	70.858		912.255	46.8565		912.255	30.7368
			910.326	94.5932		910.326	79.0021		910.326	61.2128			910.326	27.1669		910.326	16.563		3053.62	9.931			912.255	70.951		910.326	46.9083		910.326	30.7722
			908.398	94.5932		908.398	78.9894		908.398	61.4203			908.398	27.0982		908.398	16.6039		3052.91	9.9252			910.326	71.0148		908.398	46.944		908.398	30.7751
			906.469	94.5344		906.469	78.973		906.469	62.1558			906.469	27.0763		906.469	16.6571		3052.19	9.9177			908.398	71.0917		906.469	46.9764		906.469	30.7892
			904.54	94.5301		904.54	78.9712		904.54	63.1265			904.54	27.0963		904.54	16.7313		3051.48	9.912			906.469	71.1965		904.54	47.0208		904.54	30.8417
			902.611	94.6085		902.611	78.9857		902.611	64.0032			902.611	27.1538		902.611	16.8151		3050.76	9.9109			904.54	71.3261		902.611	47.0739		902.611	30.9164
			900.683	94.6869		900.683	79.0258		900.683	64.5182			900.683	27.254		900.683	16.8908		3050.05	9.913			902.611	71.4906		900.683	47.1227		900.683	30.9869
			898.754	94.6695		898.754	79.0877		898.754	64.4825			898.754	27.3987		898.754	16.9547		3049.33	9.9138			900.683	71.7214		898.754	47.1618		898.754	31.0426
			896.826	94.5758		896.826	79.1368		896.826	63.9075			896.826	27.5835		896.826	17.0138		3048.61	9.9102			898.754	72.0027		896.826	47.202		896.826	31.0834
			894.897	94.4952		894.897	79.1405		894.897	63.1949			894.897	27.7984		894.897	17.0718		3047.9	9.904			896.826	72.2851		894.897	47.2531		894.897	31.1207
			892.968	94.4626		892.968	79.1113		892.968	62.9639			892.968	28.0272		892.968	17.1297		3047.18	9.8998			894.897	72.5552		892.968	47.2999		892.968	31.1637
			891.039	94.4604		891.039	79.0949		891.039	63.4983			891.039	28.2553		891.039	17.185		3046.47	9.8994			892.968	72.8214		891.039	47.3271		891.039	31.2046
			889.111	94.4735		889.111	79.1095		889.111	64.4899			889.111	28.4879		889.111	17.2318		3045.75	9.9004			891.039	73.0632		889.111	47.3467		889.111	31.237
			887.182	94.4996		887.182	79.1241		887.182	65.4262			887.182	28.7448		887.182	17.2687		3045.04	9.8995			889.111	73.2755		887.182	47.3696		887.182	31.2701
			885.254	94.4996		885.254	79.1077		885.254	66.0712			885.254	29.0302		885.254	17.3022		3044.32	9.8961			887.182	73.4799		885.254	47.3947		885.254	31.3104
			883.325	94.4322		883.325	79.0622		883.325	66.4878			883.325	29.3251		883.325	17.3376		3043.61	9.8926			885.254	73.6782		883.325	47.4198		883.325	31.353
			881.396	94.304		881.396	79.0112		881.396	66.7901			881.396	29.6053		881.396	17.3724		3042.89	9.8915			883.325	73.8497		881.396	47.4515		881.396	31.3913
			879.468	94.1456		879.468	78.9603		879.468	67.0057			879.468	29.8559		879.468	17.3992		3042.17	9.8917			881.396	73.9722		879.468	47.481		879.468	31.4231
			877.539	93.9918		877.539	78.9039		877.539	67.1215			877.539	30.076		877.539	17.4189		3041.46	9.89			879.468	74.0302		877.539	47.493		877.539	31.4477
			875.61	93.8923		875.61	78.8368		875.61	67.1803			875.61	30.2803		875.61	17.4397		3040.74	9.8857			877.539	74.0319		875.61	47.4941		875.61	31.473
			873.682	93.8901		873.682	78.7823		873.682	67.2515			873.682	30.4916		873.682	17.4606		3040.03	9.8812			875.61	74.008		873.682	47.5084		873.682	31.5042
			871.753	93.9529		871.753	78.7769		871.753	67.3383			871.753	30.71		871.753	17.4723		3039.31	9.8799			873.682	73.9808		871.753	47.5368		871.753	31.5289
			869.824	93.9853		869.824	78.8041		869.824	67.3988			869.824	30.9058		869.824	17.4691		3038.6	9.882			871.753	73.9348		869.824	47.5543		869.824	31.5274
			867.896	93.9529		867.896	78.8331		867.896	67.4236			867.896	31.0585		867.896	17.4494		3037.88	9.8827			869.824	73.8718		867.896	47.5554		867.896	31.4933
			865.967	93.8966		865.967	78.8495		865.967	67.4298			865.967	31.1839		865.967	17.4157		3037.16	9.8767			867.896	73.8225		865.967	47.5609		865.967	31.426
			864.038	93.862		864.038	78.8513		864.038	67.4298			864.038	31.3076		864.038	17.38		3036.45	9.866			865.967	73.8174		864.038	47.5861		864.038	31.3357
			862.11	93.8577		862.11	78.8422		862.11	67.4158			862.11	31.4253		862.11	17.3584		3035.73	9.8593			864.038	73.848		862.11	47.619		862.11	31.2542
			860.181	93.8664		860.181	78.8349		860.181	67.3786			860.181	31.513		860.181	17.3508		3035.02	9.8608			862.11	73.8786		860.181	47.6398		860.181	31.2061
			858.252	93.8858		858.252	78.8404		858.252	67.3119			858.252	31.5653		858.252	17.3316		3034.3	9.8659			860.181	73.8837		858.252	47.6365		858.252	31.1716
			856.324	93.9139		856.324	78.864		856.324	67.2236			856.324	31.5922		856.324	17.2667		3033.59	9.8684			858.252	73.8497		856.324	47.6168		856.324	31.0984
			854.395	93.9204		854.395	78.8894		854.395	67.1308			854.395	31.5871		854.395	17.1431		3032.87	9.8678			856.324	73.7698		854.395	47.5981		854.395	30.9491
			852.466	93.8858		852.466	78.9003		852.466	67.0582			852.466	31.5362		852.466	16.9891		3032.16	9.8664			854.395	73.6239		852.466	47.5927		852.466	30.7538
			850.538	93.8275		850.538	78.9112		850.538	67.0258			850.538	31.4427		850.538	16.8589		3031.44	9.8639			852.466	73.4072		850.538	47.5828		850.538	30.6132
			848.609	93.7756		848.609	78.9294		848.609	67.0351			848.609	31.3235		848.609	16.7896		3030.72	9.8595			850.538	73.1272		848.609	47.5248		848.609	30.6012
			846.68	93.7433		846.68	78.9403		846.68	67.0675			846.68	31.171		846.68	16.7548		3030.01	9.8537			848.609	72.7878		846.68	47.3718		846.68	30.6739
			844.752	93.7217		844.752	78.9403		844.752	67.0999			844.752	30.9685		844.752	16.6913		3029.29	9.8475			846.68	72.3484		844.752	47.0988		844.752	30.7361
			842.823	93.7044		842.823	78.9512		842.823	67.1324			842.823	30.7801		842.823	16.5852		3028.58	9.8409			844.752	71.7577		842.823	46.7692		842.823	30.7453
			840.894	93.6742		840.894	78.9803		840.894	67.1648			840.894	30.773		840.894	16.5139		3027.86	9.8353			842.823	71.1424		840.894	46.5575		840.894	30.7354
			838.966	93.6203		838.966	79.0112		838.966	67.2004			838.966	31.062		838.966	16.5665		3027.14	9.8335			840.894	70.8531		838.966	46.609		838.966	30.7602
			837.037	93.5729		837.037	79.0294		837.037	67.2438			837.037	31.5595		837.037	16.7394		3026.43	9.8352			838.966	71.1375		837.037	46.8943		837.037	30.8417
			835.109	93.5793		835.109	79.0258		835.109	67.284			835.109	32.0538		835.109	16.9539		3025.71	9.836			837.037	71.8189		835.109	47.2509		835.109	30.962
			833.18	93.6397		833.18	78.9985		833.18	67.3135			833.18	32.3922		833.18	17.1415		3025	9.8327			835.109	72.4801		833.18	47.5302		833.18	31.0949
			831.251	93.7044		831.251	78.9512		831.251	67.3491			831.251	32.5394		831.251	17.2866		3024.28	9.8269			833.18	72.8331		831.251	47.6914		831.251	31.2226
			829.322	93.7066		829.322	78.8894		829.322	67.3957			829.322	32.4997		829.322	17.3944		3023.57	9.8215			831.251	72.8314		829.322	47.7694		829.322	31.3357
			827.394	93.6181		827.394	78.8349		827.394	67.4329			827.394	32.2679		827.394	17.4723		3022.85	9.8169			829.322	72.5352		827.394	47.7969		827.394	31.426
			825.465	93.4631		825.465	78.7968		825.465	67.4314			825.465	31.8156		825.465	17.5247		3022.14	9.8128			827.394	71.9861		825.465	47.7727		825.465	31.4832
			823.537	93.291		823.537	78.7678		823.537	67.3864			823.537	31.1236		823.537	17.5554		3021.42	9.8093			825.465	71.1883		823.537	47.6892		823.537	31.5079
			821.608	93.158		821.608	78.7243		821.608	67.3243			821.608	30.2225		821.608	17.5663		3020.7	9.8061			823.537	70.1486		821.608	47.5653		821.608	31.5151
			819.679	93.0679		819.679	78.6609		819.679	67.2685			819.679	29.2435		819.679	17.5635		3019.99	9.8019			821.608	68.9317		819.679	47.434		819.679	31.5187
			817.751	92.9673		817.751	78.5957		817.751	67.2159			817.751	28.408		817.751	17.5562		3019.27	9.7971			819.679	67.672		817.751	47.3184		817.751	31.518
			815.822	92.8282		815.822	78.5432		815.822	67.1695			815.822	27.9647		815.822	17.5513		3018.56	9.7934			817.751	66.5746		815.822	47.2422		815.822	31.5129
			813.893	92.683		813.893	78.5035		813.893	67.1447			813.893	28.0795		813.893	17.5501		3017.84	9.7908			815.822	65.8808		813.893	47.2291		813.893	31.5122
			811.965	92.5401		811.965	78.4691		811.965	67.1447			811.965	28.7144		811.965	17.5521		3017.13	9.787			813.893	65.7444		811.965	47.277		811.965	31.5173
			810.036	92.4081		810.036	78.4384		810.036	67.1494			810.036	29.5958		810.036	17.5554		3016.41	9.7807			811.965	66.0935		810.036	47.3478		810.036	31.5245
			808.107	92.3166		808.107	78.3969		808.107	67.137			808.107	30.3802		808.107	17.5542		3015.7	9.7727			810.036	66.659		808.107	47.4024		808.107	31.5311
			806.179	92.2656		806.179	78.3409		806.179	67.1092			806.179	30.8681		806.179	17.5461		3014.98	9.7638			808.107	67.1489		806.179	47.4351		806.179	31.5311
			804.25	92.2147		804.25	78.2922		804.25	67.0767			804.25	31.067		804.25	17.5356		3014.26	9.7542			806.179	67.4185		804.25	47.4493		804.25	31.5253
			802.321	92.1277		802.321	78.2616		802.321	67.052			802.321	31.0828		802.321	17.5259		3013.55	9.7457			804.25	67.5023		802.321	47.4493		802.321	31.5274
			800.393	92.0174		800.393	78.2274		800.393	67.0304			800.393	31.0113		800.393	17.5182		3012.83	9.7407			802.321	67.5256		800.393	47.4428		800.393	31.5427
			798.464	91.9094		798.464	78.1734		798.464	67.0027			798.464	30.9094		798.464	17.511		3012.12	9.7388			800.393	67.577		798.464	47.4362		798.464	31.5674
			796.535	91.8163		796.535	78.105		796.535	66.9718			796.535	30.7978		796.535	17.5041		3011.4	9.7364			798.464	67.7016		796.535	47.434		796.535	31.5936
			794.607	91.7297		794.607	78.0493		794.607	66.9502			794.607	30.686		794.607	17.4969		3010.69	9.7307			796.535	67.9108		794.607	47.4384		794.607	31.6161
			792.678	91.6263		792.678	78.0277		792.678	66.9132			792.678	30.5788		792.678	17.4928		3009.97	9.7242			794.607	68.174		792.678	47.4548		792.678	31.6351
			790.749	91.5082		790.749	78.0097		790.749	66.8609			790.749	30.4853		790.749	17.4912		3009.25	9.7207			792.678	68.4493		790.749	47.4755		790.749	31.6518
			788.821	91.4113		788.821	77.9487		788.821	66.8239			788.821	30.4186		788.821	17.4832		3008.54	9.7195			790.749	68.7304		788.821	47.4854		788.821	31.6606
			786.892	91.3524		786.892	77.8518		786.892	66.7978			786.892	30.3836		786.892	17.461		3007.82	9.7171			788.821	69.0254		786.892	47.4799		786.892	31.654
			784.963	91.283		784.963	77.7802		784.963	66.7547			784.963	30.3669		784.963	17.4269		3007.11	9.7121			786.892	69.312		784.963	47.4657		784.963	31.6307
			783.035	91.1738		783.035	77.7605		783.035	66.7009			783.035	30.3417		783.035	17.3776		3006.39	9.7057			784.963	69.5487		783.035	47.4351		783.035	31.5841
			781.106	91.0542		781.106	77.7676		781.106	66.6395			781.106	30.2921		781.106	17.2978		3005.68	9.6977			783.035	69.7106		781.106	47.3642		781.106	31.4984
			779.177	90.9599		779.177	77.7622		779.177	66.5721			779.177	30.2246		779.177	17.1759		3004.96	9.6873			781.106	69.8021		779.177	47.2563		779.177	31.3667
			777.249	90.8866		777.249	77.7103		777.249	66.5046			777.249	30.155		777.249	17.0177		3004.24	9.6766			779.177	69.8391		777.249	47.1455		777.249	31.1967
			775.32	90.8155		775.32	77.6245		775.32	66.4419			775.32	30.1079		775.32	16.8426		3003.53	9.6691			777.249	69.8456		775.32	47.0641		775.32	30.9862
			773.391	90.7465		773.391	77.537		773.391	66.3685			773.391	30.1169		773.391	16.6786		3002.81	9.6659			775.32	69.8616		773.391	47.0305		773.391	30.7184
			771.463	90.6797		771.463	77.4531		771.463	66.2784			771.463	30.1933		771.463	16.5718		3002.1	9.6654			773.391	69.9325		771.463	47.062		771.463	30.4452
			769.534	90.6108		769.534	77.3782		769.534	66.1915			769.534	30.3152		769.534	16.5756		3001.38	9.6662			771.463	70.0824		769.534	47.1563		769.534	30.3249
			767.606	90.5295		767.606	77.3284		767.606	66.1458			767.606	30.4467		767.606	16.7074		3000.67	9.6663			769.534	70.3151		767.606	47.277		767.606	30.4662
			765.677	90.4441		765.677	77.2981		765.677	66.1549			765.677	30.5795		765.677	16.9188		2999.95	9.6626			767.606	70.6039		765.677	47.3849		765.677	30.7857
			763.748	90.3545		763.748	77.2643		763.748	66.1762			763.748	30.71		763.748	17.1222		2999.24	9.653			765.677	70.902		763.748	47.457		763.748	31.1092
			761.819	90.2173		761.819	77.2269		761.819	66.1777			761.819	30.8148		761.819	17.26		2998.52	9.6391			763.748	71.1375		761.819	47.4887		761.819	31.332
			759.891	89.9912		759.891	77.1967		759.891	66.1716			759.891	30.8738		759.891	17.3281		2997.8	9.6238			761.819	71.2703		759.891	47.481		759.891	31.4513
			757.962	89.7326		757.962	77.1576		757.962	66.1656			757.962	30.8987		757.962	17.3424		2997.09	9.6086			759.891	71.3245		757.962	47.4351		757.962	31.5093
			756.034	89.5468		756.034	77.0795		756.034	66.1579			756.034	30.9079		756.034	17.3141		2996.37	9.5948			757.962	71.3376		756.034	47.3456		756.034	31.5398
			754.105	89.454		754.105	76.9784		754.105	66.1458			754.105	30.9079		754.105	17.2612		2995.66	9.5848			756.034	71.3097		754.105	47.2291		754.105	31.5529
			752.176	89.4026		752.176	76.8827		752.176	66.1138			752.176	30.9022		752.176	17.1953		2994.94	9.5805			754.105	71.2277		752.176	47.1075		752.176	31.5398
			750.248	89.3367		750.248	76.8049		750.248	66.059			750.248	30.8923		750.248	17.11		2994.23	9.5787			752.176	71.1015		750.248	46.9775		750.248	31.502
			748.319	89.2216		748.319	76.7412		748.319	66.0149			748.319	30.8802		748.319	16.9977		2993.51	9.5726			750.248	70.9478		748.319	46.8026		748.319	31.4484
			746.39	89.0472		746.39	76.69		746.39	65.9921			746.39	30.8646		746.39	16.8628		2992.8	9.5573			748.319	70.7716		746.39	46.564		746.39	31.3797
			744.462	88.8096		744.462	76.6388		744.462	65.9602			744.462	30.8283		744.462	16.6986		2992.08	9.5345			746.39	70.5665		744.462	46.2551		744.462	31.2801
			742.533	88.5646		742.533	76.5665		742.533	65.9025			742.533	30.739		742.533	16.4691		2991.36	9.5099			744.462	70.2504		742.533	45.8184		742.533	31.1278
			740.604	88.4036		740.604	76.496		740.604	65.8585			740.604	30.519		740.604	16.1235		2990.65	9.4891			742.533	69.6592		740.604	45.1544		740.604	30.9071
			738.676	88.3507		738.676	76.4625		738.676	65.8585			738.676	30.0442		738.676	15.6268		2989.93	9.4736			740.604	68.6102		738.676	44.2456		738.676	30.6301
			736.747	88.2958		736.747	76.4555		736.747	65.8828			736.747	29.2334		736.747	15.0072		2989.22	9.4617			738.676	66.9744		736.747	43.2394		736.747	30.3514
			734.818	88.1637		734.818	76.4485		734.818	65.8828			734.818	28.2182		734.818	14.39		2988.5	9.4499			736.747	64.7812		734.818	42.3994		734.818	30.1328
			732.89	87.9913		732.89	76.4221		732.89	65.8418			732.89	27.3678		732.89	13.9611		2987.78	9.4366			734.818	62.4337		732.89	41.9508		732.89	30.0171
			730.961	87.8294		730.961	76.364		730.961	65.7615			730.961	27.0134		730.961	13.8484		2987.07	9.4224			732.89	60.7182		730.961	41.9653		730.961	30.0185
			729.032	87.7001		729.032	76.2621		729.032	65.642			729.032	27.1706		729.032	14.0362		2986.35	9.4075			730.961	60.2267		729.032	42.3789		729.032	30.1279
			727.104	87.579		727.104	76.1533		727.104	65.5197			727.104	27.6611		727.104	14.4351		2985.64	9.3886			729.032	60.8652		727.104	43.1102		727.104	30.3235
			725.175	87.4339		725.175	76.0692		725.175	65.4292			725.175	28.3387		725.175	14.9531		2984.92	9.3633			727.104	62.1983		725.175	44.0149		725.175	30.5611
			723.246	87.3172		723.246	76.0167		723.246	65.3826			723.246	29.0476		723.246	15.4661		2984.21	9.3352			725.175	63.8659		723.246	44.8384		723.246	30.7743
			721.318	87.2288		721.318	75.9694		721.318	65.36			721.318	29.6333		721.318	15.8741		2983.49	9.3095			723.246	65.4936		721.318	45.437		721.318	30.9299
[truncated: 3,645 more rows]
