# Supplementary material for: Engineering multifunctional bactericidal nanofibers for abdominal hernia repair
Source: Commun Biol. 2021 Feb 19;4:233. doi: 10.1038/s42003-021-01758-2 (PMC7896057; doi:10.1038/s42003-021-01758-2)
Supplement: Supplementary file 6 — Supplementary Data 2 [file 42003_2021_1758_MOESM6_ESM.xlsx]

## Sheet: Mechanical testing data
	Before crosslinking									After crosslinking
	Sample	Sample 1 (Tensile strength (MPa))	Sample 2 (Tensile strength (MPa))	Sample 3 (Tensile strength (MPa))	Mean (Tensile strength (MPa))	SD	N			Sample	Sample 1 (Tensile strength (MPa))	Sample 2 (Tensile strength (MPa))	Sample 3 (Tensile strength (MPa))	Mean (Tensile strength (MPa))	SD	N
	Gelatin	0.0313	0.0317	0.0309	0.0313	0.0004	3			PCL	1.2848	1.2132	1.2004	1.2328	0.0454858	3
	GelMA	0.071	0.112	0.1605	0.1145	0.0448023	3			GelMA-UV	0.44494	0.37331	0.3867	0.40165	0.0380833	3
	PCL	1.2127	1.2001	1.2856	1.2328	0.0461581	3			PCLMA-UV	2.4052	2.62923	2.84727	2.62724	0.221042	3
	PCLMA	0.2251	0.2537	0.4014	0.2934	0.0946176	3			PCLMA:GelMA (50:50)-UV	0.41199	0.4215	0.459	0.43083	0.024855	3
	PCLMA:GelMA (10:90)	0.1646	0.072	0.1006	0.1124	0.0474143	3			PCLMA:GelMA (70:30)-UV	1.93595	2.1003	1.9774	2.00455	0.0854726	3
	PCLMA:GelMA (20:80)	0.150001	0.203799	0.163	0.172267	0.0280706	3			PCLMA:GelMA (80:20)-UV	1.1273	0.6636	0.80332	0.86474	0.237873	3
	PCLMA:GelMA (30:70)	0.1902	0.163	0.1874	0.1802	0.0149613	3			PCLMA:GelMA (90:10)-UV	0.586869	0.533301	0.492435	0.537535	0.0473592	3
	PCLMA:GelMA (50:50)	0.31177	0.10023	0.135	0.182333	0.113436	3
	PCLMA:GelMA (70:30)	0.439	0.3381	0.3815	0.3862	0.0506139	3
	PCLMA:GelMA (80:20)	0.274	0.315	0.464	0.351	0.099985	3
	PCLMA:GelMA (90:10)	0.499391	0.303195	0.172314	0.324967	0.164622	3
	Before crosslinking									After crosslinking
	Sample	Sample 1 (Elastic modulus (MPa))	Sample 2 (Elastic modulus (MPa))	Sample 3 (Elastic modulus (MPa))	Mean (Elastic modulus (MPa))	SD	N			Sample	Sample 1 (Elastic modulus (MPa))	Sample 2 (Elastic modulus (MPa))	Sample 3 (Elastic modulus (MPa))	Mean (Elastic modulus (MPa))	SD	N
	Gelatin	1.75	2.74	2.065	2.185	0.505791	3			PCL	22.1	24.25	22.8	23.05	1.09659	3
	GelMA	22.42	19.96	20.44	20.94	1.30399	3			GelMA-UV	61.7717	54.2877	53.7097	56.5897	4.49705	3
	PCL	22.85	22.02	24.28	23.05	1.1432	3			PCLMA-UV	101.104	100.102	100.408	100.538	0.513434	3
	PCLMA	4.01	4.11	5.41	4.51	0.781025	3			PCLMA:GelMA (50:50)-UV	37.7721	28.121	28.1465	31.3465	5.56469	3
	PCLMA:GelMA (10:90)	2.18	0.73	0.81	1.24	0.815046	3			PCLMA:GelMA (70:30)-UV	82.9111	85.504	107.48	91.9651	13.4988	3
	PCLMA:GelMA (20:80)	3.096	1.205	1.729	2.01	0.976315	3			PCLMA:GelMA (80:20)-UV	57.6975	62.3045	77.0305	65.6775	10.0983	3
	PCLMA:GelMA (30:70)	4.13	3.391	6.279	4.6	1.50027	3			PCLMA:GelMA (90:10)-UV	48.0119	58.556	50.5689	52.3789	5.50013	3
	PCLMA:GelMA (50:50)	4.45	6.7	5.14	5.43	1.15269	3
	PCLMA:GelMA (70:30)	9.08	9.11	9.68	9.29	0.338083	3
	PCLMA:GelMA (80:20)	3.06	5.25	2.13	3.48	1.60184	3
	PCLMA:GelMA (90:10)	4.39	2.04	2.24	2.89	1.30288	3
	Before crosslinking									After crosslinking
	Sample	Sample 1 (Elongation at break (%))	Sample 2 (Elongation at break (%))	Sample 3 (Elongation at break (%))	Mean (Elongation at break (%))	SD	N			Sample	Sample 1 (Elongation at break (%))	Sample 2 (Elongation at break (%))	Sample 3 (Elongation at break (%))	Mean (Elongation at break (%))	SD	N
	Gelatin	0.02501	0.02755	0.04263	0.03173	0.00952473	3			PCL	1.03413	1.05411	1.19415	1.09413	0.087194	3
	GelMA	0.09052	0.1721	0.0807	0.11444	0.0501758	3			GelMA-UV	0.34165	0.51207	0.35123	0.40165	0.0957464	3
	PCL	1.00413	1.17602	1.10224	1.09413	0.0862315	3			PCLMA-UV	2.96742	2.40346	2.44838	2.60642	0.313441	3
	PCLMA	0.24181	0.26015	0.28665	0.26287	0.0225434	3			PCLMA:GelMA (50:50)-UV	0.28598	0.31076	0.69584	0.43086	0.229814	3
	PCLMA:GelMA (10:90)	0.06052	0.21627	0.06062	0.11247	0.0898935	3			PCLMA:GelMA (70:30)-UV	2.60151	1.62111	1.66131	1.96131	0.554794	3
	PCLMA:GelMA (20:80)	0.11004	0.27706	0.10202	0.16304	0.0988256	3			PCLMA:GelMA (80:20)-UV	0.79708	1.02752	0.62724	0.81728	0.200903	3
	PCLMA:GelMA (30:70)	0.17006	0.23634	0.14008	0.18216	0.0492575	3			PCLMA:GelMA (90:10)-UV	0.61972	0.34412	0.36042	0.44142	0.154627	3
	PCLMA:GelMA (50:50)	0.2972	0.13001	0.119	0.18207	0.0998574	3
	PCLMA:GelMA (70:30)	0.33781	0.38001	0.37991	0.36591	0.0243354	3
	PCLMA:GelMA (80:20)	0.46902	0.25218	0.32544	0.34888	0.110304	3
	PCLMA:GelMA (90:10)	0.17297	0.17575	0.53919	0.29597	0.210639	3
				Tensile stress vs tensile strain data
				Before crosslinking
				Sample	Tensile strain (extension) (%)	Tensile stress (MPa)	Sample	Tensile strain (extension) (%)	Tensile stress (MPa)	Sample	Tensile strain (extension) (%)	Tensile stress (MPa)	Sample	Tensile strain (extension) (%)	Tensile stress (MPa)	Sample	Tensile strain (extension) (%)	Tensile stress (MPa)	Sample	Tensile strain (extension) (%)	Tensile stress (MPa)	Sample	Tensile strain (extension) (%)	Tensile stress (MPa)	Sample	Tensile strain (extension) (%)	Tensile stress (MPa)	Sample	Tensile strain (extension) (%)	Tensile stress (MPa)	Sample	Tensile strain (extension) (%)	Tensile stress (MPa)	Sample	Tensile strain (extension) (%)	Tensile stress (MPa)		Tensile stress vs tensile strain data
				Gelatin	0	0.00053	GelMA	0	-0.00041	PCLMA	0	0.00142	PCLMA:GelMA (10:90)	0	0.00061	PCLMA:GelMA (20:80)	0	-0.00014	PCLMA:GelMA (30:70)	0	7e-05	PCLMA:GelMA (50:50)	0	0.00067	PCLMA:GelMA (70:30)	0	0.00074	PCLMA:GelMA (80:20)	0	0.00075	PCLMA:GelMA (80:20)	0	0.00075	PCLMA:GelMA (90:10)	0	0.00063		After crosslinking
					0.01272	0.00051		0.01272	0.002		0.01272	0.00267		0.01272	0.0019		0.01272	0.00248		0.01272	0.00144		0.01272	0.00269		0.01272	0.00111		0.01272	0.00138		0.01272	0.00138		0.01272	0.00262		Sample	Tensile strain (extension) (%)	Tensile stress (MPa)	Sample	Tensile strain (extension) (%)	Tensile stress (MPa)	Sample	Tensile strain (extension) (%)	Tensile stress (MPa)	Sample	Tensile strain (extension) (%)	Tensile stress (MPa)
					0.07071	-0.00124		0.07071	0.00493		0.07071	0.00253		0.07071	0.00207		0.07071	0.00209		0.07071	0.00109		0.07071	0.00224		0.07071	0.00138		0.07071	0.00073		0.07071	0.00073		0.07071	0.00086		PCL	0	-0.00041	GelMA-UV	0	0.00114	PCLMA-UV	0	0.00182	PCLMA:GelMA (90:10)-UV	0	0.0002
					0.11786	-0.00031		0.11786	0.00864		0.11786	0.0017		0.11786	0.00234		0.11786	0.00151		0.11786	0.00116		0.11786	0.00337		0.11786	0.0032		0.11786	0.00206		0.11786	0.00206		0.11786	0.00119			0.01407	0.002		0.01407	0.00558		0.01407	0.00595		0.01407	0.00281
					0.15509	-0.00058		0.15509	0.01108		0.15509	0.00212		0.15509	0.00182		0.15509	0.00206		0.15509	0.00129		0.15509	0.00408		0.15509	0.00472		0.15509	0.00281		0.15509	0.00281		0.15509	0.0019			0.07021	0.00493		0.07021	0.01682		0.07021	0.01724		0.07021	0.00656
					0.19843	-0.00031		0.19843	0.01327		0.19843	0.00184		0.19843	0.00231		0.19843	0.00218		0.19843	0.00135		0.19843	0.00444		0.19843	0.00601		0.19843	0.00343		0.19843	0.00343		0.19843	0.00231			0.11732	0.00864		0.11732	0.02601		0.11732	0.03044		0.11732	0.00873
					0.23919	0.00012		0.23919	0.01576		0.23919	0.00164		0.23919	0.00281		0.23919	0.00182		0.23919	0.00108		0.23919	0.00585		0.23919	0.00685		0.23919	0.0042		0.23919	0.0042		0.23919	0.00138			0.15648	0.01108		0.15648	0.03525		0.15648	0.04183		0.15648	0.01019
					0.28343	-1e-05		0.28343	0.018		0.28343	0.00163		0.28343	0.00269		0.28343	0.00135		0.28343	0.00055		0.28343	0.00585		0.28343	0.00794		0.28343	0.00441		0.28343	0.00441		0.28343	0.00118			0.19881	0.01327		0.19881	0.04751		0.19881	0.05548		0.19881	0.01228
					0.32201	0.00023		0.32201	0.02042		0.32201	0.00146		0.32201	0.00329		0.32201	0.00236		0.32201	0.00017		0.32201	0.0051		0.32201	0.00931		0.32201	0.00633		0.32201	0.00633		0.32201	0.00138			0.24015	0.01576		0.24015	0.06168		0.24015	0.07209		0.24015	0.01211
					0.36735	0.00052		0.36735	0.02194		0.36735	0.00159		0.36735	0.00358		0.36735	0.00232		0.36735	-0.00036		0.36735	0.00392		0.36735	0.01175		0.36735	0.00785		0.36735	0.00785		0.36735	0.00247			0.2828	0.018		0.2828	0.07507		0.2828	0.09236		0.2828	0.01307
					0.40761	0.00095		0.40761	0.02521		0.40761	0.00295		0.40761	0.00288		0.40761	0.0023		0.40761	-0.00162		0.40761	0.00478		0.40761	0.01256		0.40761	0.00949		0.40761	0.00949		0.40761	0.00282			0.32245	0.02042		0.32245	0.09303		0.32245	0.11389		0.32245	0.01529
					0.45038	0.00105		0.45038	0.02872		0.45038	0.0041		0.45038	0.00305		0.45038	0.00366		0.45038	-0.00047		0.45038	0.00333		0.45038	0.01411		0.45038	0.01045		0.45038	0.01045		0.45038	0.00401			0.36669	0.02194		0.36669	0.11484		0.36669	0.14105		0.36669	0.01739
					0.49047	0.00105		0.49047	0.03189		0.49047	0.00359		0.49047	0.00312		0.49047	0.00398		0.49047	-0.00066		0.49047	0.00414		0.49047	0.01678		0.49047	0.01161		0.49047	0.01161		0.49047	0.00523			0.4075	0.02521		0.4075	0.13702		0.4075	0.16969		0.4075	0.01556
					0.53405	0.00102		0.53405	0.03601		0.53405	0.00423		0.53405	0.00465		0.53405	0.00345		0.53405	0.00053		0.53405	0.0059		0.53405	0.01916		0.53405	0.0138		0.53405	0.0138		0.53405	0.00554			0.44801	0.02872		0.44801	0.16076		0.44801	0.20043		0.44801	0.01792
					0.57172	0.00062		0.57172	0.0406		0.57172	0.0056		0.57172	0.00346		0.57172	0.0024		0.57172	0.00119		0.57172	0.00904		0.57172	0.02136		0.57172	0.01546		0.57172	0.01546		0.57172	0.00529			0.48888	0.03189		0.48888	0.18395		0.48888	0.2348		0.48888	0.01995
					0.61712	0.00071		0.61712	0.04671		0.61712	0.00639		0.61712	0.00415		0.61712	0.00259		0.61712	0.00205		0.61712	0.00831		0.61712	0.02398		0.61712	0.01648		0.61712	0.01648		0.61712	0.00564			0.53342	0.03601		0.53342	0.20716		0.53342	0.27468		0.53342	0.01854
					0.65671	-5e-05		0.65671	0.0509		0.65671	0.00729		0.65671	0.00534		0.65671	0.0027		0.65671	0.00265		0.65671	0.00873		0.65671	0.02669		0.65671	0.0174		0.65671	0.0174		0.65671	0.00657			0.57304	0.0406		0.57304	0.23039		0.57304	0.31277		0.57304	0.02013
					0.70057	0.00085		0.70057	0.05696		0.70057	0.00745		0.70057	0.00532		0.70057	0.00237		0.70057	0.00237		0.70057	0.0094		0.70057	0.02867		0.70057	0.01937		0.70057	0.01937		0.70057	0.00682			0.61498	0.04671		0.61498	0.25181		0.61498	0.35453		0.61498	0.0216
					0.73925	0.00056		0.73925	0.06206		0.73925	0.00827		0.73925	0.00607		0.73925	0.00075		0.73925	0.0029		0.73925	0.01071		0.73925	0.03158		0.73925	0.02092		0.73925	0.02092		0.73925	0.00683			0.65727	0.0509		0.65727	0.26908		0.65727	0.39807		0.65727	0.02391
					0.78337	0.00098		0.78337	0.06698		0.78337	0.00926		0.78337	0.00681		0.78337	0.00083		0.78337	0.00332		0.78337	0.01104		0.78337	0.03435		0.78337	0.02301		0.78337	0.02301		0.78337	0.00798			0.70045	0.05696		0.70045	0.28549		0.70045	0.44364		0.70045	0.02537
					0.82354	0.00136		0.82354	0.07196		0.82354	0.00937		0.82354	0.00743		0.82354	0.00138		0.82354	0.00275		0.82354	0.01199		0.82354	0.037		0.82354	0.02473		0.82354	0.02473		0.82354	0.00808			0.74084	0.06206		0.74084	0.30135		0.74084	0.48616		0.74084	0.02819
					0.86669	0.00197		0.86669	0.07635		0.86669	0.00921		0.86669	0.00789		0.86669	0.0018		0.86669	0.00172		0.86669	0.01295		0.86669	0.03981		0.86669	0.02474		0.86669	0.02474		0.86669	0.00632			0.7846	0.06698		0.7846	0.3135		0.7846	0.53283		0.7846	0.03127
					0.90574	0.0027		0.90574	0.08124		0.90574	0.00966		0.90574	0.00851		0.90574	0.00299		0.90574	0.00195		0.90574	0.01432		0.90574	0.04276		0.90574	0.02577		0.90574	0.02577		0.90574	0.00644			0.82393	0.07196		0.82393	0.32276		0.82393	0.57421		0.82393	0.03398
					0.95026	0.00296		0.95026	0.08618		0.95026	0.00971		0.95026	0.00887		0.95026	0.00473		0.95026	0.00152		0.95026	0.01457		0.95026	0.04561		0.95026	0.02622		0.95026	0.02622		0.95026	0.00779			0.86668	0.07635		0.86668	0.33443		0.86668	0.61954		0.86668	0.03812
					0.98828	0.0032		0.98828	0.09199		0.98828	0.01015		0.98828	0.00907		0.98828	0.00397		0.98828	0.00079		0.98828	0.01614		0.98828	0.04802		0.98828	0.02681		0.98828	0.02681		0.98828	0.00943			0.90669	0.08124		0.90669	0.34166		0.90669	0.66095		0.90669	0.0444
					1.03286	0.00404		1.03286	0.09838		1.03286	0.00944		1.03286	0.0099		1.03286	0.00427		1.03286	-0.00013		1.03286	0.01716		1.03286	0.05182		1.03286	0.02693		1.03286	0.02693		1.03286	0.00981			0.94955	0.08618		0.94955	0.34986		0.94955	0.70519		0.94955	0.05047
					1.07388	0.00339		1.07388	0.10574		1.07388	0.00961		1.07388	0.00887		1.07388	0.00436		1.07388	0.00016		1.07388	0.01793		1.07388	0.05506		1.07388	0.02852		1.07388	0.02852		1.07388	0.01178			0.98831	0.09199		0.98831	0.35637		0.98831	0.74387		0.98831	0.05995
					1.11566	0.00326		1.11566	0.11331		1.11566	0.01041		1.11566	0.00913		1.11566	0.00407		1.11566	0.00135		1.11566	0.01864		1.11566	0.05768		1.11566	0.02985		1.11566	0.02985		1.11566	0.01287			1.03179	0.09838		1.03179	0.36347		1.03179	0.78885		1.03179	0.06923
					1.15586	0.00313		1.15586	0.12107		1.15586	0.01099		1.15586	0.00969		1.15586	0.0033		1.15586	0.00148		1.15586	0.01971		1.15586	0.06124		1.15586	0.03032		1.15586	0.03032		1.15586	0.01324			1.07312	0.10574		1.07312	0.36704		1.07312	0.83013		1.07312	0.08095
					1.20034	0.00377		1.20034	0.13001		1.20034	0.01069		1.20034	0.00974		1.20034	0.00376		1.20034	0.00217		1.20034	0.02087		1.20034	0.06425		1.20034	0.03128		1.20034	0.03128		1.20034	0.01456			1.11704	0.11331		1.11704	0.37384		1.11704	0.87377		1.11704	0.09217
					1.23865	0.00361		1.23865	0.13829		1.23865	0.01132		1.23865	0.00836		1.23865	0.00381		1.23865	0.00412		1.23865	0.02125		1.23865	0.06783		1.23865	0.03296		1.23865	0.03296		1.23865	0.01501			1.15636	0.12107		1.15636	0.3807		1.15636	0.90949		1.15636	0.10462
					1.28335	0.00367		1.28335	0.14632		1.28335	0.01067		1.28335	0.00865		1.28335	0.00363		1.28335	0.00532		1.28335	0.02247		1.28335	0.07201		1.28335	0.03436		1.28335	0.03436		1.28335	0.0146			1.2001	0.13001		1.2001	0.38535		1.2001	0.95131		1.2001	0.11628
					1.32399	0.0035		1.32399	0.15585		1.32399	0.01308		1.32399	0.00879		1.32399	0.00322		1.32399	0.00595		1.32399	0.02377		1.32399	0.07534		1.32399	0.03605		1.32399	0.03605		1.32399	0.01501			1.23946	0.13829		1.23946	0.38814		1.23946	0.98707		1.23946	0.13002
					1.36686	0.00435		1.36686	0.16289		1.36686	0.01204		1.36686	0.00886		1.36686	0.00351		1.36686	0.00709		1.36686	0.02463		1.36686	0.07957		1.36686	0.03734		1.36686	0.03734		1.36686	0.01594			1.28272	0.14632		1.28272	0.39297		1.28272	1.02738		1.28272	0.14226
					1.40506	0.00482		1.40506	0.1709		1.40506	0.01249		1.40506	0.00854		1.40506	0.00485		1.40506	0.00718		1.40506	0.02617		1.40506	0.08324		1.40506	0.03833		1.40506	0.03833		1.40506	0.01525			1.32459	0.15585		1.32459	0.39487		1.32459	1.06318		1.32459	0.1607
					1.44988	0.00536		1.44988	0.17907		1.44988	0.01275		1.44988	0.00895		1.44988	0.00534		1.44988	0.0076		1.44988	0.02779		1.44988	0.08746		1.44988	0.03997		1.44988	0.03997		1.44988	0.01564			1.3669	0.16289		1.3669	0.40092		1.3669	1.0985		1.3669	0.1785
					1.48953	0.00571		1.48953	0.18723		1.48953	0.01382		1.48953	0.00937		1.48953	0.00554		1.48953	0.00758		1.48953	0.02984		1.48953	0.09154		1.48953	0.04154		1.48953	0.04154		1.48953	0.01739			1.40732	0.1709		1.40732	0.40165		1.40732	1.13071		1.40732	0.20239
					1.53259	0.00611		1.53259	0.19515		1.53259	0.01376		1.53259	0.00986		1.53259	0.00736		1.53259	0.00902		1.53259	0.03096		1.53259	0.09531		1.53259	0.04365		1.53259	0.04365		1.53259	0.0179			1.44989	0.17907		1.44989	0.30114		1.44989	1.16493		1.44989	0.22443
					1.57375	0.00559		1.57375	0.20353		1.57375	0.01469		1.57375	0.01085		1.57375	0.00803		1.57375	0.00915		1.57375	0.03333		1.57375	0.09938		1.57375	0.04562		1.57375	0.04562		1.57375	0.01956			1.49085	0.18723		1.49085	0.2807		1.49085	1.19429		1.49085	0.2478
					1.61668	0.00595		1.61668	0.21308		1.61668	0.01448		1.61668	0.01223		1.61668	0.00889		1.61668	0.01078		1.61668	0.03502		1.61668	0.10355		1.61668	0.04747		1.61668	0.04747		1.61668	0.02073			1.53368	0.19515		1.53368	0.28002		1.53368	1.22522		1.53368	0.2682
					1.65559	0.0057		1.65559	0.22176		1.65559	0.01582		1.65559	0.01293		1.65559	0.00986		1.65559	0.01194		1.65559	0.03726		1.65559	0.10755		1.65559	0.04846		1.65559	0.04846		1.65559	0.02216			1.57269	0.20353					1.57269	1.25002		1.57269	0.2911
					1.70019	0.00593		1.70019	0.23145		1.70019	0.01584		1.70019	0.01362		1.70019	0.01077		1.70019	0.01403		1.70019	0.03847		1.70019	0.11138		1.70019	0.051		1.70019	0.051		1.70019	0.02409			1.6161	0.21308					1.6161	1.28056		1.6161	0.31067
					1.74006	0.00665		1.74006	0.24165		1.74006	0.01576		1.74006	0.0146		1.74006	0.01121		1.74006	0.016		1.74006	0.04041		1.74006	0.11489		1.74006	0.05314		1.74006	0.05314		1.74006	0.02479			1.65663	0.22176					1.65663	1.30447		1.65663	0.33214
					1.78292	0.00698		1.78292	0.25287		1.78292	0.01653		1.78292	0.0155		1.78292	0.01081		1.78292	0.01777		1.78292	0.04261		1.78292	0.11868		1.78292	0.05431		1.78292	0.05431		1.78292	0.02578			1.69728	0.23145					1.69728	1.32824		1.69728	0.34773
					1.82137	0.0064		1.82137	0.26123		1.82137	0.01747		1.82137	0.01619		1.82137	0.01007		1.82137	0.02		1.82137	0.04397		1.82137	0.12228		1.82137	0.05564		1.82137	0.05564		1.82137	0.0269			1.73929	0.24165					1.73929	1.35438		1.73929	0.35501
					1.86611	0.007		1.86611	0.27197		1.86611	0.01627		1.86611	0.01685		1.86611	0.00965		1.86611	0.02309		1.86611	0.04475		1.86611	0.12546		1.86611	0.05788		1.86611	0.05788		1.86611	0.02711			1.78387	0.25287					1.78387	1.38222		1.78387	0.3598
					1.90714	0.00696		1.90714	0.28222		1.90714	0.01644		1.90714	0.01726		1.90714	0.01143		1.90714	0.02418		1.90714	0.04722		1.90714	0.12867		1.90714	0.06		1.90714	0.06		1.90714	0.02804			1.82205	0.26123					1.82205	1.39867		1.82205	0.37398
					1.95033	0.00795		1.95033	0.29174		1.95033	0.01693		1.95033	0.01881		1.95033	0.0123		1.95033	0.02519		1.95033	0.04892		1.95033	0.13233		1.95033	0.06037		1.95033	0.06037		1.95033	0.02819			1.8651	0.27197					1.8651	1.42569		1.8651	0.38169
					1.98978	0.00786		1.98978	0.30097		1.98978	0.01784		1.98978	0.01954		1.98978	0.01275		1.98978	0.02619		1.98978	0.05017		1.98978	0.13531		1.98978	0.06169		1.98978	0.06169		1.98978	0.02914			1.9072	0.28222					1.9072	1.44725		1.9072	0.39538
					2.0337	0.0086		2.0337	0.31008		2.0337	0.0182		2.0337	0.01988		2.0337	0.0146		2.0337	0.02788		2.0337	0.05272		2.0337	0.13938		2.0337	0.0629		2.0337	0.0629		2.0337	0.02967			1.94939	0.29174					1.94939	1.46894		1.94939	0.40492
					2.07329	0.00895		2.07329	0.31969		2.07329	0.01909		2.07329	0.01938		2.07329	0.01569		2.07329	0.02817		2.07329	0.05535		2.07329	0.14268		2.07329	0.06411		2.07329	0.06411		2.07329	0.03092			1.98966	0.30097					1.98966	1.48943		1.98966	0.41754
					2.11713	0.00954		2.11713	0.32793		2.11713	0.01994		2.11713	0.02048		2.11713	0.01733		2.11713	0.02878		2.11713	0.05729		2.11713	0.14557		2.11713	0.06549		2.11713	0.06549		2.11713	0.03156			2.0348	0.31008					2.0348	1.51424		2.0348	0.42657
					2.15639	0.00902		2.15639	0.33759		2.15639	0.02033		2.15639	0.02076		2.15639	0.01855		2.15639	0.02938		2.15639	0.05942		2.15639	0.14923		2.15639	0.06627		2.15639	0.06627		2.15639	0.03329			2.0737	0.31969					2.0737	1.52912		2.0737	0.43616
					2.20052	0.01008		2.20052	0.34815		2.20052	0.02074		2.20052	0.01975		2.20052	0.01943		2.20052	0.03036		2.20052	0.06294		2.20052	0.15346		2.20052	0.06795		2.20052	0.06795		2.20052	0.03505			2.11553	0.32793					2.11553	1.5487		2.11553	0.44295
					2.24027	0.01053		2.24027	0.35738		2.24027	0.02151		2.24027	0.01976		2.24027	0.02004		2.24027	0.03203		2.24027	0.06589		2.24027	0.15706		2.24027	0.06867		2.24027	0.06867		2.24027	0.03629			2.1565	0.33759					2.1565	1.56742		2.1565	0.45409
					2.28398	0.01073		2.28398	0.36689		2.28398	0.02148		2.28398	0.01921		2.28398	0.02138		2.28398	0.03398		2.28398	0.0679		2.28398	0.16056		2.28398	0.07057		2.28398	0.07057		2.28398	0.03847			2.20063	0.34815					2.20063	1.58824		2.20063	0.45743
					2.32213	0.00995		2.32213	0.37721		2.32213	0.02207		2.32213	0.0194		2.32213	0.02187		2.32213	0.03527		2.32213	0.07057		2.32213	0.1651		2.32213	0.07205		2.32213	0.07205		2.32213	0.03849			2.23974	0.35738					2.23974	1.59996		2.23974	0.46171
					2.36436	0.01102		2.36436	0.38667		2.36436	0.02218		2.36436	0.02061		2.36436	0.02126		2.36436	0.03673		2.36436	0.07252		2.36436	0.16936		2.36436	0.07246		2.36436	0.07246		2.36436	0.04017			2.28323	0.36689					2.28323	1.61984		2.28323	0.46534
					2.40501	0.0108		2.40501	0.397		2.40501	0.02291		2.40501	0.0208		2.40501	0.02219		2.40501	0.03833		2.40501	0.07477		2.40501	0.17362		2.40501	0.07372		2.40501	0.07372		2.40501	0.04114			2.32356	0.37721					2.32356	1.63401		2.32356	0.46276
					2.45062	0.01102		2.45062	0.40674		2.45062	0.02319		2.45062	0.02092		2.45062	0.02286		2.45062	0.03958		2.45062	0.07598		2.45062	0.17825		2.45062	0.07573		2.45062	0.07573		2.45062	0.04184			2.36742	0.38667					2.36742	1.65166		2.36742	0.45401
					2.489	0.01123		2.489	0.41706		2.489	0.02359		2.489	0.02153		2.489	0.02345		2.489	0.04042		2.489	0.07792		2.489	0.18176		2.489	0.07762		2.489	0.07762		2.489	0.0427			2.40554	0.397					2.40554	1.66073		2.40554	0.45118
					2.53361	0.01157		2.53361	0.42695		2.53361	0.02319		2.53361	0.02264		2.53361	0.02396		2.53361	0.04131		2.53361	0.08011		2.53361	0.18518		2.53361	0.07879		2.53361	0.07879		2.53361	0.04336			2.4492	0.40674					2.4492	1.67932		2.4492	0.4523
					2.5733	0.01167		2.5733	0.43728		2.5733	0.02394		2.5733	0.02388		2.5733	0.02498		2.5733	0.04222		2.5733	0.08236		2.5733	0.18832		2.5733	0.08083		2.5733	0.08083		2.5733	0.045			2.48975	0.41706					2.48975	1.6923		2.48975	0.45435
					2.61671	0.01237		2.61671	0.44569		2.61671	0.02435		2.61671	0.02426		2.61671	0.02615		2.61671	0.04331		2.61671	0.08438		2.61671	0.19226		2.61671	0.08295		2.61671	0.08295		2.61671	0.04555			2.53235	0.42695					2.53235	1.70694		2.53235	0.44653
					2.65673	0.01281		2.65673	0.4543		2.65673	0.02442		2.65673	0.02473		2.65673	0.02705		2.65673	0.04307		2.65673	0.08671		2.65673	0.19521		2.65673	0.08483		2.65673	0.08483		2.65673	0.0464			2.5718	0.43728					2.5718	1.7172		2.5718	0.44415
					2.70019	0.01322		2.70019	0.46439		2.70019	0.02487		2.70019	0.02578		2.70019	0.02902		2.70019	0.04417		2.70019	0.08933		2.70019	0.19838		2.70019	0.08741		2.70019	0.08741		2.70019	0.04797			2.61649	0.44569					2.61649	1.73549		2.61649	0.44142
					2.73942	0.0134		2.73942	0.47299		2.73942	0.02522		2.73942	0.02682		2.73942	0.03058		2.73942	0.04458		2.73942	0.0919		2.73942	0.20157		2.73942	0.08867		2.73942	0.08867		2.73942	0.04934			2.65546	0.4543					2.65546	1.74343
					2.78371	0.01389		2.78371	0.48133		2.78371	0.02381		2.78371	0.02819		2.78371	0.0317		2.78371	0.04486		2.78371	0.09424		2.78371	0.20501		2.78371	0.09012		2.78371	0.09012		2.78371	0.05037			2.70049	0.46439					2.70049	1.76123
					2.82325	0.01523		2.82325	0.49094		2.82325	0.02773		2.82325	0.02832		2.82325	0.03233		2.82325	0.04664		2.82325	0.09708		2.82325	0.2078		2.82325	0.09207		2.82325	0.09207		2.82325	0.05116			2.7402	0.47299					2.7402	1.76941
					2.86673	0.01587		2.86673	0.50027		2.86673	0.02991		2.86673	0.02907		2.86673	0.03319		2.86673	0.0476		2.86673	0.0997		2.86673	0.21054		2.86673	0.09395		2.86673	0.09395		2.86673	0.05321			2.78246	0.48133					2.78246	1.78325
					2.90588	0.01545		2.90588	0.50935		2.90588	0.02902		2.90588	0.03093		2.90588	0.03436		2.90588	0.04856		2.90588	0.10207		2.90588	0.21319		2.90588	0.09589		2.90588	0.09589		2.90588	0.05402			2.8241	0.49094					2.8241	1.79726
					2.95049	0.01671		2.95049	0.51825		2.95049	0.02894		2.95049	0.0317		2.95049	0.03433		2.95049	0.04988		2.95049	0.10383		2.95049	0.21551		2.95049	0.09682		2.95049	0.09682		2.95049	0.05514			2.86812	0.50027					2.86812	1.81085
					2.98983	0.0169		2.98983	0.52786		2.98983	0.03073		2.98983	0.03237		2.98983	0.03452		2.98983	0.05021		2.98983	0.1058		2.98983	0.21883		2.98983	0.09826		2.98983	0.09826		2.98983	0.05699			2.90647	0.50935					2.90647	1.81704
					3.03216	0.01671		3.03216	0.53677		3.03216	0.03065		3.03216	0.03161		3.03216	0.03605		3.03216	0.05159		3.03216	0.10749		3.03216	0.22156		3.03216	0.09947		3.03216	0.09947		3.03216	0.05786			2.94992	0.51825					2.94992	1.83187
					3.07047	0.01659		3.07047	0.54491		3.07047	0.02955		3.07047	0.03186		3.07047	0.03594		3.07047	0.05288		3.07047	0.10908		3.07047	0.22391		3.07047	0.10116		3.07047	0.10116		3.07047	0.05903			2.9896	0.52786					2.9896	1.84023
					3.11655	0.01759		3.11655	0.55455		3.11655	0.03001		3.11655	0.03172		3.11655	0.03673		3.11655	0.0537		3.11655	0.11161		3.11655	0.22745		3.11655	0.10155		3.11655	0.10155		3.11655	0.06048			3.03453	0.53677					3.03453	1.85625
					3.15606	0.01722		3.15606	0.56346		3.15606	0.03115		3.15606	0.02554		3.15606	0.03684		3.15606	0.05476		3.15606	0.11352		3.15606	0.23074		3.15606	0.10338		3.15606	0.10338		3.15606	0.0625			3.07184	0.54491					3.07184	1.86007
					3.19951	0.01693		3.19951	0.57097		3.19951	0.03132		3.19951	0.02623		3.19951	0.03814		3.19951	0.05628		3.19951	0.11599		3.19951	0.2342		3.19951	0.104		3.19951	0.104		3.19951	0.06303			3.11585	0.55455					3.11585	1.87526
					3.23924	0.01761		3.23924	0.57925		3.23924	0.03102		3.23924	0.0254		3.23924	0.03808		3.23924	0.05648		3.23924	0.11845		3.23924	0.23732		3.23924	0.10506		3.23924	0.10506		3.23924	0.06383			3.15604	0.56346					3.15604	1.88294
					3.28353	0.01846		3.28353	0.58796		3.28353	0.0313		3.28353	0.02673		3.28353	0.03974		3.28353	0.05662		3.28353	0.12112		3.28353	0.24086		3.28353	0.10621		3.28353	0.10621		3.28353	0.0648			3.19851	0.57097					3.19851	1.89401
					3.32226	0.01893		3.32226	0.59443		3.32226	0.03255		3.32226	0.02757		3.32226	0.04058		3.32226	0.05815		3.32226	0.12254		3.32226	0.24417		3.32226	0.10678		3.32226	0.10678		3.32226	0.06556			3.24021	0.57925					3.24021	1.90366
					3.36757	0.01938		3.36757	0.60193		3.36757	0.03262		3.36757	0.02744		3.36757	0.04166		3.36757	0.05877		3.36757	0.12559		3.36757	0.24754		3.36757	0.10803		3.36757	0.10803		3.36757	0.06668			3.28309	0.58796					3.28309	1.91317
					3.40622	0.02067		3.40622	0.61091		3.40622	0.03369		3.40622	0.02809		3.40622	0.04193		3.40622	0.05901		3.40622	0.12814		3.40622	0.25161		3.40622	0.10948		3.40622	0.10948		3.40622	0.06804			3.32158	0.59443					3.32158	1.91848
					3.45069	0.02185		3.45069	0.61856		3.45069	0.03411		3.45069	0.02889		3.45069	0.04315		3.45069	0.06004		3.45069	0.12976		3.45069	0.25494		3.45069	0.11066		3.45069	0.11066		3.45069	0.07008			3.36745	0.60193					3.36745	1.9359
					3.4903	0.02184		3.4903	0.62578		3.4903	0.03526		3.4903	0.02993		3.4903	0.04431		3.4903	0.06067		3.4903	0.13088		3.4903	0.25717		3.4903	0.11137		3.4903	0.11137		3.4903	0.07135			3.40715	0.61091					3.40715	1.93992
					3.53508	0.02249		3.53508	0.63484		3.53508	0.03626		3.53508	0.03079		3.53508	0.04512		3.53508	0.06126		3.53508	0.13257		3.53508	0.26081		3.53508	0.11282		3.53508	0.11282		3.53508	0.07214			3.44936	0.61856					3.44936	1.94928
					3.57251	0.02283		3.57251	0.64435		3.57251	0.03704		3.57251	0.03081		3.57251	0.04525		3.57251	0.06289		3.57251	0.13524		3.57251	0.26399		3.57251	0.11514		3.57251	0.11514		3.57251	0.07376			3.48913	0.62578					3.48913	1.95834
					3.61673	0.02317		3.61673	0.65139		3.61673	0.03754		3.61673	0.0323		3.61673	0.04594		3.61673	0.06508		3.61673	0.13653		3.61673	0.26687		3.61673	0.11673		3.61673	0.11673		3.61673	0.07519			3.53361	0.63484					3.53361	1.97181
					3.65735	0.02304		3.65735	0.66039		3.65735	0.03868		3.65735	0.03367		3.65735	0.04614		3.65735	0.06616		3.65735	0.13869		3.65735	0.26907		3.65735	0.11833		3.65735	0.11833		3.65735	0.07629			3.57347	0.64435					3.57347	1.97908
					3.70112	0.02368		3.70112	0.66988		3.70112	0.03967		3.70112	0.03597		3.70112	0.04619		3.70112	0.06797		3.70112	0.14127		3.70112	0.27172		3.70112	0.12063		3.70112	0.12063		3.70112	0.07724			3.61692	0.65139					3.61692	1.99021
					3.74008	0.02371		3.74008	0.67823		3.74008	0.04048		3.74008	0.03494		3.74008	0.0463		3.74008	0.06909		3.74008	0.14226		3.74008	0.27389		3.74008	0.12176		3.74008	0.12176		3.74008	0.07906			3.65658	0.66039					3.65658	1.99717
					3.78336	0.02392		3.78336	0.68627		3.78336	0.03997		3.78336	0.036		3.78336	0.04687		3.78336	0.06975		3.78336	0.14423		3.78336	0.27697		3.78336	0.12336		3.78336	0.12336		3.78336	0.07961			3.69998	0.66988					3.69998	2.00776
					3.82208	0.02413		3.82208	0.6928		3.82208	0.04176		3.82208	0.03704		3.82208	0.04669		3.82208	0.07028		3.82208	0.14651		3.82208	0.2791		3.82208	0.125		3.82208	0.125		3.82208	0.07957			3.73896	0.67823					3.73896	2.01373
					3.8655	0.02439		3.8655	0.70101		3.8655	0.04192		3.8655	0.03898		3.8655	0.04795		3.8655	0.07116		3.8655	0.14886		3.8655	0.28167		3.8655	0.12579		3.8655	0.12579		3.8655	0.08088			3.78436	0.68627					3.78436	2.02791
					3.90497	0.02575		3.90497	0.70779		3.90497	0.04264		3.90497	0.03959		3.90497	0.04817		3.90497	0.07177		3.90497	0.14981		3.90497	0.28385		3.90497	0.12622		3.90497	0.12622		3.90497	0.08234			3.82319	0.6928					3.82319	2.03167
					3.94999	0.02618		3.94999	0.71562		3.94999	0.04212		3.94999	0.0396		3.94999	0.04914		3.94999	0.07295		3.94999	0.15239		3.94999	0.28669		3.94999	0.12833		3.94999	0.12833		3.94999	0.08353			3.86742	0.70101					3.86742	2.04258
					3.98885	0.02656		3.98885	0.72153		3.98885	0.04358		3.98885	0.04024		3.98885	0.05003		3.98885	0.07407		3.98885	0.1552		3.98885	0.28805		3.98885	0.12997		3.98885	0.12997		3.98885	0.0846			3.90563	0.70779					3.90563	2.04627
					4.03534	0.02721		4.03534	0.72962		4.03534	0.04326		4.03534	0.04092		4.03534	0.05059		4.03534	0.07516		4.03534	0.15616		4.03534	0.29022		4.03534	0.13122		4.03534	0.13122		4.03534	0.08667			3.95044	0.71562					3.95044	2.0591
					4.07399	0.02749		4.07399	0.73699		4.07399	0.04366		4.07399	0.04225		4.07399	0.05191		4.07399	0.0762		4.07399	0.1583		4.07399	0.29262		4.07399	0.13164		4.07399	0.13164		4.07399	0.08868			3.98847	0.72153					3.98847	2.06098
					4.11679	0.0281		4.11679	0.74413		4.11679	0.04412		4.11679	0.04237		4.11679	0.05268		4.11679	0.07941		4.11679	0.16016		4.11679	0.29573		4.11679	0.13271		4.11679	0.13271		4.11679	0.08942			4.03277	0.72962					4.03277	2.074
					4.15655	0.02891		4.15655	0.75183		4.15655	0.04466		4.15655	0.04234		4.15655	0.0532		4.15655	0.08249		4.15655	0.16205		4.15655	0.29774		4.15655	0.13436		4.15655	0.13436		4.15655	0.09041			4.07278	0.73699					4.07278	2.0784
					4.2009	0.02906		4.2009	0.76096		4.2009	0.04491		4.2009	0.0428		4.2009	0.05312		4.2009	0.0823		4.2009	0.16372		4.2009	0.30081		4.2009	0.1347		4.2009	0.1347		4.2009	0.09211			4.11838	0.74413					4.11838	2.0903
					4.2399	0.02825		4.2399	0.76843		4.2399	0.04623		4.2399	0.04351		4.2399	0.05375		4.2399	0.08227		4.2399	0.16538		4.2399	0.30307		4.2399	0.13529		4.2399	0.13529		4.2399	0.09394			4.15545	0.75183					4.15545	2.0907
					4.28315	0.02805		4.28315	0.77573		4.28315	0.04727		4.28315	0.04393		4.28315	0.05361		4.28315	0.08331		4.28315	0.16671		4.28315	0.30561		4.28315	0.13589		4.28315	0.13589		4.28315	0.09495			4.19992	0.76096					4.19992	2.10417
					4.32314	0.02811		4.32314	0.78439		4.32314	0.04727		4.32314	0.04372		4.32314	0.05333		4.32314	0.08438		4.32314	0.16766		4.32314	0.30795		4.32314	0.13743		4.32314	0.13743		4.32314	0.09633			4.24018	0.76843					4.24018	2.1091
					4.36679	0.02837		4.36679	0.79088		4.36679	0.04799		4.36679	0.04327		4.36679	0.0543		4.36679	0.08509		4.36679	0.16933		4.36679	0.31138		4.36679	0.13911		4.36679	0.13911		4.36679	0.09709			4.28388	0.77573					4.28388	2.11925
					4.4051	0.02891		4.4051	0.79699		4.4051	0.04906		4.4051	0.04342		4.4051	0.05399		4.4051	0.08629		4.4051	0.17089		4.4051	0.31349		4.4051	0.14045		4.4051	0.14045		4.4051	0.09728			4.32283	0.78439					4.32283	2.12387
					4.44885	0.02908		4.44885	0.80363		4.44885	0.04984		4.44885	0.04404		4.44885	0.05484		4.44885	0.087		4.44885	0.17211		4.44885	0.31643		4.44885	0.14161		4.44885	0.14161		4.44885	0.09843			4.36763	0.79088					4.36763	2.13711
					4.48864	0.03036		4.48864	0.8093		4.48864	0.05089		4.48864	0.04437		4.48864	0.05525		4.48864	0.08885		4.48864	0.1742		4.48864	0.31982		4.48864	0.14251		4.48864	0.14251		4.48864	0.09972			4.40669	0.79699					4.40669	2.14
					4.53268	0.03072		4.53268	0.81392		4.53268	0.05153		4.53268	0.0452		4.53268	0.05635		4.53268	0.09009		4.53268	0.17625		4.53268	0.32298		4.53268	0.14514		4.53268	0.14514		4.53268	0.10104			4.45091	0.80363					4.45091	2.15186
					4.57191	0.03068		4.57191	0.81878		4.57191	0.05293		4.57191	0.04475		4.57191	0.05733		4.57191	0.09172		4.57191	0.17833		4.57191	0.32497		4.57191	0.14679		4.57191	0.14679		4.57191	0.10194			4.49053	0.8093					4.49053	2.15625
					4.61738	0.03162		4.61738	0.82526		4.61738	0.05367		4.61738	0.04613		4.61738	0.05864		4.61738	0.09263		4.61738	0.18019		4.61738	0.32757		4.61738	0.1483		4.61738	0.1483		4.61738	0.10273			4.53344	0.81392					4.53344	2.1659
					4.65553	0.03173		4.65553	0.83178		4.65553	0.05507		4.65553	0.04695		4.65553	0.05924		4.65553	0.09369		4.65553	0.18207		4.65553	0.33031		4.65553	0.14926		4.65553	0.14926		4.65553	0.10512			4.57266	0.81878					4.57266	2.17136
					4.70043	0.03097		4.70043	0.83675		4.70043	0.05623		4.70043	0.04876		4.70043	0.0605		4.70043	0.09521		4.70043	0.08		4.70043	0.33227		4.70043	0.15101		4.70043	0.15101		4.70043	0.10669			4.61731	0.82526					4.61731	2.18174
					4.74021	0.02932		4.74021	0.84362		4.74021	0.05659		4.74021	0.04881		4.74021	0.06054		4.74021	0.09661					4.74021	0.33527		4.74021	0.15304		4.74021	0.15304		4.74021	0.10827			4.65528	0.83178					4.65528	2.18324
					4.78386	0.02688		4.78386	0.85122		4.78386	0.05722		4.78386	0.04952		4.78386	0.0607		4.78386	0.09876					4.78386	0.33693		4.78386	0.15353		4.78386	0.15353		4.78386	0.10971			4.69856	0.83675					4.69856	2.19392
					4.823	0.02418		4.823	0.85658		4.823	0.05845		4.823	0.05105		4.823	0.06134		4.823	0.10069					4.823	0.338		4.823	0.15496		4.823	0.15496		4.823	0.11202			4.7391	0.84362					4.7391	2.19978
					4.86773	0.02235		4.86773	0.86339		4.86773	0.05933		4.86773	0.05244		4.86773	0.06123		4.86773	0.10273					4.86773	0.34015		4.86773	0.15529		4.86773	0.15529		4.86773	0.11262			4.78255	0.85122					4.78255	2.2075
								4.90607	0.86873		4.90607	0.05993		4.90607	0.05248		4.90607	0.06018		4.90607	0.10355					4.90607	0.34236		4.90607	0.15722		4.90607	0.15722		4.90607	0.11281			4.8207	0.85658					4.8207	2.20929
								4.95021	0.87371		4.95021	0.06058		4.95021	0.05378		4.95021	0.06055		4.95021	0.10554					4.95021	0.34397		4.95021	0.15858		4.95021	0.15858		4.95021	0.11466			4.86596	0.86339					4.86596	2.22259
								4.98985	0.87799		4.98985	0.06247		4.98985	0.05512		4.98985	0.06103		4.98985	0.10773					4.98985	0.34558		4.98985	0.16152		4.98985	0.16152		4.98985	0.11512			4.9067	0.86873					4.9067	2.22782
								5.03458	0.88298		5.03458	0.06292		5.03458	0.05566		5.03458	0.06155		5.03458	0.10763					5.03458	0.3477		5.03458	0.16144		5.03458	0.16144		5.03458	0.11606			4.95196	0.87371					4.95196	2.23706
								5.07212	0.88704		5.07212	0.06363		5.07212	0.05575		5.07212	0.06217		5.07212	0.10976					5.07212	0.34838		5.07212	0.16147		5.07212	0.16147		5.07212	0.11636			4.99004	0.87799					4.99004	2.23826
								5.11622	0.88995		5.11622	0.06448		5.11622	0.05683		5.11622	0.06344		5.11622	0.11089					5.11622	0.34991		5.11622	0.16369		5.11622	0.16369		5.11622	0.11776			5.03467	0.88298					5.03467	2.24909
								5.15591	0.89582		5.15591	0.06565		5.15591	0.05759		5.15591	0.06504		5.15591	0.1131					5.15591	0.35166		5.15591	0.16424		5.15591	0.16424		5.15591	0.11918			5.07256	0.88704					5.07256	2.25006
								5.19986	0.90005		5.19986	0.06653		5.19986	0.05782		5.19986	0.06612		5.19986	0.11339					5.19986	0.35319		5.19986	0.16417		5.19986	0.16417		5.19986	0.11989			5.11651	0.88995					5.11651	2.26288
								5.2391	0.90444		5.2391	0.06746		5.2391	0.05829		5.2391	0.06726		5.2391	0.11495					5.2391	0.35073		5.2391	0.16564		5.2391	0.16564		5.2391	0.12203			5.15619	0.89582					5.15619	2.26744
								5.28346	0.91009		5.28346	0.06745		5.28346	0.05775		5.28346	0.06922		5.28346	0.11662					5.28346	0.34671		5.28346	0.16672		5.28346	0.16672		5.28346	0.1237			5.20093	0.90005					5.20093	2.28007
								5.32267	0.91434		5.32267	0.06846		5.32267	0.05708		5.32267	0.06961		5.32267	0.11944					5.32267	0.34808		5.32267	0.1686		5.32267	0.1686		5.32267	0.12506			5.23988	0.90444					5.23988	2.28155
								5.3663	0.91956		5.3663	0.0711		5.3663	0.05716		5.3663	0.06935		5.3663	0.12099					5.3663	0.34801		5.3663	0.16875		5.3663	0.16875		5.3663	0.12552			5.28388	0.91009					5.28388	2.29205
								5.40633	0.92459		5.40633	0.07263		5.40633	0.05787		5.40633	0.06953		5.40633	0.12395					5.40633	0.34995		5.40633	0.1707		5.40633	0.1707		5.40633	0.12761			5.32214	0.91434					5.32214	2.2943
								5.45079	0.92982		5.45079	0.07332		5.45079	0.05738		5.45079	0.06961		5.45079	0.12644					5.45079	0.35168		5.45079	0.17243		5.45079	0.17243		5.45079	0.1291			5.36698	0.91956					5.36698	2.30674
								5.48786	0.93151		5.48786	0.07498		5.48786	0.05711		5.48786	0.06995		5.48786	0.12816					5.48786	0.35414		5.48786	0.17418		5.48786	0.17418		5.48786	0.12924			5.40639	0.92459					5.40639	2.30909
								5.5335	0.93505		5.5335	0.07817		5.5335	0.05762		5.5335	0.06993		5.5335	0.12998					5.5335	0.35513		5.5335	0.17509		5.5335	0.17509		5.5335	0.13059			5.45089	0.92982					5.45089	2.31928
								5.57406	0.93858		5.57406	0.07905		5.57406	0.0585		5.57406	0.06994		5.57406	0.13204					5.57406	0.35826		5.57406	0.17626		5.57406	0.17626		5.57406	0.13189			5.48912	0.93151					5.48912	2.31968
								5.6167	0.94106		5.6167	0.07849		5.6167	0.05904		5.6167	0.07057		5.6167	0.13249					5.6167	0.36051		5.6167	0.17733		5.6167	0.17733		5.6167	0.13251			5.5329	0.93505					5.5329	2.32937
								5.65596	0.94222		5.65596	0.07989		5.65596	0.05984		5.65596	0.07096		5.65596	0.134					5.65596	0.36195		5.65596	0.17817		5.65596	0.17817		5.65596	0.13362			5.57253	0.93858					5.57253	2.33183
								5.69996	0.94522		5.69996	0.08081		5.69996	0.06027		5.69996	0.07228		5.69996	0.13584					5.69996	0.36444		5.69996	0.17961		5.69996	0.17961		5.69996	0.13528			5.61702	0.94106					5.61702	2.34216
								5.73985	0.94698		5.73985	0.0819		5.73985	0.0612		5.73985	0.07431		5.73985	0.13741					5.73985	0.36591		5.73985	0.18086		5.73985	0.18086		5.73985	0.13588			5.65557	0.94222					5.65557	2.34361
								5.78361	0.94863		5.78361	0.08286		5.78361	0.06307		5.78361	0.07523		5.78361	0.13879					5.78361	0.36591		5.78361	0.18114		5.78361	0.18114		5.78361	0.13676			5.70115	0.94522					5.70115	2.35552
								5.8244	0.95024		5.8244	0.08475		5.8244	0.06463		5.8244	0.07546		5.8244	0.14146					5.8244	0.36094		5.8244	0.18164		5.8244	0.18164		5.8244	0.138			5.74043	0.94698					5.74043	2.35635
								5.86671	0.95327		5.86671	0.0854		5.86671	0.06542		5.86671	0.07757		5.86671	0.14396					5.86671	0.35313		5.86671	0.1832		5.86671	0.1832		5.86671	0.13944			5.78302	0.94863					5.78302	2.36359
								5.90501	0.95333		5.90501	0.08751		5.90501	0.06555		5.90501	0.07912		5.90501	0.14564					5.90501	0.32934		5.90501	0.18493		5.90501	0.18493		5.90501	0.14051			5.82315	0.95024					5.82315	2.36946
								5.94906	0.9552		5.94906	0.08954		5.94906	0.06676		5.94906	0.07934		5.94906	0.14779								5.94906	0.18563		5.94906	0.18563		5.94906	0.14126			5.86782	0.95327					5.86782	2.38056
								5.98947	0.95744		5.98947	0.09014		5.98947	0.06818		5.98947	0.07949		5.98947	0.15018								5.98947	0.18661		5.98947	0.18661		5.98947	0.14253			5.90595	0.95333					5.90595	2.38072
								6.03229	0.96009		6.03229	0.09013		6.03229	0.06857		6.03229	0.08033		6.03229	0.15357								6.03229	0.18735		6.03229	0.18735		6.03229	0.14407			5.95016	0.9552					5.95016	2.39268
								6.07154	0.96262		6.07154	0.09192		6.07154	0.06804		6.07154	0.08066		6.07154	0.1545								6.07154	0.1892		6.07154	0.1892		6.07154	0.14483			5.98957	0.95744					5.98957	2.396
								6.1165	0.96563		6.1165	0.09346		6.1165	0.06813		6.1165	0.08072		6.1165	0.15652								6.1165	0.19002		6.1165	0.19002		6.1165	0.1466			6.03385	0.96009					6.03385	2.40679
								6.15537	0.96885		6.15537	0.09447		6.15537	0.06873		6.15537	0.0811		6.15537	0.15838								6.15537	0.19133		6.15537	0.19133		6.15537	0.1473			6.07201	0.96262					6.07201	2.40698
								6.20102	0.97034		6.20102	0.09515		6.20102	0.06916		6.20102	0.08204		6.20102	0.16009								6.20102	0.19235		6.20102	0.19235		6.20102	0.14867			6.1172	0.96563					6.1172	2.42009
								6.23986	0.97255		6.23986	0.09721		6.23986	0.06818		6.23986	0.08281		6.23986	0.16166								6.23986	0.19345		6.23986	0.19345		6.23986	0.14947			6.15583	0.96885					6.15583	2.41949
								6.28313	0.97467		6.28313	0.10024		6.28313	0.06815		6.28313	0.08388		6.28313	0.16379								6.28313	0.19509		6.28313	0.19509		6.28313	0.15038			6.1988	0.97034					6.1988	2.42828
								6.32281	0.97678		6.32281	0.09983		6.32281	0.06864		6.32281	0.08488		6.32281	0.16612								6.32281	0.19635		6.32281	0.19635		6.32281	0.15098			6.23918	0.97255					6.23918	2.43215
								6.36856	0.97792		6.36856	0.10169		6.36856	0.06895		6.36856	0.0865		6.36856	0.16705								6.36856	0.19714		6.36856	0.19714		6.36856	0.15142			6.28361	0.97467					6.28361	2.44057
								6.40628	0.97884		6.40628	0.10436		6.40628	0.06891		6.40628	0.08784		6.40628	0.16882								6.40628	0.19891		6.40628	0.19891		6.40628	0.15232			6.322	0.97678					6.322	2.43903
								6.44824	0.97924		6.44824	0.1071		6.44824	0.06861		6.44824	0.08856		6.44824	0.17116								6.44824	0.19967		6.44824	0.19967		6.44824	0.15376			6.36636	0.97792					6.36636	2.45026
								6.48847	0.97048		6.48847	0.10909		6.48847	0.06901		6.48847	0.08996		6.48847	0.17312								6.48847	0.2009		6.48847	0.2009		6.48847	0.1546			6.40678	0.97884					6.40678	2.45302
								6.5334	0.96647		6.5334	0.11108		6.5334	0.06973		6.5334	0.09047		6.5334	0.17546								6.5334	0.20166		6.5334	0.20166		6.5334	0.15558			6.45029	0.97924					6.45029	2.4594
								6.5731	0.96295		6.5731	0.11264		6.5731	0.07019		6.5731	0.0915		6.5731	0.17704								6.5731	0.20261		6.5731	0.20261		6.5731	0.15696			6.48968	0.97048					6.48968	2.46266
								6.61794	0.95922		6.61794	0.1143		6.61794	0.07139		6.61794	0.09186		6.61794	0.1799								6.61794	0.20334		6.61794	0.20334		6.61794	0.15866			6.5347	0.96647					6.5347	2.47395
								6.65695	0.95868		6.65695	0.11672		6.65695	0.0717		6.65695	0.09219		6.65695	0.18216								6.65695	0.20543		6.65695	0.20543		6.65695	0.15953			6.57325	0.96295					6.57325	2.47383
								6.70054	0.9594		6.70054	0.11576		6.70054	0.07304		6.70054	0.09209		6.70054	0.08								6.70054	0.20559		6.70054	0.20559		6.70054	0.1608			6.61624	0.95922					6.61624	2.48227
								6.73883	0.95896		6.73883	0.1172		6.73883	0.07411		6.73883	0.09227											6.73883	0.20596		6.73883	0.20596		6.73883	0.16135			6.65652	0.95868					6.65652	2.48738
								6.78396	0.95821		6.78396	0.11957		6.78396	0.0755		6.78396	0.09314											6.78396	0.20678		6.78396	0.20678		6.78396	0.1624			6.70044	0.9594					6.70044	2.49661
								6.82313	0.9573		6.82313	0.12061		6.82313	0.07553		6.82313	0.0939											6.82313	0.20806		6.82313	0.20806		6.82313	0.16345			6.73908	0.95896					6.73908	2.49706
								6.86565	0.95717		6.86565	0.12102		6.86565	0.07646		6.86565	0.09516											6.86565	0.2088		6.86565	0.2088		6.86565	0.16431			6.78404	0.95821					6.78404	2.50933
								6.90666	0.95614		6.90666	0.12187		6.90666	0.07726		6.90666	0.09693											6.90666	0.21017		6.90666	0.21017		6.90666	0.1646			6.82258	0.9573					6.82258	2.508
								6.94991	0.95584		6.94991	0.12352		6.94991	0.07891		6.94991	0.09799											6.94991	0.21023		6.94991	0.21023		6.94991	0.16496			6.8667	0.95717					6.8667	2.51721
								6.98809	0.95528		6.98809	0.12533		6.98809	0.07952		6.98809	0.09956											6.98809	0.21199		6.98809	0.21199		6.98809	0.16604			6.90598	0.95614					6.90598	2.51852
								7.03444	0.95433		7.03444	0.12613		7.03444	0.07946		7.03444	0.10071											7.03444	0.21336		7.03444	0.21336		7.03444	0.1674			6.94969	0.95584					6.94969	2.52603
								7.07387	0.95345		7.07387	0.12791		7.07387	0.07972		7.07387	0.10219											7.07387	0.21483		7.07387	0.21483		7.07387	0.168			6.98857	0.95528					6.98857	2.52621
								7.1167	0.95404		7.1167	0.12997		7.1167	0.07949		7.1167	0.10374											7.1167	0.21533		7.1167	0.21533		7.1167	0.16859			7.03294	0.95433					7.03294	2.53625
								7.15647	0.95676		7.15647	0.13223		7.15647	0.08003		7.15647	0.10393											7.15647	0.21614		7.15647	0.21614		7.15647	0.1704			7.07335	0.95345					7.07335	2.53986
								7.19998	0.95771		7.19998	0.13497		7.19998	0.07978		7.19998	0.10439											7.19998	0.21784		7.19998	0.21784		7.19998	0.17193			7.11788	0.95404					7.11788	2.54683
								7.23987	0.95942		7.23987	0.13724		7.23987	0.07955		7.23987	0.10491											7.23987	0.22065		7.23987	0.22065		7.23987	0.17293			7.1552	0.95676					7.1552	2.54279
								7.2819	0.96118		7.2819	0.13943		7.2819	0.07976		7.2819	0.10488											7.2819	0.22102		7.2819	0.22102		7.2819	0.1743			7.20007	0.95771					7.20007	2.55412
								7.32286	0.96356		7.32286	0.14168		7.32286	0.07998		7.32286	0.10474											7.32286	0.22176		7.32286	0.22176		7.32286	0.17515			7.24037	0.95942					7.24037	2.55597
								7.36745	0.96548		7.36745	0.14423		7.36745	0.08042		7.36745	0.10552											7.36745	0.22225		7.36745	0.22225		7.36745	0.17605			7.28324	0.96118					7.28324	2.56054
								7.40478	0.96677		7.40478	0.14644		7.40478	0.08022		7.40478	0.10671											7.40478	0.22399		7.40478	0.22399		7.40478	0.17654			7.32351	0.96356					7.32351	2.56308
								7.4499	0.96869		7.4499	0.14794		7.4499	0.08091		7.4499	0.10756											7.4499	0.2254		7.4499	0.2254		7.4499	0.17779			7.36759	0.96548					7.36759	2.56925
								7.4894	0.97037		7.4894	0.14894		7.4894	0.08151		7.4894	0.10848											7.4894	0.22563		7.4894	0.22563		7.4894	0.17754			7.40559	0.96677					7.40559	2.56718
								7.53252	0.97219		7.53252	0.1511		7.53252	0.08249		7.53252	0.10959											7.53252	0.22556		7.53252	0.22556		7.53252	0.17744			7.44976	0.96869					7.44976	2.57784
								7.57152	0.9729		7.57152	0.15262		7.57152	0.08286		7.57152	0.11178											7.57152	0.22744		7.57152	0.22744		7.57152	0.1785			7.49087	0.97037					7.49087	2.57893
								7.61537	0.97502		7.61537	0.15402		7.61537	0.08378		7.61537	0.11237											7.61537	0.22818		7.61537	0.22818		7.61537	0.17862			7.53343	0.97219					7.53343	2.58404
								7.65611	0.97719		7.65611	0.15473		7.65611	0.08452		7.65611	0.11375											7.65611	0.22913		7.65611	0.22913		7.65611	0.17983			7.5728	0.9729					7.5728	2.58594
								7.70067	0.97978		7.70067	0.15655		7.70067	0.08523		7.70067	0.11549											7.70067	0.22903		7.70067	0.22903		7.70067	0.18104			7.61718	0.97502					7.61718	2.59436
								7.74017	0.98187		7.74017	0.15788		7.74017	0.08579		7.74017	0.11593											7.74017	0.22963		7.74017	0.22963		7.74017	0.18186			7.65647	0.97719					7.65647	2.59359
								7.78376	0.98524		7.78376	0.15868		7.78376	0.08611		7.78376	0.11639											7.78376	0.23084		7.78376	0.23084		7.78376	0.18369			7.69939	0.97978					7.69939	2.60015
								7.82241	0.9868		7.82241	0.16013		7.82241	0.08652		7.82241	0.11686											7.82241	0.23268		7.82241	0.23268		7.82241	0.18525			7.73917	0.98187					7.73917	2.60147
								7.8671	0.98902		7.8671	0.16171		7.8671	0.08736		7.8671	0.1174											7.8671	0.23279		7.8671	0.23279		7.8671	0.18689			7.78315	0.98524					7.78315	2.61011
								7.90821	0.99101		7.90821	0.16408		7.90821	0.08802		7.90821	0.11738											7.90821	0.23318		7.90821	0.23318		7.90821	0.18799			7.82282	0.9868					7.82282	2.60816
								7.94887	0.99338		7.94887	0.1669		7.94887	0.08884		7.94887	0.11771											7.94887	0.2342		7.94887	0.2342		7.94887	0.18851			7.86624	0.98902					7.86624	2.61553
								7.98894	0.99506		7.98894	0.1691		7.98894	0.08832		7.98894	0.1179											7.98894	0.23556		7.98894	0.23556		7.98894	0.18886			7.90621	0.99101					7.90621	2.61462
								8.03347	0.99722		8.03347	0.17124		8.03347	0.08891		8.03347	0.11855											8.03347	0.23598		8.03347	0.23598		8.03347	0.18981			7.94987	0.99338					7.94987	2.62184
								8.07251	0.99843		8.07251	0.17423		8.07251	0.08905		8.07251	0.11914											8.07251	0.23686		8.07251	0.23686		8.07251	0.18946			7.9896	0.99506					7.9896	2.6224
								8.11659	0.99872		8.11659	0.17737		8.11659	0.0896		8.11659	0.12028											8.11659	0.23761		8.11659	0.23761		8.11659	0.19014			8.03361	0.99722					8.03361	2.63002
								8.15583	1.00105		8.15583	0.17797		8.15583	0.08986		8.15583	0.1216											8.15583	0.23923		8.15583	0.23923		8.15583	0.18967			8.07257	0.99843					8.07257	2.62962
								8.19947	1.00235		8.19947	0.18006		8.19947	0.08999		8.19947	0.12294											8.19947	0.24041		8.19947	0.24041		8.19947	0.19055			8.11674	0.99872					8.11674	2.63934
								8.23974	1.0033		8.23974	0.18252		8.23974	0.09019		8.23974	0.12442											8.23974	0.24189		8.23974	0.24189		8.23974	0.1916			8.15644	1.00105					8.15644	2.63891
								8.28425	1.00411		8.28425	0.18508		8.28425	0.09067		8.28425	0.12584											8.28425	0.24192		8.28425	0.24192		8.28425	0.19321			8.20004	1.00235					8.20004	2.6477
								8.32187	1.00644		8.32187	0.18633		8.32187	0.09135		8.32187	0.12671											8.32187	0.24293		8.32187	0.24293		8.32187	0.19308			8.23969	1.0033					8.23969	2.64768
								8.36621	1.00843		8.36621	0.18833		8.36621	0.09216		8.36621	0.12769											8.36621	0.24477		8.36621	0.24477		8.36621	0.19513			8.28354	1.00411					8.28354	2.6566
								8.40658	1.01073		8.40658	0.18992		8.40658	0.09219		8.40658	0.12821											8.40658	0.24628		8.40658	0.24628		8.40658	0.19687			8.32323	1.00644					8.32323	2.65607
								8.45024	1.01181		8.45024	0.19153		8.45024	0.09251		8.45024	0.12879											8.45024	0.24615		8.45024	0.24615		8.45024	0.19753			8.36613	1.00843					8.36613	2.66085
								8.48971	1.01352		8.48971	0.19319		8.48971	0.09308		8.48971	0.12804											8.48971	0.24747		8.48971	0.24747		8.48971	0.19797			8.40642	1.01073					8.40642	2.66342
								8.5325	1.01658		8.5325	0.19419		8.5325	0.09375		8.5325	0.12775											8.5325	0.24828		8.5325	0.24828		8.5325	0.1991			8.45002	1.01181					8.45002	2.66964
								8.57259	1.01827		8.57259	0.19554		8.57259	0.09406		8.57259	0.12827											8.57259	0.25021		8.57259	0.25021		8.57259	0.20013			8.48847	1.01352					8.48847	2.66838
								8.61577	1.01882		8.61577	0.19716		8.61577	0.09454		8.61577	0.12809											8.61577	0.2507		8.61577	0.2507		8.61577	0.19985			8.53322	1.01658					8.53322	2.67891
								8.65621	1.02026		8.65621	0.19905		8.65621	0.09482		8.65621	0.12921											8.65621	0.25091		8.65621	0.25091		8.65621	0.20081			8.57335	1.01827					8.57335	2.67788
								8.69981	1.02215		8.69981	0.20163		8.69981	0.09475		8.69981	0.12995											8.69981	0.25102		8.69981	0.25102		8.69981	0.20131			8.61733	1.01882					8.61733	2.68455
								8.74024	1.0223		8.74024	0.20244		8.74024	0.09587		8.74024	0.13141											8.74024	0.25274		8.74024	0.25274		8.74024	0.20139			8.65547	1.02026					8.65547	2.68045
								8.78234	1.02339		8.78234	0.20421		8.78234	0.0964		8.78234	0.13315											8.78234	0.25333		8.78234	0.25333		8.78234	0.20166			8.69984	1.02215					8.69984	2.689
								8.82301	1.02605		8.82301	0.2074		8.82301	0.09691		8.82301	0.13458											8.82301	0.25397		8.82301	0.25397		8.82301	0.2033			8.74055	1.0223					8.74055	2.69068
								8.86645	1.02876		8.86645	0.20965		8.86645	0.09682		8.86645	0.13575											8.86645	0.25306		8.86645	0.25306		8.86645	0.20484			8.78365	1.02339					8.78365	2.69595
								8.90616	1.03035		8.90616	0.21177		8.90616	0.09737		8.90616	0.13696											8.90616	0.25491		8.90616	0.25491		8.90616	0.20497			8.82329	1.02605					8.82329	2.6955
								8.94915	1.03286		8.94915	0.21382		8.94915	0.09778		8.94915	0.13816											8.94915	0.25568		8.94915	0.25568		8.94915	0.2063			8.86636	1.02876					8.86636	2.70166
								8.9893	1.03658		8.9893	0.21622		8.9893	0.098		8.9893	0.13818											8.9893	0.2563		8.9893	0.2563		8.9893	0.20731			8.90618	1.03035					8.90618	2.702
								9.03294	1.03936		9.03294	0.2189		9.03294	0.09858		9.03294	0.13818											9.03294	0.25655		9.03294	0.25655		9.03294	0.20865			8.94955	1.03286					8.94955	2.7097
								9.07255	1.04212		9.07255	0.2209		9.07255	0.09901		9.07255	0.13722											9.07255	0.25784		9.07255	0.25784		9.07255	0.20885			8.98966	1.03658					8.98966	2.70914
								9.11732	1.04594		9.11732	0.22279		9.11732	0.09996		9.11732	0.13729											9.11732	0.25841		9.11732	0.25841		9.11732	0.21037			9.03295	1.03936					9.03295	2.71527
								9.15563	1.04829		9.15563	0.2241		9.15563	0.1001		9.15563	0.13734											9.15563	0.26002		9.15563	0.26002		9.15563	0.21067			9.0726	1.04212					9.0726	2.71681
								9.1999	1.04945		9.1999	0.22661		9.1999	0.10088		9.1999	0.13749											9.1999	0.26113		9.1999	0.26113		9.1999	0.21128			9.11771	1.04594					9.11771	2.72535
								9.23857	1.05196		9.23857	0.2273		9.23857	0.1008		9.23857	0.13848											9.23857	0.26232		9.23857	0.26232		9.23857	0.21195			9.15658	1.04829					9.15658	2.72244
								9.28327	1.0537		9.28327	0.2289		9.28327	0.10162		9.28327	0.14002											9.28327	0.26322		9.28327	0.26322		9.28327	0.21234			9.19905	1.04945					9.19905	2.72612
								9.32359	1.05504		9.32359	0.23046		9.32359	0.10196		9.32359	0.141											9.32359	0.26456		9.32359	0.26456		9.32359	0.21211			9.23887	1.05196					9.23887	2.7258
								9.36576	1.05715		9.36576	0.23108		9.36576	0.1017		9.36576	0.14235											9.36576	0.2659		9.36576	0.2659		9.36576	0.21252			9.28242	1.0537					9.28242	2.73177
								9.40516	1.05933		9.40516	0.23256		9.40516	0.10188		9.40516	0.14388											9.40516	0.26782		9.40516	0.26782		9.40516	0.21338			9.32147	1.05504					9.32147	2.7309
								9.44945	1.0617		9.44945	0.23394		9.44945	0.10216		9.44945	0.14522											9.44945	0.26805		9.44945	0.26805		9.44945	0.21446			9.36661	1.05715					9.36661	2.73875
								9.48912	1.06304		9.48912	0.23501		9.48912	0.10281		9.48912	0.14616											9.48912	0.26985		9.48912	0.26985		9.48912	0.21406			9.40716	1.05933					9.40716	2.73645
								9.53439	1.06592		9.53439	0.23616		9.53439	0.10267		9.53439	0.14667											9.53439	0.27101		9.53439	0.27101		9.53439	0.21539			9.45071	1.0617					9.45071	2.73871
								9.57251	1.06856		9.57251	0.23725		9.57251	0.1027		9.57251	0.14662											9.57251	0.27277		9.57251	0.27277		9.57251	0.21724			9.48935	1.06304					9.48935	2.7353
								9.61788	1.0702		9.61788	0.23851		9.61788	0.10339		9.61788	0.14627											9.61788	0.27244		9.61788	0.27244		9.61788	0.21846			9.53403	1.06592					9.53403	2.74197
								9.65596	1.07332		9.65596	0.23936		9.65596	0.10355		9.65596	0.146											9.65596	0.27225		9.65596	0.27225		9.65596	0.21827			9.57273	1.06856					9.57273	2.73703
								9.70023	1.076		9.70023	0.24062		9.70023	0.10439		9.70023	0.14613											9.70023	0.27307		9.70023	0.27307		9.70023	0.21962			9.61608	1.0702					9.61608	2.74284
								9.73998	1.07735		9.73998	0.24164		9.73998	0.10459		9.73998	0.14647											9.73998	0.27191		9.73998	0.27191		9.73998	0.22076			9.65674	1.07332					9.65674	2.74381
								9.78391	1.07976		9.78391	0.24395		9.78391	0.10546		9.78391	0.14629											9.78391	0.27371		9.78391	0.27371		9.78391	0.22105			9.70057	1.076					9.70057	2.74911
								9.82257	1.08222		9.82257	0.2455		9.82257	0.10538		9.82257	0.14729											9.82257	0.27504		9.82257	0.27504		9.82257	0.22115			9.73926	1.07735					9.73926	2.74595
								9.86626	1.08314		9.86626	0.24795		9.86626	0.10593		9.86626	0.14913											9.86626	0.27322		9.86626	0.27322		9.86626	0.2215			9.78382	1.07976					9.78382	2.75341
								9.90666	1.08426		9.90666	0.24981		9.90666	0.10628		9.90666	0.14975											9.90666	0.27638		9.90666	0.27638		9.90666	0.22226			9.82229	1.08222					9.82229	2.75065
								9.95029	1.0863		9.95029	0.25167		9.95029	0.1069		9.95029	0.1508											9.95029	0.27679		9.95029	0.27679		9.95029	0.22262			9.86802	1.08314					9.86802	2.76012
								9.98861	1.08681		9.98861	0.25398		9.98861	0.10725		9.98861	0.15211											9.98861	0.27621		9.98861	0.27621		9.98861	0.22244			9.90572	1.08426					9.90572	2.75347
								10.0338	1.08891		10.0338	0.25598		10.0338	0.1075		10.0338	0.15335											10.0338	0.27576		10.0338	0.27576		10.0338	0.22343			9.95109	1.0863					9.95109	2.76227
								10.0731	1.09027		10.0731	0.25744		10.0731	0.10842		10.0731	0.15463											10.0731	0.27742		10.0731	0.27742		10.0731	0.22395			9.98895	1.08681					9.98895	2.75731
								10.1157	1.09133		10.1157	0.25985		10.1157	0.10957		10.1157	0.15507											10.1157	0.27758		10.1157	0.27758		10.1157	0.22464			10.0339	1.08891					10.0339	2.76556
								10.1564	1.09234		10.1564	0.2613		10.1564	0.10943		10.1564	0.15502											10.1564	0.27857		10.1564	0.27857		10.1564	0.2257			10.072	1.09027					10.072	2.75739
								10.2011	1.09356		10.2011	0.2624		10.2011	0.10978		10.2011	0.15533											10.2011	0.27957		10.2011	0.27957		10.2011	0.22788			10.1165	1.09133					10.1165	2.76432
								10.2387	1.09581		10.2387	0.2645		10.2387	0.10956		10.2387	0.15501											10.2387	0.28043		10.2387	0.28043		10.2387	0.22752			10.1549	1.09234					10.1549	2.75923
								10.2832	1.09709		10.2832	0.26622		10.2832	0.11105		10.2832	0.15527											10.2832	0.2822		10.2832	0.2822		10.2832	0.22812			10.201	1.09356					10.201	2.76899
								10.3233	1.0958		10.3233	0.26572		10.3233	0.11074		10.3233	0.1551											10.3233	0.28496		10.3233	0.28496		10.3233	0.22954			10.2406	1.09581					10.2406	2.76467
								10.3683	1.09212		10.3683	0.26478		10.3683	0.11013		10.3683	0.15512											10.3683	0.28576		10.3683	0.28576		10.3683	0.23059			10.283	1.09709					10.283	2.76567
								10.4057	1.09086		10.4057	0.26277		10.4057	0.11069		10.4057	0.156											10.4057	0.28736		10.4057	0.28736		10.4057	0.23058			10.323	1.0958					10.323	2.76515
								10.4506	1.09203		10.4506	0.26306		10.4506	0.11189		10.4506	0.15619											10.4506	0.28834		10.4506	0.28834		10.4506	0.23104			10.3683	1.09212					10.3683	2.77205
								10.4893	1.09187		10.4893	0.26398		10.4893	0.11237		10.4893	0.15717											10.4893	0.28968		10.4893	0.28968		10.4893	0.23173			10.4065	1.09086					10.4065	2.76615
								10.5321	1.09317		10.5321	0.26287		10.5321	0.11215		10.5321	0.15874											10.5321	0.28984		10.5321	0.28984		10.5321	0.23171			10.4499	1.09203					10.4499	2.77201
								10.5722	1.09281		10.5722	0.24884		10.5722	0.11241		10.5722	0.15933											10.5722	0.29054		10.5722	0.29054		10.5722	0.23139			10.4892	1.09187					10.4892	2.76988
								10.6163	1.09285		10.6163	0.24691		10.6163	0.11247		10.6163	0.16066											10.6163	0.28937		10.6163	0.28937		10.6163	0.2315			10.5345	1.09317					10.5345	2.77744
								10.6546	1.09235		10.6546	0.24615		10.6546	0.05		10.6546	0.16217											10.6546	0.29042		10.6546	0.29042		10.6546	0.23223			10.5724	1.09281					10.5724	2.77189
								10.6986	1.09116		10.6986	0.2463					10.6986	0.16274											10.6986	0.29143		10.6986	0.29143		10.6986	0.23309			10.6175	1.09285					10.6175	2.77786
								10.739	1.09201		10.739	0.23612					10.739	0.16257											10.739	0.29188		10.739	0.29188		10.739	0.233			10.6562	1.09235					10.6562	2.77265
								10.7842	1.09295		10.7842	0.23342					10.7842	0.16362											10.7842	0.292		10.7842	0.292		10.7842	0.23405			10.6997	1.09116					10.6997	2.77757
								10.8227	1.09367		10.8227	0.22552					10.8227	0.16302											10.8227	0.29259		10.8227	0.29259		10.8227	0.23541			10.7395	1.09201					10.7395	2.77517
								10.8681	1.09488		10.8681	0.14618					10.8681	0.16314											10.8681	0.29334		10.8681	0.29334		10.8681	0.23638			10.7833	1.09295					10.7833	2.77886
								10.9065	1.09713								10.9065	0.16277											10.9065	0.29419		10.9065	0.29419		10.9065	0.23733			10.8219	1.09367					10.8219	2.77295
								10.9503	1.09936								10.9503	0.16275											10.9503	0.29468		10.9503	0.29468		10.9503	0.23836			10.8688	1.09488					10.8688	2.78315
								10.9887	1.10108								10.9887	0.1622											10.9887	0.29481		10.9887	0.29481		10.9887	0.23932			10.9063	1.09713					10.9063	2.77561
								11.0338	1.10217								11.0338	0.16239											11.0338	0.29505		11.0338	0.29505		11.0338	0.24005			10.9487	1.09936					10.9487	2.77707
								11.0719	1.10304								11.0719	0.1624											11.0719	0.2969		11.0719	0.2969		11.0719	0.2401			10.9889	1.10108					10.9889	2.77479
								11.1179	1.1038								11.1179	0.16286											11.1179	0.29762		11.1179	0.29762		11.1179	0.24112			11.0341	1.10217					11.0341	2.78101
								11.1575	1.10607								11.1575	0.16273											11.1575	0.299		11.1575	0.299		11.1575	0.24035			11.0721	1.10304					11.0721	2.77408
								11.2004	1.10653								11.2004	0.16341											11.2004	0.30004		11.2004	0.30004		11.2004	0.24053			11.1161	1.1038					11.1161	2.77824
								11.239	1.10734								11.239	0.16304											11.239	0.30221		11.239	0.30221		11.239	0.2404			11.1563	1.10607					11.1563	2.77719
								11.2844	1.10755								11.2844	0.1615											11.2844	0.30296		11.2844	0.30296		11.2844	0.24146			11.2015	1.10653					11.2015	2.78353
								11.3223	1.1089								11.3223	0.15826											11.3223	0.30501		11.3223	0.30501		11.3223	0.24147			11.2396	1.10734					11.2396	2.7768
								11.366	1.10918								11.366	0.15496											11.366	0.30619		11.366	0.30619		11.366	0.24263			11.2849	1.10755					11.2849	2.78342
								11.4055	1.11017								11.4055	0.14975											11.4055	0.30711		11.4055	0.30711		11.4055	0.24398			11.3229	1.1089					11.3229	2.77621
								11.4501	1.11209								11.4501	0.14271											11.4501	0.30804		11.4501	0.30804		11.4501	0.24532			11.3676	1.10918					11.3676	2.7814
								11.4875	1.11305								11.4875	0.13149											11.4875	0.30931		11.4875	0.30931		11.4875	0.24617			11.4057	1.11017					11.4057	2.77615
								11.5343	1.11493								11.5343	0.11479											11.5343	0.30936		11.5343	0.30936		11.5343	0.24795			11.4503	1.11209					11.4503	2.78019
								11.5734	1.11553								11.5734	0.09833											11.5734	0.30966		11.5734	0.30966		11.5734	0.24798			11.4881	1.11305					11.4881	2.77254
								11.6169	1.11711								11.6169	0.08697											11.6169	0.30996		11.6169	0.30996		11.6169	0.24832			11.5334	1.11493					11.5334	2.77854
								11.6569	1.11669								11.6569	0.06741											11.6569	0.31105		11.6569	0.31105		11.6569	0.24875			11.5731	1.11553					11.5731	2.77245
								11.7015	1.11773																				11.7015	0.31092		11.7015	0.31092		11.7015	0.24872			11.6161	1.11711					11.6161	2.77368
								11.7383	1.11773																				11.7383	0.31107		11.7383	0.31107		11.7383	0.2482			11.6548	1.11669					11.6548	2.76646
								11.7833	1.11738																				11.7833	0.31116		11.7833	0.31116		11.7833	0.24843			11.7016	1.11773					11.7016	2.77423
								11.8236	1.1186																				11.8236	0.3119		11.8236	0.3119		11.8236	0.24831			11.74	1.11773					11.74	2.76686
								11.8668	1.11818																				11.8668	0.31156		11.8668	0.31156		11.8668	0.24927			11.7823	1.11738					11.7823	2.76668
								11.9059	1.11772																				11.9059	0.31224		11.9059	0.31224		11.9059	0.24966			11.823	1.1186					11.823	2.7651
								11.9512	1.11839																				11.9512	0.31213		11.9512	0.31213		11.9512	0.2508			11.8683	1.11818					11.8683	2.76786
								11.9892	1.11916																				11.9892	0.31282		11.9892	0.31282		11.9892	0.25226			11.9062	1.11772					11.9062	2.7594
								12.032	1.1189																				12.032	0.31328		12.032	0.31328		12.032	0.25294			11.9509	1.11839					11.9509	2.76726
								12.0717	1.11765																				12.0717	0.31456		12.0717	0.31456		12.0717	0.25443			11.9903	1.11916					11.9903	2.75997
								12.1172	1.11798																				12.1172	0.31529		12.1172	0.31529		12.1172	0.25566			12.0337	1.1189					12.0337	2.76026
								12.1555	1.11783																				12.1555	0.31724		12.1555	0.31724		12.1555	0.25594			12.0723	1.11765					12.0723	2.75694
								12.2004	1.1169																				12.2004	0.31792		12.2004	0.31792		12.2004	0.2564			12.1175	1.11798					12.1175	2.76393
								12.2401	1.11722																				12.2401	0.31943		12.2401	0.31943		12.2401	0.25616			12.1564	1.11783					12.1564	2.75803
								12.2836	1.11535																				12.2836	0.32002		12.2836	0.32002		12.2836	0.25613			12.1983	1.1169					12.1983	2.75661
								12.322	1.1153																				12.322	0.3217		12.322	0.3217		12.322	0.25625			12.239	1.11722					12.239	2.75502
								12.3678	1.11467																				12.3678	0.3229		12.3678	0.3229		12.3678	0.25715			12.2831	1.11535					12.2831	2.75784
								12.4059	1.11322																				12.4059	0.32415		12.4059	0.32415		12.4059	0.25624			12.3225	1.1153					12.3225	2.75372
								12.4499	1.10964																				12.4499	0.32493		12.4499	0.32493		12.4499	0.25683			12.3662	1.11467					12.3662	2.75481
								12.4899	1.10748																				12.4899	0.32581		12.4899	0.32581		12.4899	0.25767			12.4067	1.11322					12.4067	2.75039
								12.5351	1.10673																				12.5351	0.32629		12.5351	0.32629		12.5351	0.2588			12.4504	1.10964					12.4504	2.75053
								12.5719	1.10351																				12.5719	0.32814		12.5719	0.32814		12.5719	0.25908			12.4893	1.10748					12.4893	2.74796
								12.616	1.10169																				12.616	0.32789		12.616	0.32789		12.616	0.26012			12.5343	1.10673					12.5343	2.75207
								12.6557	1.10169																				12.6557	0.32863		12.6557	0.32863		12.6557	0.26161			12.5728	1.10351					12.5728	2.74462
								12.7008	1.10035																				12.7008	0.32844		12.7008	0.32844		12.7008	0.26358			12.6164	1.10169					12.6164	2.74711
								12.7401	1.0978																				12.7401	0.32981		12.7401	0.32981		12.7401	0.26352			12.6566	1.10169					12.6566	2.74423
								12.784	1.09615																				12.784	0.32892		12.784	0.32892		12.784	0.26423			12.6998	1.10035					12.6998	2.74558
								12.8217	1.09413																				12.8217	0.32954		12.8217	0.32954		12.8217	0.26422			12.739	1.0978					12.739	2.74049
								12.866	1.09002																				12.866	0.32995		12.866	0.32995		12.866	0.26509			12.7848	1.09615					12.7848	2.74618
								12.9059	1.08469																				12.9059	0.33096		12.9059	0.33096		12.9059	0.26513			12.8226	1.09413					12.8226	2.73889
								12.9509	1.0787																				12.9509	0.33039		12.9509	0.33039		12.9509	0.2651			12.867	1.09002					12.867	2.7437
								12.989	1.07056																				12.989	0.33114		12.989	0.33114		12.989	0.2649			12.9067	1.08469					12.9067	2.74049
								13.0339	1.06059																				13.0339	0.33185		13.0339	0.33185		13.0339	0.2658			12.9507	1.0787					12.9507	2.74203
								13.0731	1.04949																				13.0731	0.33264		13.0731	0.33264		13.0731	0.2655			12.9894	1.07056					12.9894	2.73638
								13.1176	1.03737																				13.1176	0.33275		13.1176	0.33275		13.1176	0.2669			13.0312	1.06059					13.0312	2.73681
								13.1564	1.02487																				13.1564	0.33419		13.1564	0.33419		13.1564	0.26782			13.0727	1.04949					13.0727	2.73665
								13.1999	1.0146																				13.1999	0.33475		13.1999	0.33475		13.1999	0.26849			13.1167	1.03737					13.1167	2.7365
								13.2396	1.00842																				13.2396	0.33585		13.2396	0.33585		13.2396	0.26886			13.1541	1.02487					13.1541	2.72852
								13.2836	1.0006																				13.2836	0.33622		13.2836	0.33622		13.2836	0.27			13.2002	1.0146					13.2002	2.73504
								13.3234	0.99565																				13.3234	0.33823		13.3234	0.33823		13.3234	0.27116			13.2404	1.00842					13.2404	2.72972
								13.3673	0.9904																				13.3673	0.33872		13.3673	0.33872		13.3673	0.27248			13.2838	1.0006					13.2838	2.73016
								13.4055	0.98655																				13.4055	0.34033		13.4055	0.34033		13.4055	0.27178			13.3238	0.99565					13.3238	2.72573
								13.4501	0.98003																				13.4501	0.34111		13.4501	0.34111		13.4501	0.27313			13.3676	0.9904					13.3676	2.72737
								13.4889	0.97214																				13.4889	0.34289		13.4889	0.34289		13.4889	0.27315			13.4063	0.98655					13.4063	2.72123
								13.5323	0.95967																				13.5323	0.34307		13.5323	0.34307		13.5323	0.27278			13.4504	0.98003					13.4504	2.72529
								13.5721	0.94744																				13.5721	0.34441		13.5721	0.34441		13.5721	0.27253			13.4904	0.97214					13.4904	2.71986
								13.6165	0.93731																				13.6165	0.34493		13.6165	0.34493		13.6165	0.27268			13.5332	0.95967					13.5332	2.71842
								13.6556	0.92369																				13.6556	0.34584		13.6556	0.34584		13.6556	0.27296			13.5728	0.94744					13.5728	2.71422
								13.7	0.91342																				13.7	0.34568		13.7	0.34568		13.7	0.27352			13.6176	0.93731					13.6176	2.71663
								13.7391	0.90176																				13.7391	0.34568		13.7391	0.34568		13.7391	0.27386			13.6561	0.92369					13.6561	2.70935
								13.7832	0.88888																				13.7832	0.34586		13.7832	0.34586		13.7832	0.27456			13.6981	0.91342					13.6981	2.70969
								13.8223	0.87169																				13.8223	0.34665		13.8223	0.34665		13.8223	0.27544			13.7393	0.90176					13.7393	2.70943
								13.868	0.85678																				13.868	0.34689		13.868	0.34689		13.868	0.27589			13.7835	0.88888					13.7835	2.71053
								13.9063	0.84423																				13.9063	0.34727		13.9063	0.34727		13.9063	0.27639			13.8224	0.87169					13.8224	2.70385
								13.9494	0.82975																				13.9494	0.34601		13.9494	0.34601		13.9494	0.27744			13.8673	0.85678					13.8673	2.70807
								13.9901	0.81752																				13.9901	0.34804		13.9901	0.34804		13.9901	0.27808			13.9062	0.84423					13.9062	2.70125
								14.0346	0.80796																				14.0346	0.34794		14.0346	0.34794		14.0346	0.27862			13.9505	0.82975					13.9505	2.70257
								14.0726	0.79518																				14.0726	0.34863		14.0726	0.34863		14.0726	0.27811			13.9899	0.81752					13.9899	2.6975
								14.1166	0.78393																				14.1166	0.34822		14.1166	0.34822		14.1166	0.27861			14.0341	0.80796					14.0341	2.69886
								14.1565	0.77298																				14.1565	0.34888		14.1565	0.34888		14.1565	0.27747			14.0732	0.79518					14.0732	2.69173
								14.2004	0.75875																				14.2004	0.24357		14.2004	0.24357		14.2004	0.27729			14.1162	0.78393					14.1162	2.69189
								14.2393	0.74695																										14.2393	0.27754			14.1565	0.77298					14.1565	2.68851
								14.2839	0.73647																										14.2839	0.27794			14.2012	0.75875					14.2012	2.69028
								14.3223	0.72443																										14.3223	0.27665			14.2385	0.74695					14.2385	2.68152
								14.366	0.71464																										14.366	0.27833			14.2836	0.73647					14.2836	2.68607
								14.406	0.70514																										14.406	0.27875			14.3235	0.72443					14.3235	2.68129
								14.449	0.69425																										14.449	0.27922			14.3663	0.71464					14.3663	2.68128
								14.4887	0.68355																										14.4887	0.28037			14.406	0.70514					14.406	2.67778
								14.5347	0.67032																										14.5347	0.28207			14.4504	0.69425					14.4504	2.68025
								14.5733	0.65546																										14.5733	0.2822			14.4892	0.68355					14.4892	2.67319
								14.6166	0.64156																										14.6166	0.28295			14.5334	0.67032					14.5334	2.67559
																																			14.6569	0.28268			14.572	0.65546					14.572	2.66964
																																			14.7004	0.28356			14.6171	0.64156					14.6171	2.67368
																																			14.7395	0.28227									14.6555	2.66688
																																			14.7834	0.28283									14.7003	2.66877
																																			14.8234	0.28235									14.7395	2.66209
																																			14.8674	0.28273									14.7834	2.66335
																																			14.9046	0.2816									14.8232	2.65786
																																			14.9504	0.28352									14.8685	2.65921
																																			14.989	0.28471									14.9063	2.64981
																																			15.0328	0.28575									14.951	2.6524
																																			15.0724	0.28615									14.9905	2.64567
																																			15.1163	0.2881									15.0349	2.64802
																																			15.1548	0.28805									15.0731	2.64117
																																			15.1996	0.28874									15.1153	2.64138
																																			15.2403	0.28894									15.1543	2.63652
																																			15.2845	0.29038									15.1989	2.64047
																																			15.3226	0.28904									15.2386	2.63634
																																			15.3677	0.2889									15.2831	2.63911
																																			15.4073	0.28878									15.3231	2.6335
																																			15.4501	0.28912									15.3678	2.63618
																																			15.4902	0.28934									15.4068	2.63039
																																			15.5333	0.29002									15.451	2.63156
																																			15.5709	0.2911									15.4894	2.62372
																																			15.6166	0.29315									15.5344	2.62456
																																			15.656	0.29379									15.5736	2.6161
																																			15.7004	0.29524									15.6168	2.61429
																																			15.7393	0.29553									15.656	2.60759
																																			15.7838	0.29672									15.6989	2.60772
																																			15.8224	0.29598									15.7381	2.6019
																																			15.8664	0.29621									15.7854	2.60642
																																			15.9061	0.29532									15.8239	2.596
																																			15.9511	0.29589									15.8667	2.59204
																																			15.9893	0.29502									15.9057	2.58514
																																			16.0343	0.29531									15.9502	2.55104
																																			16.0738	0.29599									15.9892	2.53822
																																			16.1177	0.29556									16.0331	2.53688
																																			16.1559	0.29586									16.0731	2.53192
																																			16.2004	0.29597
																																			16.2346	0.19016
[truncated: 9 more columns]
