# Supplementary material for: Engineering multifunctional bactericidal nanofibers for abdominal hernia repair
Source: Commun Biol. 2021 Feb 19;4:233. doi: 10.1038/s42003-021-01758-2 (PMC7896057; doi:10.1038/s42003-021-01758-2)
Supplement: Supplementary file 7 — Supplementary Data 3 [file 42003_2021_1758_MOESM7_ESM.xlsx]

## Sheet: DSC thermograms
		Sample	Tempreature (oC)	Heat flow (mW)		Sample	Tempreature (oC)	Heat flow (mW)		Sample	Tempreature (oC)	Heat flow (mW)		Sample	Tempreature (oC)	Heat flow (mW)		Sample	Tempreature (oC)	Heat flow (mW)		Sample	Tempreature (oC)	Heat flow (mW)
		PCL	-30.0057	-0.19825		PCLMA	-20.0087	0.71697		PCLMA-UV	-20.0067	0.61		GelMA	-20.0084	0.94498		PCLMA:GelMA(70:30)	-20.0134	0.43915		PCLMA:GelMA(70:30)-UV	-20.0141	0.50559
			-30.0056	-0.1983			-19.9894	0.71744			-19.9893	0.61017			-19.9914	0.94545			-19.9957	0.43921			-19.9971	0.50566
			-30.0051	-0.19835			-19.9736	0.71789			-19.9738	0.61033			-19.9739	0.94591			-19.9791	0.43929			-19.9816	0.50572
			-30.0047	-0.19842			-19.958	0.71835			-19.9575	0.6105			-19.9587	0.94637			-19.9622	0.43937			-19.9638	0.50578
			-30.0055	-0.19848			-19.9413	0.71881			-19.9402	0.61066			-19.9422	0.94685			-19.9467	0.43945			-19.9478	0.50586
			-30.0053	-0.19855			-19.9248	0.71926			-19.923	0.61082			-19.9246	0.94732			-19.9303	0.43952			-19.9311	0.50594
			-30.0049	-0.19863			-19.9077	0.71973			-19.9059	0.61097			-19.9083	0.94777			-19.9123	0.43959			-19.9145	0.50601
			-30.0055	-0.19873			-19.8912	0.72018			-19.8895	0.61113			-19.8923	0.94824			-19.8948	0.43964			-19.8988	0.50606
			-30.0042	-0.19883			-19.8755	0.72061			-19.8737	0.61129			-19.8746	0.94873			-19.879	0.4397			-19.8828	0.50609
			-30.0043	-0.19902			-19.8579	0.72103			-19.8569	0.61144			-19.8596	0.94924			-19.8618	0.43975			-19.8647	0.5061
			-30.0036	-0.19929			-19.8413	0.72145			-19.8404	0.6116			-19.8431	0.94974			-19.8459	0.43981			-19.8471	0.50613
			-30.0026	-0.19955			-19.8231	0.72189			-19.8225	0.61175			-19.8246	0.95022			-19.8285	0.43988			-19.8306	0.50617
			-30.0021	-0.19971			-19.8089	0.72242			-19.8065	0.6119			-19.809	0.9507			-19.8115	0.43994			-19.8143	0.50624
			-30.0019	-0.19982			-19.7928	0.72301			-19.7897	0.61203			-19.7922	0.95118			-19.7958	0.44002			-19.7971	0.50632
			-30.0007	-0.19993			-19.7754	0.72347			-19.7729	0.61218			-19.7761	0.95167			-19.7788	0.44008			-19.7812	0.50639
			-29.9971	-0.20004			-19.7586	0.72389			-19.7562	0.61236			-19.76	0.95218			-19.7629	0.44014			-19.7639	0.50646
			-29.9942	-0.20014			-19.742	0.72431			-19.7395	0.61255			-19.7428	0.95275			-19.7467	0.44021			-19.7478	0.50653
			-29.9918	-0.20024			-19.7252	0.72472			-19.7238	0.61273			-19.7254	0.95323			-19.7291	0.44028			-19.7319	0.50659
			-29.9884	-0.20033			-19.7081	0.72514			-19.7073	0.6129			-19.7094	0.95369			-19.713	0.44035			-19.7145	0.50667
			-29.9851	-0.20039			-19.6918	0.72559			-19.6909	0.61305			-19.6921	0.95415			-19.697	0.4404			-19.6978	0.50675
			-29.9813	-0.20041			-19.6753	0.72616			-19.6736	0.6132			-19.6758	0.95462			-19.6787	0.44044			-19.6818	0.50683
			-29.9768	-0.20041			-19.6587	0.72664			-19.6567	0.61335			-19.6591	0.95511			-19.6621	0.44048			-19.6647	0.50688
			-29.973	-0.20036			-19.642	0.72708			-19.6394	0.61349			-19.643	0.95571			-19.6453	0.44053			-19.6483	0.50693
			-29.9661	-0.20026			-19.6258	0.72752			-19.6228	0.61363			-19.6266	0.95623			-19.6295	0.44059			-19.6305	0.50697
			-29.9597	-0.20004			-19.6093	0.72795			-19.6062	0.61378			-19.6113	0.95671			-19.614	0.44064			-19.6142	0.50702
			-29.9524	-0.19957			-19.5928	0.72838			-19.59	0.61394			-19.5948	0.95718			-19.5965	0.44069			-19.5977	0.50709
			-29.9459	-0.1987			-19.5751	0.72883			-19.5743	0.61411			-19.5768	0.95764			-19.5795	0.44074			-19.5805	0.50715
			-29.9379	-0.19743			-19.5599	0.72926			-19.5567	0.61427			-19.5595	0.95811			-19.5625	0.44081			-19.5656	0.50719
			-29.929	-0.19575			-19.5419	0.72969			-19.541	0.61442			-19.5428	0.95859			-19.5463	0.44086			-19.5475	0.50722
			-29.9207	-0.19307			-19.5253	0.73012			-19.5234	0.61457			-19.5266	0.95908			-19.5299	0.44091			-19.5298	0.50725
			-29.9124	-0.18936			-19.5083	0.73055			-19.5069	0.61472			-19.5101	0.95956			-19.512	0.44095			-19.5134	0.50732
			-29.9056	-0.18459			-19.4922	0.73099			-19.4896	0.61486			-19.4943	0.96003			-19.4953	0.44101			-19.4966	0.50741
			-29.8951	-0.17882			-19.4771	0.73145			-19.4736	0.61502			-19.4768	0.9605			-19.4789	0.44109			-19.4825	0.50749
			-29.8861	-0.17201			-19.4597	0.7319			-19.4565	0.61517			-19.4607	0.96098			-19.4619	0.44118			-19.464	0.50756
			-29.876	-0.16394			-19.4429	0.73234			-19.4408	0.61535			-19.4435	0.96149			-19.4467	0.44125			-19.4472	0.50761
			-29.8658	-0.15568			-19.4268	0.73276			-19.4233	0.61551			-19.4276	0.96199			-19.4297	0.44132			-19.4299	0.50767
			-29.8559	-0.14743			-19.41	0.73317			-19.4073	0.61567			-19.4108	0.96246			-19.4135	0.44136			-19.4145	0.50774
			-29.844	-0.13881			-19.3935	0.73357			-19.3909	0.6158			-19.3952	0.96291			-19.3957	0.44141			-19.3985	0.5078
			-29.8328	-0.13048			-19.3764	0.73397			-19.3735	0.61592			-19.3782	0.96336			-19.3784	0.44146			-19.3809	0.50784
			-29.8228	-0.12141			-19.3599	0.73439			-19.3568	0.61604			-19.3602	0.96384			-19.3631	0.4415			-19.3642	0.50787
			-29.8124	-0.11163			-19.343	0.73482			-19.339	0.61618			-19.3445	0.96437			-19.3453	0.44155			-19.3473	0.50791
			-29.8005	-0.10188			-19.326	0.73527			-19.3226	0.61634			-19.3277	0.96486			-19.3294	0.44159			-19.3309	0.50795
			-29.7903	-0.09148			-19.3101	0.73572			-19.3073	0.6165			-19.3135	0.96533			-19.3134	0.44164			-19.3148	0.50801
			-29.7777	-0.08177			-19.2939	0.73616			-19.2903	0.61664			-19.2955	0.96579			-19.2959	0.44168			-19.2973	0.50808
			-29.7661	-0.07349			-19.2767	0.73657			-19.2733	0.61677			-19.2788	0.96625			-19.2795	0.44172			-19.2808	0.50815
			-29.7545	-0.06579			-19.2606	0.737			-19.2563	0.61691			-19.2603	0.96671			-19.2619	0.44176			-19.2645	0.5082
			-29.7422	-0.05757			-19.242	0.73741			-19.2394	0.61706			-19.2447	0.96719			-19.2457	0.44181			-19.2483	0.50825
			-29.7306	-0.04888			-19.2268	0.73782			-19.2228	0.61723			-19.2284	0.96768			-19.2279	0.44188			-19.2299	0.50829
			-29.7188	-0.03889			-19.2101	0.73828			-19.2067	0.61741			-19.2108	0.96817			-19.2119	0.44194			-19.2139	0.50833
			-29.7065	-0.02956			-19.1941	0.73872			-19.1904	0.61757			-19.1956	0.96871			-19.1955	0.44201			-19.1979	0.50839
			-29.6947	-0.02127			-19.1786	0.73915			-19.1728	0.61773			-19.1792	0.9692			-19.1779	0.44206			-19.1805	0.50845
			-29.6812	-0.01469			-19.1609	0.73957			-19.1572	0.61787			-19.1624	0.96968			-19.1615	0.44211			-19.164	0.5085
			-29.6671	-0.00882			-19.1438	0.73996			-19.1408	0.61799			-19.1444	0.97015			-19.1455	0.44214			-19.148	0.50854
			-29.6557	-0.00332			-19.128	0.74036			-19.1243	0.61811			-19.1283	0.97061			-19.129	0.44219			-19.1319	0.50858
			-29.6423	0.00224			-19.1113	0.74079			-19.1063	0.61824			-19.1114	0.97107			-19.1124	0.44225			-19.1153	0.50862
			-29.6295	0.00795			-19.0944	0.74129			-19.0895	0.61836			-19.0953	0.97155			-19.096	0.44231			-19.0986	0.50868
			-29.6155	0.01428			-19.0776	0.74173			-19.0744	0.6185			-19.0783	0.97204			-19.079	0.44238			-19.0811	0.50873
			-29.6021	0.02201			-19.0606	0.74216			-19.0564	0.61864			-19.0619	0.97252			-19.0619	0.44245			-19.0644	0.50878
			-29.5892	0.02976			-19.0444	0.74258			-19.0414	0.61878			-19.0453	0.97299			-19.0456	0.44251			-19.0472	0.50882
			-29.5763	0.03595			-19.0274	0.74298			-19.0246	0.61892			-19.0292	0.97346			-19.0297	0.44257			-19.0313	0.50885
			-29.5624	0.04078			-19.0109	0.74339			-19.0053	0.61905			-19.0117	0.97394			-19.0123	0.44262			-19.0142	0.5089
			-29.5482	0.04459			-18.9946	0.74381			-18.9898	0.61917			-18.9953	0.97455			-18.9956	0.44266			-18.9983	0.50894
			-29.5343	0.04801			-18.9771	0.74422			-18.9736	0.61931			-18.9785	0.97506			-18.9787	0.44272			-18.9822	0.50899
			-29.5199	0.05141			-18.9607	0.74463			-18.957	0.61947			-18.9622	0.97551			-18.9627	0.44276			-18.9646	0.50904
			-29.5059	0.05573			-18.9437	0.74505			-18.9412	0.61962			-18.9455	0.97595			-18.9454	0.44281			-18.9488	0.5091
			-29.4921	0.06042			-18.9272	0.74547			-18.924	0.61977			-18.9285	0.97638			-18.9279	0.44285			-18.932	0.50916
			-29.4777	0.06571			-18.9115	0.74588			-18.9072	0.61992			-18.9119	0.97685			-18.9116	0.44289			-18.9143	0.50922
			-29.4624	0.07044			-18.8945	0.7463			-18.8905	0.62004			-18.8961	0.97734			-18.8949	0.44294			-18.8975	0.50928
			-29.449	0.07467			-18.8785	0.74672			-18.8733	0.62016			-18.8796	0.97783			-18.8791	0.44298			-18.8805	0.50933
			-29.4339	0.07961			-18.8618	0.74714			-18.8574	0.62028			-18.8627	0.97831			-18.8635	0.44303			-18.865	0.50939
			-29.42	0.08435			-18.8444	0.74757			-18.8402	0.62041			-18.8454	0.97878			-18.8455	0.44308			-18.8487	0.50945
			-29.4058	0.08866			-18.8282	0.74798			-18.8242	0.62054			-18.8296	0.97924			-18.8289	0.44314			-18.8322	0.5095
			-29.3917	0.09307			-18.8109	0.7484			-18.8071	0.62068			-18.8127	0.97971			-18.8119	0.4432			-18.8151	0.50954
			-29.376	0.096			-18.7954	0.74879			-18.7897	0.62083			-18.7966	0.98016			-18.797	0.44324			-18.798	0.50956
			-29.3622	0.09879			-18.7781	0.74918			-18.7734	0.62097			-18.7792	0.98061			-18.7795	0.44329			-18.781	0.50959
			-29.3461	0.10178			-18.761	0.74959			-18.7582	0.62111			-18.7617	0.98108			-18.7619	0.44334			-18.764	0.50963
			-29.3304	0.10458			-18.7446	0.75			-18.7421	0.62125			-18.7461	0.98154			-18.7445	0.44338			-18.747	0.50969
			-29.3162	0.10842			-18.7279	0.75042			-18.7242	0.62138			-18.729	0.98202			-18.7289	0.44342			-18.7314	0.50974
			-29.3013	0.1134			-18.7107	0.75083			-18.7075	0.62152			-18.7132	0.98249			-18.7122	0.44347			-18.7155	0.50978
			-29.2873	0.11834			-18.695	0.75123			-18.6911	0.62166			-18.6961	0.98295			-18.6963	0.44352			-18.6985	0.50979
			-29.2732	0.12214			-18.678	0.75164			-18.6744	0.62178			-18.6788	0.9834			-18.6788	0.44358			-18.6811	0.50983
			-29.2576	0.12471			-18.6614	0.75206			-18.6577	0.6219			-18.6623	0.98385			-18.6622	0.44363			-18.6638	0.50988
			-29.2409	0.1264			-18.6445	0.75248			-18.6397	0.62201			-18.6476	0.98431			-18.6461	0.4437			-18.6471	0.50995
			-29.2259	0.12825			-18.6286	0.7529			-18.6234	0.62213			-18.6307	0.98479			-18.6286	0.44376			-18.6311	0.51001
			-29.2115	0.13123			-18.6114	0.75332			-18.6066	0.62226			-18.6143	0.98527			-18.6135	0.44381			-18.6146	0.51006
			-29.1971	0.13424			-18.5961	0.75374			-18.5899	0.6224			-18.5969	0.98576			-18.5949	0.44385			-18.5973	0.51009
			-29.1804	0.13725			-18.5801	0.75415			-18.5736	0.62254			-18.58	0.98624			-18.5788	0.4439			-18.581	0.51012
			-29.1655	0.14016			-18.5623	0.75455			-18.5576	0.6227			-18.5631	0.98669			-18.5609	0.44395			-18.5645	0.51015
			-29.1498	0.14255			-18.5452	0.75493			-18.5408	0.62287			-18.5468	0.98715			-18.5461	0.44401			-18.5483	0.51018
			-29.1357	0.14452			-18.5297	0.7553			-18.5246	0.62301			-18.5312	0.98759			-18.5288	0.44405			-18.5315	0.51021
			-29.121	0.14631			-18.5118	0.75568			-18.5078	0.62315			-18.5132	0.98805			-18.5124	0.44408			-18.5144	0.51024
			-29.1046	0.1479			-18.4955	0.75606			-18.4904	0.62327			-18.4974	0.98851			-18.4955	0.44411			-18.4977	0.51029
			-29.0891	0.1496			-18.4784	0.75648			-18.4732	0.62338			-18.4808	0.98905			-18.4786	0.44414			-18.4813	0.51033
			-29.0737	0.15147			-18.4623	0.7569			-18.4564	0.62351			-18.4649	0.98977			-18.4625	0.4442			-18.4647	0.51038
			-29.0578	0.15328			-18.4465	0.75732			-18.4398	0.62365			-18.4478	0.99039			-18.4464	0.44427			-18.4486	0.51042
			-29.042	0.15522			-18.4284	0.75771			-18.4234	0.62379			-18.4315	0.99086			-18.4286	0.44433			-18.4315	0.51045
			-29.0263	0.15735			-18.4132	0.75808			-18.4068	0.62394			-18.4141	0.99129			-18.4132	0.44438			-18.415	0.51049
			-29.0099	0.15969			-18.3962	0.75846			-18.39	0.62408			-18.397	0.9917			-18.396	0.44443			-18.3981	0.51053
			-28.9957	0.16189			-18.3788	0.75886			-18.3742	0.62418			-18.38	0.99212			-18.3783	0.44445			-18.3808	0.51056
			-28.98	0.16399			-18.3624	0.75927			-18.358	0.62427			-18.364	0.99256			-18.3627	0.44448			-18.3647	0.5106
			-28.9641	0.16564			-18.3465	0.75973			-18.3396	0.62434			-18.3473	0.99303			-18.3448	0.44453			-18.3478	0.51063
			-28.9481	0.16709			-18.3285	0.76019			-18.3243	0.62443			-18.3316	0.9935			-18.3284	0.44458			-18.3308	0.51067
			-28.9314	0.1684			-18.3118	0.7606			-18.306	0.62455			-18.3151	0.99398			-18.3122	0.44463			-18.3144	0.51072
			-28.9164	0.16987			-18.2962	0.76099			-18.2901	0.62468			-18.2974	0.99447			-18.2957	0.44467			-18.2985	0.51077
			-28.9002	0.17159			-18.2795	0.76138			-18.2745	0.62483			-18.2806	0.99506			-18.2785	0.4447			-18.2816	0.51081
			-28.8843	0.17389			-18.2628	0.76176			-18.2571	0.62495			-18.2647	0.99566			-18.2618	0.44473			-18.2655	0.51085
			-28.87	0.1765			-18.2471	0.76214			-18.2403	0.62507			-18.2479	0.99613			-18.2449	0.44477			-18.2485	0.51088
			-28.8541	0.1787			-18.2289	0.76255			-18.2235	0.62518			-18.2322	0.99659			-18.2294	0.44481			-18.2318	0.51092
			-28.8381	0.18028			-18.2125	0.76295			-18.2062	0.6253			-18.2154	0.99703			-18.2119	0.44485			-18.2139	0.51096
			-28.8215	0.18151			-18.1965	0.76336			-18.1911	0.62542			-18.199	0.99747			-18.1951	0.44489			-18.1986	0.511
			-28.8058	0.18251			-18.1805	0.7638			-18.1745	0.62554			-18.1815	0.99791			-18.1768	0.44494			-18.1817	0.51105
			-28.7904	0.18365			-18.1632	0.76423			-18.1577	0.62566			-18.1649	0.99836			-18.1616	0.44499			-18.1653	0.51109
			-28.7744	0.18462			-18.1472	0.76463			-18.1411	0.62578			-18.1473	0.99881			-18.1455	0.44504			-18.1485	0.51113
			-28.7574	0.18569			-18.13	0.76502			-18.124	0.6259			-18.1311	0.99926			-18.1284	0.44508			-18.1322	0.51118
			-28.7421	0.18712			-18.1129	0.7654			-18.1075	0.62602			-18.1146	0.9997			-18.1126	0.44513			-18.1149	0.51122
			-28.7265	0.1887			-18.0969	0.76576			-18.0901	0.62615			-18.0972	1.00016			-18.095	0.4452			-18.0968	0.51123
			-28.7106	0.19002			-18.0803	0.76614			-18.074	0.62628			-18.0813	1.00061			-18.0789	0.44526			-18.0806	0.51126
			-28.6946	0.19108			-18.0624	0.76651			-18.0579	0.62641			-18.0661	1.00105			-18.0618	0.44532			-18.0651	0.51128
			-28.6781	0.19196			-18.0473	0.76688			-18.0411	0.62653			-18.0489	1.00148			-18.0453	0.44536			-18.0483	0.51132
			-28.6606	0.19275			-18.0297	0.76726			-18.0232	0.62664			-18.0328	1.00191			-18.0281	0.44539			-18.0325	0.51137
			-28.6449	0.19373			-18.0126	0.76765			-18.0069	0.62675			-18.0156	1.00236			-18.011	0.44542			-18.0146	0.51142
			-28.6292	0.19498			-17.9964	0.76804			-17.9899	0.62686			-17.9995	1.00282			-17.9963	0.44543			-17.9977	0.51145
			-28.615	0.19622			-17.9822	0.76842			-17.9744	0.62699			-17.9815	1.00329			-17.979	0.44546			-17.9815	0.51148
			-28.5994	0.1975			-17.9639	0.76881			-17.958	0.62711			-17.9645	1.00374			-17.9615	0.44548			-17.9645	0.51151
			-28.5829	0.19876			-17.9471	0.76919			-17.9405	0.62723			-17.9487	1.00418			-17.9456	0.44553			-17.9476	0.51153
			-28.5658	0.1997			-17.9312	0.76957			-17.9246	0.62734			-17.9321	1.00463			-17.9296	0.44559			-17.9316	0.51156
			-28.5494	0.20045			-17.9126	0.76996			-17.906	0.62745			-17.9152	1.00509			-17.9115	0.44565			-17.9141	0.51159
			-28.5328	0.20103			-17.8971	0.77034			-17.8911	0.62758			-17.8985	1.00555			-17.8964	0.44571			-17.8974	0.51162
			-28.5164	0.20159			-17.8811	0.7707			-17.8749	0.62771			-17.8823	1.00598			-17.8789	0.44575			-17.8816	0.51166
			-28.5007	0.20216			-17.864	0.77108			-17.8575	0.62784			-17.8666	1.00641			-17.8616	0.44578			-17.8658	0.5117
			-28.4849	0.20287			-17.848	0.77146			-17.8408	0.62794			-17.8485	1.00684			-17.8458	0.44581			-17.8481	0.51173
			-28.4687	0.20358			-17.8314	0.77185			-17.8243	0.62803			-17.8327	1.00728			-17.8285	0.44585			-17.8315	0.51175
			-28.4529	0.20427			-17.8142	0.77223			-17.8065	0.62813			-17.8153	1.00774			-17.8122	0.44589			-17.8143	0.51179
			-28.4363	0.20519			-17.7973	0.77262			-17.7898	0.62823			-17.7982	1.00819			-17.7959	0.44594			-17.7982	0.51182
			-28.42	0.20614			-17.7818	0.773			-17.7736	0.62835			-17.7823	1.00863			-17.7793	0.446			-17.7818	0.51186
			-28.4031	0.20709			-17.7645	0.77337			-17.7578	0.62847			-17.7662	1.00907			-17.7615	0.44603			-17.7647	0.51191
			-28.3872	0.20782			-17.7486	0.77375			-17.741	0.62858			-17.7493	1.00953			-17.7458	0.44606			-17.7485	0.51195
			-28.3715	0.2083			-17.7306	0.77412			-17.7233	0.62869			-17.7325	1.00998			-17.7272	0.4461			-17.7315	0.51197
			-28.3551	0.2088			-17.7131	0.77449			-17.7066	0.62881			-17.7167	1.01043			-17.7119	0.44615			-17.7147	0.51199
			-28.339	0.20949			-17.6968	0.77487			-17.6892	0.62892			-17.6987	1.01089			-17.6962	0.44622			-17.6977	0.51201
			-28.3226	0.21036			-17.6817	0.77526			-17.6732	0.62903			-17.682	1.01134			-17.6795	0.44629			-17.681	0.51205
			-28.307	0.21108			-17.6651	0.77566			-17.6563	0.62915			-17.6669	1.01179			-17.6616	0.44632			-17.6636	0.5121
			-28.2906	0.21165			-17.6472	0.77605			-17.6405	0.62927			-17.65	1.01223			-17.6449	0.44635			-17.6482	0.51215
			-28.2736	0.21209			-17.6315	0.7764			-17.6236	0.62939			-17.6337	1.01267			-17.629	0.44639			-17.6324	0.51218
			-28.2584	0.21253			-17.6144	0.77677			-17.6074	0.62949			-17.6169	1.01309			-17.6125	0.44644			-17.6151	0.51221
			-28.2419	0.21298			-17.5977	0.77712			-17.59	0.62957			-17.6001	1.01354			-17.5956	0.44649			-17.5975	0.51222
			-28.2252	0.21353			-17.5811	0.7775			-17.5723	0.62965			-17.5832	1.01397			-17.5793	0.44654			-17.5818	0.51225
			-28.2082	0.21398			-17.5651	0.77789			-17.558	0.62975			-17.5663	1.01438			-17.5623	0.44658			-17.5648	0.51228
			-28.1929	0.21461			-17.5479	0.77826			-17.5407	0.62989			-17.5497	1.01479			-17.5447	0.44659			-17.5479	0.51231
			-28.1766	0.21538			-17.5314	0.77863			-17.5246	0.63002			-17.5324	1.01521			-17.5288	0.44661			-17.5314	0.51235
			-28.1606	0.21594			-17.5152	0.77899			-17.5073	0.63013			-17.517	1.01566			-17.5114	0.44663			-17.5146	0.51239
			-28.1442	0.21633			-17.498	0.77935			-17.4908	0.63023			-17.5003	1.01612			-17.4953	0.44666			-17.4977	0.51243
			-28.1278	0.21671			-17.4802	0.77973			-17.4736	0.63032			-17.4841	1.01657			-17.4786	0.44673			-17.4818	0.51247
			-28.1105	0.21701			-17.4647	0.78012			-17.4571	0.6304			-17.4673	1.01698			-17.4612	0.44679			-17.4647	0.51251
			-28.0959	0.2175			-17.4485	0.78052			-17.44	0.6305			-17.4502	1.01739			-17.4448	0.44684			-17.4486	0.51255
			-28.0799	0.21803			-17.4315	0.7809			-17.4229	0.63062			-17.4326	1.0178			-17.4272	0.44688			-17.4321	0.51259
			-28.0623	0.21849			-17.4159	0.78125			-17.4064	0.63074			-17.4164	1.01824			-17.4122	0.44691			-17.4145	0.51261
			-28.0451	0.21883			-17.3979	0.7816			-17.3911	0.63086			-17.4004	1.0187			-17.3963	0.44694			-17.398	0.51261
			-28.0295	0.21918			-17.3807	0.78195			-17.3735	0.63097			-17.3847	1.01915			-17.3777	0.44696			-17.3811	0.51262
			-28.0129	0.21964			-17.3644	0.78231			-17.3578	0.63106			-17.3679	1.01957			-17.3622	0.44699			-17.3637	0.51263
			-27.9972	0.22007			-17.3494	0.78269			-17.3402	0.63116			-17.3505	1.01999			-17.3454	0.44701			-17.3479	0.51266
			-27.9812	0.22045			-17.3315	0.78308			-17.3229	0.63127			-17.3337	1.02041			-17.3275	0.44706			-17.3312	0.51271
			-27.964	0.22073			-17.3156	0.78346			-17.3063	0.63138			-17.3162	1.02085			-17.3116	0.44709			-17.3148	0.51275
			-27.9482	0.22094			-17.298	0.78383			-17.2904	0.63149			-17.3002	1.0213			-17.2949	0.44712			-17.298	0.51277
			-27.932	0.22132			-17.282	0.78421			-17.274	0.6316			-17.2831	1.02174			-17.2785	0.44714			-17.2812	0.51279
			-27.9155	0.22186			-17.2645	0.78457			-17.2574	0.63168			-17.2668	1.02216			-17.261	0.44718			-17.264	0.5128
			-27.8988	0.22235			-17.2485	0.78493			-17.2409	0.63177			-17.2509	1.02259			-17.2453	0.44722			-17.2472	0.51282
			-27.8822	0.2229			-17.2314	0.78527			-17.2219	0.63187			-17.2337	1.02303			-17.2295	0.44726			-17.2319	0.51286
			-27.8657	0.22338			-17.2144	0.78562			-17.2067	0.63196			-17.2167	1.02347			-17.2127	0.44731			-17.2148	0.51287
			-27.8499	0.22375			-17.1982	0.78597			-17.1902	0.63206			-17.2	1.02391			-17.1955	0.44735			-17.1987	0.51287
			-27.834	0.22413			-17.1819	0.78634			-17.173	0.63215			-17.1847	1.02433			-17.1797	0.44739			-17.1818	0.51288
			-27.8172	0.22442			-17.166	0.78672			-17.1565	0.63224			-17.1683	1.02474			-17.1629	0.44744			-17.1644	0.51289
			-27.8019	0.22462			-17.1485	0.78708			-17.1402	0.63235			-17.15	1.02514			-17.1451	0.44748			-17.1473	0.51292
			-27.7855	0.22484			-17.1325	0.78742			-17.1227	0.63246			-17.1345	1.02557			-17.1286	0.44751			-17.131	0.51296
			-27.7682	0.22516			-17.1149	0.78777			-17.1075	0.63255			-17.1178	1.02601			-17.1123	0.44755			-17.1144	0.51299
			-27.752	0.22536			-17.0993	0.78812			-17.091	0.63266			-17.1021	1.02645			-17.0959	0.44758			-17.0984	0.51302
			-27.7357	0.22556			-17.0832	0.78848			-17.0731	0.63277			-17.0856	1.02689			-17.0785	0.44761			-17.0814	0.51307
			-27.7184	0.22577			-17.0666	0.78883			-17.0566	0.63288			-17.0675	1.02731			-17.0614	0.44762			-17.0647	0.51311
			-27.7022	0.22598			-17.0493	0.78918			-17.0401	0.63296			-17.0515	1.02769			-17.0452	0.44764			-17.0484	0.51315
			-27.6865	0.22624			-17.0323	0.78953			-17.0231	0.63303			-17.0342	1.02808			-17.0281	0.44766			-17.031	0.51318
			-27.6695	0.22676			-17.0162	0.78988			-17.0066	0.63309			-17.0168	1.02848			-17.0106	0.44769			-17.0139	0.51321
			-27.6528	0.22719			-16.9997	0.79022			-16.9897	0.63319			-17.0008	1.0289			-16.9951	0.44771			-16.9977	0.51324
			-27.6372	0.22754			-16.983	0.79055			-16.974	0.63331			-16.9843	1.02934			-16.978	0.44774			-16.9812	0.51328
			-27.6203	0.22782			-16.9649	0.79088			-16.9581	0.63343			-16.9682	1.02981			-16.961	0.44778			-16.9646	0.51331
			-27.6034	0.2281			-16.9496	0.79123			-16.9414	0.63354			-16.9518	1.03042			-16.9451	0.44782			-16.9479	0.51335
			-27.5873	0.22839			-16.9324	0.79159			-16.9238	0.63362			-16.935	1.03096			-16.9279	0.44787			-16.9316	0.51337
			-27.5706	0.22865			-16.9155	0.79196			-16.9076	0.63371			-16.918	1.03135			-16.9111	0.44792			-16.9156	0.5134
			-27.5545	0.22886			-16.8989	0.79232			-16.8905	0.63379			-16.9017	1.03172			-16.8951	0.44796			-16.898	0.51342
			-27.5384	0.22921			-16.8825	0.79268			-16.8741	0.63386			-16.8838	1.03209			-16.8795	0.448			-16.882	0.51342
			-27.5216	0.22971			-16.8658	0.79302			-16.8577	0.63393			-16.868	1.03251			-16.8622	0.44804			-16.8655	0.51344
			-27.5064	0.23007			-16.8493	0.79335			-16.8395	0.634			-16.852	1.03327			-16.8452	0.44808			-16.8488	0.51346
			-27.4891	0.23029			-16.8313	0.79369			-16.8233	0.63408			-16.8367	1.03402			-16.8289	0.4481			-16.8314	0.51348
			-27.4727	0.23048			-16.8161	0.79403			-16.8064	0.63418			-16.8186	1.03446			-16.8119	0.44812			-16.8146	0.51352
			-27.4562	0.23067			-16.7996	0.79438			-16.7898	0.6343			-16.8028	1.03487			-16.7956	0.44813			-16.7975	0.51355
			-27.4399	0.23091			-16.7829	0.79475			-16.7745	0.63442			-16.7862	1.03524			-16.7784	0.44811			-16.7822	0.51357
			-27.4236	0.23127			-16.7665	0.79513			-16.7579	0.63454			-16.7689	1.03562			-16.7617	0.44812			-16.7653	0.51358
			-27.4063	0.23173			-16.7496	0.79551			-16.7416	0.63463			-16.7523	1.036			-16.7452	0.44813			-16.7489	0.51359
			-27.3911	0.23203			-16.7329	0.79586			-16.7252	0.6347			-16.7351	1.0364			-16.7282	0.44815			-16.7315	0.51361
			-27.3745	0.23224			-16.7156	0.79618			-16.7073	0.63478			-16.719	1.03681			-16.7125	0.44819			-16.715	0.51364
			-27.3569	0.23246			-16.699	0.79648			-16.6909	0.63486			-16.7021	1.03722			-16.6945	0.44826			-16.6988	0.51366
			-27.3397	0.23269			-16.6829	0.79678			-16.674	0.63495			-16.6837	1.03764			-16.6793	0.44832			-16.6803	0.51367
			-27.3237	0.23293			-16.6661	0.79709			-16.6562	0.63505			-16.6689	1.03808			-16.6611	0.44835			-16.6655	0.51367
			-27.308	0.23323			-16.6498	0.79743			-16.6391	0.63513			-16.6516	1.03851			-16.6446	0.44837			-16.6481	0.51368
			-27.291	0.23347			-16.6327	0.79776			-16.6236	0.63521			-16.6364	1.03892			-16.6279	0.44838			-16.6314	0.5137
			-27.2752	0.23369			-16.6156	0.7981			-16.6077	0.63531			-16.6193	1.03932			-16.6112	0.44838			-16.6145	0.51373
			-27.2584	0.23393			-16.6005	0.79845			-16.5903	0.63541			-16.6023	1.03971			-16.595	0.44841			-16.5975	0.51379
			-27.2413	0.23415			-16.5851	0.7988			-16.5735	0.63551			-16.5862	1.04011			-16.5784	0.44843			-16.5804	0.51384
			-27.2256	0.23436			-16.5665	0.79917			-16.5571	0.63562			-16.5692	1.04051			-16.5621	0.44846			-16.5649	0.51388
			-27.2087	0.23458			-16.5501	0.79951			-16.5411	0.6357			-16.553	1.04092			-16.5454	0.44851			-16.5488	0.51391
			-27.1925	0.2348			-16.5333	0.79984			-16.5244	0.63577			-16.5356	1.04132			-16.5291	0.44856			-16.5316	0.51393
			-27.1759	0.23505			-16.5141	0.80017			-16.507	0.63584			-16.5184	1.04172			-16.5117	0.44861			-16.5153	0.51394
			-27.1588	0.23537			-16.4994	0.8005			-16.4911	0.63593			-16.5023	1.04214			-16.4946	0.44865			-16.499	0.51396
			-27.1433	0.23565			-16.4834	0.80085			-16.4734	0.63603			-16.4859	1.04257			-16.4773	0.44866			-16.4811	0.51399
			-27.1262	0.2359			-16.4675	0.8012			-16.4569	0.63613			-16.469	1.043			-16.4619	0.44867			-16.4641	0.514
			-27.1108	0.23628			-16.452	0.80152			-16.4397	0.63622			-16.4527	1.04343			-16.4447	0.4487			-16.4489	0.51401
			-27.0941	0.23695			-16.4349	0.80182			-16.4229	0.63632			-16.4363	1.04385			-16.4287	0.44874			-16.4321	0.51402
			-27.0773	0.23738			-16.4176	0.80213			-16.4065	0.63641			-16.4196	1.04425			-16.4121	0.44878			-16.4143	0.51401
			-27.0602	0.23762			-16.3994	0.80245			-16.3907	0.6365			-16.4033	1.04464			-16.3959	0.44881			-16.3971	0.514
			-27.0445	0.23785			-16.3835	0.80279			-16.3735	0.63659			-16.3859	1.04503			-16.3789	0.44884			-16.3809	0.514
			-27.0267	0.23808			-16.367	0.80318			-16.3567	0.63669			-16.3698	1.04543			-16.3612	0.44885			-16.3639	0.51402
			-27.011	0.23832			-16.3503	0.80361			-16.3397	0.63678			-16.3535	1.04584			-16.3445	0.44888			-16.3475	0.51403
			-26.9952	0.23857			-16.335	0.80395			-16.3235	0.63689			-16.3369	1.04624			-16.329	0.44891			-16.3311	0.51405
			-26.9783	0.23881			-16.3174	0.80428			-16.3063	0.63699			-16.3195	1.04662			-16.3128	0.44893			-16.3141	0.51408
			-26.9623	0.23905			-16.3009	0.80458			-16.2908	0.63709			-16.3041	1.047			-16.295	0.44894			-16.2978	0.51411
			-26.9455	0.23929			-16.2835	0.80487			-16.2753	0.63719			-16.2871	1.04738			-16.2774	0.44895			-16.2814	0.51412
			-26.929	0.23954			-16.2665	0.80517			-16.2575	0.63728			-16.2703	1.04778			-16.2602	0.44896			-16.2651	0.51414
			-26.9123	0.23977			-16.2504	0.80549			-16.2405	0.63734			-16.2529	1.04819			-16.2434	0.449			-16.248	0.51415
			-26.895	0.24002			-16.2326	0.80582			-16.223	0.63738			-16.2372	1.04859			-16.2274	0.44904			-16.2323	0.51418
			-26.8786	0.24026			-16.2176	0.80614			-16.2062	0.63743			-16.2199	1.04898			-16.2123	0.4491			-16.2149	0.5142
			-26.8618	0.24052			-16.2012	0.80647			-16.1906	0.63749			-16.2029	1.04934			-16.1951	0.44916			-16.1981	0.51422
			-26.8459	0.24077			-16.1831	0.8068			-16.1734	0.63758			-16.1851	1.04971			-16.178	0.44921			-16.1812	0.51422
			-26.828	0.24102			-16.1667	0.80713			-16.1563	0.63768			-16.1696	1.05011			-16.1618	0.44924			-16.1653	0.51423
			-26.8131	0.24126			-16.1503	0.80748			-16.1408	0.63778			-16.1534	1.0505			-16.1455	0.44926			-16.1483	0.51426
			-26.7969	0.24151			-16.1339	0.80783			-16.1242	0.63789			-16.1367	1.05089			-16.1284	0.44927			-16.132	0.51429
			-26.78	0.24176			-16.1185	0.80815			-16.1084	0.63799			-16.1188	1.05128			-16.1123	0.44928			-16.1158	0.51432
			-26.7634	0.24201			-16.1012	0.80847			-16.092	0.63806			-16.1024	1.05167			-16.0944	0.44929			-16.0978	0.51434
			-26.7466	0.24226			-16.084	0.80876			-16.0736	0.63812			-16.0863	1.05208			-16.078	0.44932			-16.0805	0.51433
			-26.7292	0.2425			-16.0666	0.80906			-16.0563	0.63817			-16.0702	1.05249			-16.0616	0.44937			-16.0648	0.51434
			-26.7128	0.24274			-16.0502	0.80936			-16.0398	0.63824			-16.0534	1.05289			-16.045	0.44942			-16.0472	0.51435
			-26.6963	0.24299			-16.0341	0.80969			-16.0234	0.63834			-16.0366	1.05329			-16.0285	0.44947			-16.0324	0.51437
			-26.6813	0.24325			-16.0168	0.81001			-16.007	0.63842			-16.0201	1.05369			-16.0107	0.4495			-16.0145	0.51441
			-26.6649	0.24352			-16.0013	0.81032			-15.9908	0.6385			-16.0036	1.0541			-15.9948	0.44951			-15.998	0.51445
			-26.6477	0.24379			-15.9846	0.81062			-15.9744	0.63858			-15.9874	1.0545			-15.9786	0.44953			-15.9811	0.51449
			-26.6314	0.24403			-15.968	0.81092			-15.9569	0.63865			-15.9705	1.05487			-15.9613	0.44956			-15.9647	0.51453
			-26.6132	0.24426			-15.9518	0.81123			-15.9413	0.63874			-15.9528	1.05523			-15.9464	0.44958			-15.9482	0.51454
			-26.5965	0.24449			-15.9336	0.81156			-15.924	0.63884			-15.9365	1.05558			-15.9288	0.4496			-15.9316	0.51455
			-26.5804	0.24474			-15.9181	0.81188			-15.9066	0.63893			-15.92	1.05592			-15.9119	0.44961			-15.9151	0.51457
			-26.5644	0.24499			-15.9019	0.81221			-15.8911	0.63901			-15.9035	1.05631			-15.8956	0.44962			-15.8986	0.51459
			-26.5489	0.24526			-15.8843	0.81254			-15.8734	0.6391			-15.8869	1.05672			-15.8783	0.44961			-15.8823	0.51461
			-26.5329	0.24553			-15.8698	0.81283			-15.8566	0.63919			-15.8712	1.05714			-15.8608	0.44963			-15.8651	0.51464
			-26.515	0.24578			-15.8526	0.81312			-15.841	0.63928			-15.8545	1.05758			-15.8436	0.44966			-15.8476	0.51465
			-26.4983	0.24601			-15.834	0.8134			-15.8243	0.63938			-15.8379	1.05794			-15.8275	0.44972			-15.832	0.51469
			-26.4822	0.2462			-15.8169	0.81369			-15.8075	0.63946			-15.8222	1.05828			-15.8122	0.44979			-15.8158	0.51472
			-26.4653	0.24638			-15.8004	0.81401			-15.7896	0.63951			-15.8049	1.05863			-15.796	0.44984			-15.7994	0.51472
			-26.4488	0.24658			-15.7844	0.81434			-15.7734	0.63956			-15.7875	1.05899			-15.7793	0.44986			-15.7815	0.51474
			-26.4323	0.24682			-15.7684	0.81466			-15.7578	0.63962			-15.7718	1.05937			-15.7615	0.44986			-15.7635	0.51475
			-26.4167	0.24718			-15.753	0.81499			-15.7409	0.63971			-15.754	1.05974			-15.7445	0.44988			-15.7482	0.51475
			-26.3987	0.24759			-15.7345	0.81533			-15.7247	0.63982			-15.7376	1.0601			-15.7278	0.44991			-15.7308	0.51478
			-26.3829	0.24787			-15.7179	0.81566			-15.7076	0.63991			-15.7207	1.06045			-15.7109	0.44995			-15.7141	0.5148
			-26.3658	0.24812			-15.7017	0.81597			-15.6903	0.63999			-15.7031	1.06083			-15.696	0.44999			-15.6984	0.51483
			-26.35	0.24838			-15.6851	0.81627			-15.6733	0.64005			-15.6872	1.06123			-15.6798	0.45001			-15.6824	0.51487
			-26.3333	0.24864			-15.6677	0.81657			-15.6568	0.64012			-15.6705	1.06163			-15.663	0.45002			-15.6652	0.51489
			-26.3156	0.24891			-15.6526	0.81688			-15.64	0.64019			-15.6542	1.06202			-15.6464	0.45003			-15.6488	0.5149
			-26.2996	0.24917			-15.635	0.81719			-15.6233	0.64029			-15.6381	1.0624			-15.629	0.45005			-15.6314	0.51491
			-26.2827	0.24944			-15.6178	0.81749			-15.6076	0.64039			-15.6203	1.06277			-15.6117	0.45008			-15.6147	0.51493
			-26.2666	0.2497			-15.6014	0.81779			-15.5907	0.64049			-15.6045	1.06314			-15.5954	0.45011			-15.5978	0.51495
			-26.2503	0.24995			-15.5858	0.81811			-15.574	0.64056			-15.5873	1.06353			-15.5793	0.45014			-15.581	0.51494
			-26.2346	0.25021			-15.5681	0.81844			-15.5567	0.64061			-15.5711	1.06392			-15.5614	0.45017			-15.5639	0.51493
			-26.2167	0.25046			-15.5526	0.81876			-15.5402	0.64066			-15.5542	1.0643			-15.545	0.45019			-15.548	0.51493
			-26.1999	0.25071			-15.5354	0.81907			-15.5237	0.64072			-15.5375	1.06466			-15.5284	0.45023			-15.5314	0.51495
			-26.1841	0.25096			-15.5188	0.81935			-15.5057	0.64079			-15.5201	1.065			-15.5117	0.45026			-15.5154	0.51498
			-26.1673	0.25121			-15.5019	0.81961			-15.49	0.64089			-15.504	1.06533			-15.4947	0.45028			-15.4975	0.51501
			-26.15	0.25144			-15.4852	0.81987			-15.4743	0.64099			-15.4873	1.06569			-15.4783	0.4503			-15.4809	0.51503
			-26.1339	0.25169			-15.4678	0.82015			-15.4575	0.64109			-15.471	1.06606			-15.4618	0.45031			-15.4647	0.51504
			-26.1163	0.25195			-15.452	0.82043			-15.4407	0.64117			-15.4552	1.06644			-15.4456	0.45034			-15.4476	0.51505
			-26.1008	0.25221			-15.4359	0.82074			-15.4234	0.64125			-15.4385	1.06682			-15.4279	0.45038			-15.4319	0.51505
			-26.0836	0.25248			-15.4177	0.82107			-15.4075	0.64132			-15.4203	1.0672			-15.4118	0.45043			-15.4155	0.51504
			-26.0687	0.25276			-15.4031	0.8214			-15.3908	0.64138			-15.4047	1.06758			-15.3951	0.45049			-15.3976	0.51504
			-26.0514	0.25302			-15.3868	0.82174			-15.3736	0.64143			-15.3891	1.06794			-15.3784	0.45054			-15.3815	0.51505
			-26.035	0.25328			-15.3705	0.82205			-15.3572	0.64148			-15.3718	1.06828			-15.3624	0.45058			-15.3641	0.51506
			-26.0189	0.25352			-15.3527	0.82233			-15.3405	0.64155			-15.3546	1.06862			-15.3449	0.45061			-15.348	0.51508
			-26.0019	0.25376			-15.3361	0.8226			-15.3244	0.64163			-15.3383	1.06898			-15.3285	0.45062			-15.3313	0.5151
			-25.9854	0.254			-15.3181	0.82288			-15.3076	0.6417			-15.3217	1.06934			-15.3119	0.45062			-15.3146	0.5151
			-25.969	0.25425			-15.3029	0.82316			-15.2911	0.64177			-15.3054	1.06971			-15.2943	0.45064			-15.2983	0.51512
			-25.9531	0.25451			-15.2858	0.82345			-15.2738	0.64184			-15.2887	1.07007			-15.2784	0.45068			-15.2815	0.51514
			-25.9362	0.25476			-15.269	0.82374			-15.2573	0.64193			-15.2725	1.07041			-15.2624	0.45072			-15.2649	0.51515
			-25.9189	0.255			-15.2527	0.82405			-15.2406	0.642			-15.2559	1.07076			-15.2456	0.45074			-15.249	0.51515
			-25.9017	0.25524			-15.2349	0.82436			-15.2234	0.64207			-15.2394	1.07109			-15.2289	0.45074			-15.231	0.51515
			-25.8839	0.25548			-15.2197	0.82466			-15.2061	0.64212			-15.2223	1.07143			-15.2116	0.45074			-15.2144	0.51517
			-25.8685	0.25572			-15.2032	0.82496			-15.1898	0.64219			-15.2048	1.07177			-15.1942	0.45075			-15.1986	0.51518
			-25.8525	0.25597			-15.1862	0.82526			-15.1731	0.64228			-15.188	1.07214			-15.1767	0.45078			-15.182	0.51519
			-25.8368	0.25621			-15.1697	0.82555			-15.1572	0.64238			-15.1713	1.07254			-15.1614	0.45081			-15.1653	0.5152
			-25.8199	0.25644			-15.1536	0.82583			-15.1408	0.6425			-15.1555	1.07308			-15.1445	0.45084			-15.1476	0.51521
			-25.8028	0.25668			-15.1361	0.82608			-15.1241	0.64259			-15.1388	1.07348			-15.1287	0.45085			-15.1315	0.51522
			-25.786	0.25693			-15.1202	0.82632			-15.1084	0.64265			-15.1234	1.07385			-15.1128	0.45084			-15.115	0.51524
			-25.7695	0.2572			-15.1031	0.82656			-15.0905	0.6427			-15.1059	1.0742			-15.0946	0.45084			-15.0983	0.51524
			-25.7535	0.25746			-15.0847	0.82684			-15.0735	0.64275			-15.0894	1.07456			-15.0774	0.45085			-15.0803	0.51522
			-25.7374	0.25771			-15.0686	0.82715			-15.0576	0.64281			-15.0716	1.07489			-15.0609	0.45088			-15.0634	0.5152
			-25.7186	0.25794			-15.0518	0.82747			-15.0401	0.6429			-15.0554	1.07523			-15.0447	0.45091			-15.0467	0.51517
			-25.7026	0.25815			-15.0358	0.82778			-15.0241	0.64299			-15.0385	1.07556			-15.0281	0.45093			-15.0312	0.51518
			-25.6856	0.25838			-15.0199	0.82808			-15.0073	0.64308			-15.0226	1.07588			-15.0105	0.45093			-15.0154	0.5152
			-25.6691	0.25862			-15.0037	0.82837			-14.9904	0.64314			-15.0047	1.07623			-14.994	0.45093			-14.9983	0.51524
			-25.6531	0.25887			-14.9868	0.82864			-14.9735	0.6432			-14.9892	1.0766			-14.9776	0.45094			-14.9822	0.51528
			-25.6371	0.25912			-14.9698	0.82889			-14.9583	0.64325			-14.9729	1.07696			-14.9614	0.45095			-14.9645	0.51532
			-25.6197	0.25937			-14.9514	0.82913			-14.9415	0.64329			-14.9564	1.0773			-14.9452	0.45098			-14.9481	0.51533
			-25.603	0.25961			-14.9358	0.82937			-14.9241	0.64335			-14.9387	1.07763			-14.9273	0.45101			-14.9315	0.51534
			-25.5865	0.25986			-14.9186	0.82964			-14.907	0.64341			-14.9214	1.07796			-14.9117	0.45104			-14.9133	0.51534
			-25.5698	0.26011			-14.9026	0.82994			-14.8899	0.64345			-14.9051	1.07831			-14.8949	0.45107			-14.8969	0.51536
			-25.5527	0.26035			-14.8863	0.83024			-14.8734	0.6435			-14.8884	1.07867			-14.8781	0.4511			-14.8812	0.51537
			-25.5365	0.26057			-14.8686	0.83054			-14.8575	0.64357			-14.8729	1.07903			-14.861	0.45112			-14.8646	0.51538
			-25.5206	0.26078			-14.8513	0.83083			-14.8407	0.64364			-14.8562	1.07937			-14.8455	0.45114			-14.8484	0.51538
			-25.5035	0.26101			-14.8367	0.83113			-14.824	0.64373			-14.8396	1.07971			-14.8276	0.45116			-14.8317	0.51539
			-25.488	0.26124			-14.8198	0.8314			-14.8066	0.64381			-14.8226	1.08004			-14.8104	0.45118			-14.8141	0.5154
			-25.4712	0.26149			-14.8028	0.83168			-14.7907	0.64387			-14.8055	1.08038			-14.7948	0.4512			-14.7974	0.5154
			-25.4537	0.26175			-14.7868	0.83194			-14.7741	0.64396			-14.7884	1.08073			-14.7779	0.45123			-14.7805	0.51539
			-25.438	0.26201			-14.7699	0.83221			-14.7565	0.64406			-14.7723	1.08109			-14.7617	0.45127			-14.7641	0.51539
			-25.4209	0.26227			-14.7532	0.8325			-14.7401	0.64415			-14.7556	1.08144			-14.7453	0.45131			-14.7477	0.51539
			-25.4042	0.26252			-14.7355	0.8328			-14.7243	0.64424			-14.7387	1.08179			-14.728	0.45134			-14.731	0.5154
			-25.3874	0.26276			-14.7199	0.8331			-14.7064	0.64432			-14.722	1.08212			-14.7119	0.45136			-14.7152	0.51541
			-25.371	0.263			-14.7037	0.83339			-14.6902	0.64438			-14.7057	1.08245			-14.6953	0.45138			-14.6989	0.5154
			-25.3534	0.26323			-14.6873	0.83365			-14.6738	0.64444			-14.6895	1.08279			-14.6788	0.45139			-14.6808	0.51538
			-25.3366	0.26347			-14.6699	0.83389			-14.6578	0.64449			-14.6728	1.08314			-14.6605	0.4514			-14.6637	0.51536
			-25.3208	0.2637			-14.653	0.83413			-14.6403	0.64452			-14.6563	1.08349			-14.644	0.45143			-14.6478	0.51537
			-25.3043	0.26394			-14.6368	0.83438			-14.6232	0.64457			-14.6388	1.08382			-14.6277	0.45146			-14.6305	0.51538
			-25.2877	0.26417			-14.6209	0.83464			-14.6073	0.64461			-14.6223	1.08414			-14.6115	0.45148			-14.614	0.51538
			-25.271	0.2644			-14.6028	0.83491			-14.5906	0.64466			-14.6051	1.08446			-14.595	0.4515			-14.5981	0.51536
			-25.2542	0.26464			-14.5865	0.8352			-14.5725	0.64473			-14.5894	1.08479			-14.5784	0.45151			-14.5804	0.51536
			-25.2389	0.26487			-14.5701	0.83549			-14.5566	0.64481			-14.5734	1.08512			-14.561	0.4515			-14.5641	0.51536
			-25.2212	0.2651			-14.5535	0.83578			-14.5406	0.64487			-14.5564	1.08548			-14.5443	0.4515			-14.5478	0.5154
			-25.2048	0.26533			-14.5363	0.83606			-14.5237	0.64492			-14.5399	1.08584			-14.5275	0.45153			-14.5318	0.51543
			-25.1896	0.26554			-14.5198	0.83629			-14.5064	0.64494			-14.5232	1.08619			-14.511	0.45157			-14.5147	0.51544
			-25.1718	0.26575			-14.5037	0.8365			-14.4896	0.64499			-14.5057	1.08654			-14.4947	0.45161			-14.4973	0.51543
			-25.1541	0.26597			-14.4867	0.83674			-14.4723	0.64505			-14.4906	1.08686			-14.4789	0.45165			-14.4808	0.51543
			-25.1376	0.26618			-14.4702	0.83701			-14.4566	0.64513			-14.4728	1.08718			-14.4615	0.45167			-14.4641	0.51545
			-25.1209	0.26641			-14.4535	0.8373			-14.4405	0.64521			-14.4568	1.08749			-14.4454	0.45169			-14.4472	0.51547
			-25.1044	0.26665			-14.4368	0.83758			-14.4238	0.64529			-14.4398	1.08781			-14.4268	0.4517			-14.4314	0.51549
			-25.0888	0.26689			-14.4203	0.83783			-14.4074	0.64535			-14.4228	1.08814			-14.4115	0.45169			-14.4147	0.5155
			-25.0721	0.26714			-14.4038	0.83806			-14.3907	0.64542			-14.4064	1.08848			-14.3948	0.45168			-14.3994	0.5155
			-25.0552	0.26739			-14.387	0.83831			-14.3735	0.64548			-14.3898	1.08881			-14.3777	0.45169			-14.3819	0.51552
			-25.0389	0.26762			-14.3687	0.83858			-14.3563	0.64554			-14.3737	1.08912			-14.3605	0.45172			-14.3645	0.51553
			-25.0225	0.26784			-14.3533	0.83888			-14.3401	0.64561			-14.3553	1.08943			-14.3445	0.45177			-14.3474	0.51554
			-25.0053	0.26806			-14.3369	0.83917			-14.3229	0.64566			-14.3397	1.08975			-14.3275	0.45181			-14.3308	0.51555
			-24.9888	0.26829			-14.3205	0.83943			-14.307	0.64571			-14.3234	1.0901			-14.3114	0.45184			-14.3143	0.51555
			-24.9717	0.26852			-14.3033	0.83966			-14.2905	0.64576			-14.3071	1.09046			-14.2944	0.45185			-14.298	0.51556
			-24.9555	0.26875			-14.286	0.8399			-14.274	0.64581			-14.2904	1.09081			-14.2769	0.45187			-14.2814	0.51556
			-24.9385	0.26898			-14.2693	0.84016			-14.2565	0.64587			-14.2729	1.09113			-14.2608	0.45188			-14.2642	0.51557
			-24.9218	0.2692			-14.2535	0.84045			-14.2409	0.64595			-14.256	1.09145			-14.244	0.4519			-14.2482	0.51557
			-24.9066	0.26943			-14.2378	0.84074			-14.2236	0.64604			-14.2394	1.09177			-14.2277	0.45194			-14.2306	0.51558
			-24.89	0.26967			-14.2211	0.84102			-14.2082	0.64612			-14.2229	1.09211			-14.2116	0.45198			-14.2144	0.51558
			-24.8728	0.26992			-14.2041	0.84127			-14.191	0.64619			-14.2072	1.09244			-14.1952	0.45203			-14.1982	0.51557
			-24.8565	0.27017			-14.1866	0.84153			-14.174	0.64626			-14.1893	1.09276			-14.1783	0.45205			-14.1819	0.51559
			-24.8392	0.2704			-14.1698	0.84176			-14.1573	0.64631			-14.1745	1.09306			-14.1617	0.45205			-14.1642	0.5156
			-24.8227	0.27061			-14.1535	0.84199			-14.1405	0.64637			-14.1562	1.09335			-14.1439	0.45205			-14.1487	0.51561
			-24.8056	0.27082			-14.137	0.84223			-14.1241	0.64642			-14.1395	1.09366			-14.1269	0.45206			-14.132	0.51561
			-24.7893	0.27103			-14.1206	0.84246			-14.1078	0.64646			-14.1228	1.094			-14.1104	0.45211			-14.1147	0.51559
			-24.7722	0.27124			-14.1029	0.84269			-14.0901	0.64649			-14.1069	1.09436			-14.0949	0.45217			-14.0976	0.51557
			-24.7563	0.27146			-14.0871	0.84293			-14.0735	0.64654			-14.0906	1.0947			-14.078	0.45221			-14.0806	0.51556
			-24.74	0.27168			-14.0704	0.84316			-14.0567	0.64658			-14.0733	1.09501			-14.0629	0.45222			-14.0644	0.51557
			-24.7236	0.27191			-14.0538	0.84341			-14.0397	0.64663			-14.0575	1.09531			-14.0453	0.45222			-14.0476	0.5156
			-24.7069	0.27215			-14.0373	0.84367			-14.0225	0.64669			-14.0401	1.09562			-14.0279	0.45219			-14.0313	0.51563
			-24.6903	0.27237			-14.0203	0.84393			-14.0063	0.64676			-14.024	1.09594			-14.0111	0.45217			-14.0146	0.51563
			-24.6734	0.27258			-14.0039	0.84419			-13.9907	0.64684			-14.0076	1.09626			-13.9944	0.45217			-13.9979	0.51563
			-24.6568	0.27278			-13.9877	0.84441			-13.9738	0.64692			-13.9907	1.09659			-13.9772	0.45221			-13.981	0.5156
			-24.6395	0.27298			-13.9703	0.84464			-13.9572	0.647			-13.9743	1.09692			-13.9607	0.45225			-13.9647	0.51558
			-24.6227	0.27319			-13.9535	0.84488			-13.9404	0.64707			-13.9582	1.09723			-13.9444	0.45229			-13.9466	0.51557
			-24.6059	0.2734			-13.9365	0.84513			-13.9236	0.64715			-13.9407	1.09755			-13.9269	0.45231			-13.931	0.51559
			-24.5898	0.27362			-13.9203	0.84541			-13.9077	0.6472			-13.924	1.09785			-13.9115	0.45233			-13.9136	0.5156
			-24.5728	0.27385			-13.9048	0.84567			-13.891	0.64724			-13.9077	1.09815			-13.8939	0.45234			-13.8983	0.51562
			-24.5567	0.27407			-13.8877	0.84592			-13.8736	0.64726			-13.8913	1.09844			-13.8777	0.45237			-13.8809	0.51563
			-24.5401	0.27429			-13.8711	0.84615			-13.8567	0.64729			-13.8734	1.09874			-13.8606	0.45241			-13.8645	0.51565
			-24.5237	0.27451			-13.8528	0.84638			-13.839	0.64735			-13.8578	1.09902			-13.844	0.45243			-13.8472	0.51566
			-24.5069	0.27473			-13.8371	0.8466			-13.8238	0.64744			-13.8418	1.09932			-13.8278	0.45246			-13.8312	0.51565
			-24.4899	0.27494			-13.8204	0.84684			-13.8071	0.64753			-13.8237	1.09965			-13.8112	0.45249			-13.8137	0.51565
			-24.473	0.27515			-13.8048	0.8471			-13.7911	0.64759			-13.8072	1.09996			-13.7952	0.45253			-13.7976	0.51564
			-24.4558	0.27535			-13.7878	0.84735			-13.7744	0.64762			-13.7904	1.1003			-13.7782	0.45256			-13.7818	0.51564
			-24.4395	0.27554			-13.7711	0.84758			-13.757	0.64763			-13.7735	1.10063			-13.7612	0.45258			-13.7661	0.51563
			-24.4231	0.27574			-13.753	0.84782			-13.7403	0.64764			-13.7576	1.10094			-13.7437	0.45258			-13.7481	0.5156
			-24.4064	0.27596			-13.7373	0.84806			-13.7238	0.64766			-13.7408	1.10124			-13.727	0.4526			-13.7306	0.51557
			-24.3905	0.27619			-13.7211	0.84833			-13.7073	0.64771			-13.7249	1.10152			-13.7103	0.45263			-13.7136	0.51556
			-24.3739	0.27641			-13.7043	0.8486			-13.6899	0.64777			-13.708	1.10181			-13.6942	0.45266			-13.6971	0.51556
			-24.3578	0.27662			-13.687	0.84884			-13.6735	0.64783			-13.6903	1.10211			-13.6778	0.45268			-13.6821	0.51558
			-24.3408	0.27682			-13.6705	0.84905			-13.6574	0.6479			-13.6746	1.10241			-13.6609	0.45267			-13.6653	0.5156
			-24.3227	0.27702			-13.6539	0.84925			-13.6407	0.64798			-13.6576	1.10269			-13.6445	0.45267			-13.6489	0.51564
			-24.3068	0.27722			-13.6383	0.84947			-13.6237	0.64808			-13.6395	1.10299			-13.6281	0.45268			-13.6314	0.51567
			-24.2893	0.27742			-13.621	0.84971			-13.6074	0.64817			-13.6238	1.1033			-13.6099	0.4527			-13.6146	0.51567
			-24.2736	0.27762			-13.6048	0.84996			-13.591	0.64824			-13.6082	1.10362			-13.5944	0.45273			-13.598	0.51564
			-24.2569	0.27784			-13.5881	0.85022			-13.5737	0.6483			-13.5915	1.10393			-13.578	0.45276			-13.5809	0.5156
			-24.2394	0.27807			-13.5715	0.85046			-13.5565	0.64833			-13.5738	1.10421			-13.5604	0.45278			-13.565	0.51556
			-24.2237	0.27828			-13.555	0.85068			-13.541	0.64836			-13.5575	1.10449			-13.5438	0.45281			-13.5484	0.51555
			-24.2072	0.27847			-13.5375	0.85088			-13.523	0.64839			-13.5409	1.10478			-13.5283	0.45283			-13.5318	0.51555
			-24.1906	0.27866			-13.5208	0.85109			-13.507	0.64842			-13.5251	1.10506			-13.5122	0.45285			-13.5157	0.51555
			-24.1736	0.27887			-13.504	0.85131			-13.4902	0.64847			-13.509	1.10535			-13.495	0.45287			-13.4977	0.51553
			-24.1579	0.2791			-13.4877	0.85154			-13.4738	0.64853			-13.4916	1.10564			-13.4783	0.45288			-13.4805	0.51553
			-24.1412	0.27932			-13.4714	0.85178			-13.4575	0.6486			-13.4749	1.10595			-13.462	0.45288			-13.4637	0.51554
			-24.1237	0.27952			-13.4547	0.85202			-13.4396	0.64867			-13.4567	1.1063			-13.4448	0.45289			-13.4465	0.51558
			-24.1069	0.27969			-13.4383	0.85224			-13.4221	0.64874			-13.4421	1.10664			-13.4283	0.45291			-13.4306	0.51562
			-24.0897	0.27988			-13.421	0.85245			-13.4072	0.6488			-13.4245	1.10694			-13.4119	0.45292			-13.4149	0.51566
			-24.0735	0.28009			-13.4043	0.85266			-13.3908	0.64884			-13.4081	1.10722			-13.3944	0.45293			-13.3987	0.51569
			-24.0575	0.28031			-13.3864	0.85291			-13.3748	0.64889			-13.3914	1.10747			-13.3759	0.45294			-13.3815	0.5157
			-24.0404	0.28054			-13.371	0.85318			-13.3574	0.64895			-13.3743	1.10772			-13.36	0.45296			-13.3651	0.51567
			-24.0246	0.28075			-13.3549	0.85348			-13.3411	0.64902			-13.3572	1.10799			-13.3432	0.45299			-13.3477	0.51563
			-24.0068	0.28095			-13.339	0.85375			-13.3245	0.64908			-13.3412	1.1083			-13.3275	0.45301			-13.3306	0.5156
			-23.9898	0.28115			-13.3221	0.85396			-13.3074	0.64913			-13.3237	1.10862			-13.3106	0.45304			-13.3133	0.51559
			-23.9736	0.28133			-13.3048	0.85415			-13.2905	0.64916			-13.3086	1.10894			-13.294	0.45306			-13.2975	0.51561
			-23.9574	0.28152			-13.2871	0.85436			-13.2741	0.64919			-13.2914	1.10923			-13.2772	0.45307			-13.282	0.51562
			-23.9412	0.28171			-13.271	0.85457			-13.2568	0.64923			-13.2743	1.10952			-13.2616	0.45309			-13.2644	0.51562
			-23.9247	0.28189			-13.2544	0.85479			-13.2395	0.64929			-13.2571	1.10981			-13.2443	0.45312			-13.2477	0.51561
			-23.9073	0.28208			-13.2385	0.85503			-13.2234	0.64933			-13.2408	1.1101			-13.2275	0.45315			-13.2301	0.5156
			-23.8913	0.28227			-13.2217	0.85526			-13.2072	0.64937			-13.2247	1.11041			-13.2106	0.45317			-13.2146	0.51561
			-23.8734	0.28247			-13.204	0.85548			-13.1895	0.64943			-13.2088	1.11072			-13.1941	0.45319			-13.1987	0.51563
			-23.8572	0.28267			-13.1883	0.8557			-13.1727	0.64949			-13.1919	1.11103			-13.1764	0.45321			-13.1815	0.51564
			-23.8397	0.28287			-13.1715	0.8559			-13.1565	0.64957			-13.1745	1.11134			-13.1607	0.45322			-13.1652	0.51563
			-23.8237	0.28306			-13.1552	0.8561			-13.1409	0.64965			-13.158	1.11163			-13.1432	0.45324			-13.1478	0.51561
			-23.8068	0.28326			-13.1379	0.85632			-13.1239	0.64973			-13.1422	1.11189			-13.1275	0.45325			-13.1313	0.51559
			-23.7908	0.28346			-13.1213	0.85654			-13.1072	0.64979			-13.1245	1.11216			-13.1111	0.45326			-13.1144	0.51558
			-23.7739	0.28366			-13.1046	0.85676			-13.0902	0.64984			-13.1089	1.11241			-13.092	0.45326			-13.098	0.51558
			-23.7578	0.28385			-13.0876	0.857			-13.0738	0.64987			-13.0916	1.11267			-13.0767	0.45326			-13.0813	0.51559
			-23.7413	0.28403			-13.0712	0.85724			-13.0564	0.64991			-13.0748	1.11294			-13.0597	0.45328			-13.0642	0.51559
			-23.7241	0.28422			-13.0548	0.85749			-13.0394	0.64995			-13.0573	1.11323			-13.0439	0.4533			-13.0474	0.51557
			-23.7076	0.2844			-13.0383	0.85773			-13.024	0.65001			-13.0412	1.11354			-13.0271	0.45332			-13.0315	0.51556
			-23.691	0.28458			-13.022	0.85794			-13.007	0.65009			-13.0249	1.11385			-13.01	0.45334			-13.0141	0.51557
			-23.6745	0.28476			-13.0053	0.85815			-12.9915	0.65016			-13.0073	1.11416			-12.9945	0.45336			-12.9981	0.51557
			-23.6575	0.28494			-12.9883	0.85836			-12.9739	0.65022			-12.9917	1.11446			-12.9772	0.45338			-12.9819	0.51557
			-23.6403	0.28513			-12.9713	0.85856			-12.9571	0.65026			-12.9747	1.11475			-12.961	0.4534			-12.9651	0.51558
			-23.6246	0.28533			-12.9545	0.85877			-12.9398	0.65031			-12.9596	1.11503			-12.9438	0.4534			-12.9488	0.51557
			-23.6074	0.28555			-12.9379	0.85898			-12.9233	0.65036			-12.942	1.1153			-12.9285	0.45341			-12.9319	0.51557
			-23.5919	0.28575			-12.9212	0.8592			-12.9078	0.65041			-12.9246	1.11555			-12.9109	0.45342			-12.9141	0.51556
			-23.5753	0.28593			-12.9051	0.85944			-12.8905	0.65046			-12.9079	1.11582			-12.8939	0.45343			-12.8973	0.51554
			-23.5577	0.2861			-12.8887	0.85968			-12.8736	0.65048			-12.8901	1.1161			-12.8786	0.45343			-12.8799	0.51554
			-23.5413	0.28628			-12.8722	0.85989			-12.8564	0.65049			-12.8745	1.11639			-12.8608	0.45344			-12.8643	0.51554
			-23.5241	0.28647			-12.8552	0.86009			-12.8398	0.6505			-12.8585	1.11668			-12.8442	0.45345			-12.8479	0.51554
			-23.5084	0.28668			-12.8383	0.86028			-12.8239	0.65054			-12.8413	1.11696			-12.8282	0.45347			-12.8302	0.51554
			-23.4915	0.28686			-12.8221	0.86049			-12.8062	0.6506			-12.825	1.11721			-12.8112	0.45349			-12.8138	0.51555
			-23.4746	0.28703			-12.8048	0.86071			-12.79	0.65067			-12.809	1.11745			-12.7937	0.45349			-12.798	0.51558
			-23.4576	0.28718			-12.7887	0.86093			-12.7726	0.65075			-12.7918	1.11769			-12.7762	0.4535			-12.781	0.51561
			-23.4409	0.28735			-12.7709	0.86113			-12.7579	0.65082			-12.7753	1.11795			-12.7602	0.45351			-12.7643	0.51563
			-23.4248	0.28755			-12.7558	0.86133			-12.7413	0.65087			-12.7587	1.11823			-12.7434	0.45353			-12.7471	0.51562
			-23.4088	0.28776			-12.7379	0.86151			-12.7241	0.65092			-12.7418	1.11851			-12.7279	0.45355			-12.7309	0.51559
			-23.3925	0.28795			-12.7214	0.86171			-12.7066	0.65096			-12.7246	1.1188			-12.711	0.45357			-12.7143	0.51555
			-23.3753	0.28814			-12.7053	0.86191			-12.691	0.65099			-12.7095	1.11908			-12.6939	0.45358			-12.6968	0.51552
			-23.3594	0.28832			-12.689	0.86213			-12.674	0.65102			-12.6925	1.11934			-12.6772	0.45359			-12.6798	0.51552
			-23.3424	0.28849			-12.6717	0.86236			-12.6571	0.65105			-12.6745	1.11958			-12.6608	0.4536			-12.6638	0.51554
			-23.3244	0.28865			-12.6556	0.8626			-12.6391	0.65108			-12.6581	1.11985			-12.644	0.45363			-12.6475	0.51557
			-23.3085	0.28882			-12.6383	0.86284			-12.6238	0.65111			-12.6415	1.12012			-12.6272	0.45367			-12.6319	0.51559
			-23.2911	0.289			-12.6224	0.86304			-12.6064	0.65116			-12.6268	1.12038			-12.6112	0.4537			-12.6146	0.5156
			-23.2749	0.28919			-12.6066	0.86325			-12.5897	0.65122			-12.6088	1.12064			-12.5937	0.45373			-12.5979	0.51559
			-23.2585	0.28938			-12.5896	0.86343			-12.5727	0.65129			-12.5912	1.1209			-12.5775	0.45374			-12.5811	0.51556
			-23.243	0.28958			-12.5726	0.86362			-12.5571	0.65136			-12.575	1.12117			-12.5603	0.45374			-12.5638	0.51552
			-23.2248	0.28978			-12.5548	0.86381			-12.5403	0.65141			-12.559	1.12149			-12.5437	0.45374			-12.5479	0.5155
			-23.2082	0.28998			-12.5389	0.86399			-12.5242	0.65144			-12.5425	1.12188			-12.5273	0.45373			-12.5308	0.51549
			-23.1912	0.29018			-12.5212	0.86418			-12.5072	0.65146			-12.5249	1.12222			-12.5112	0.45372			-12.5137	0.51551
			-23.1753	0.29035			-12.5059	0.8644			-12.4901	0.65149			-12.5089	1.1225			-12.4944	0.4537			-12.4974	0.51553
			-23.1573	0.29051			-12.4888	0.8646			-12.4729	0.65154			-12.4923	1.12275			-12.4764	0.45369			-12.4811	0.51553
			-23.1413	0.29066			-12.472	0.86482			-12.4558	0.65158			-12.4763	1.12298			-12.4612	0.45369			-12.4633	0.51552
			-23.1256	0.29082			-12.4542	0.86504			-12.4396	0.65162			-12.4598	1.12323			-12.4442	0.45371			-12.4481	0.5155
			-23.1081	0.29098			-12.4378	0.86526			-12.4229	0.65168			-12.442	1.12349			-12.4264	0.45375			-12.4305	0.5155
			-23.0917	0.29114			-12.4224	0.86548			-12.4065	0.65174			-12.4267	1.12378			-12.4104	0.45379			-12.4139	0.5155
			-23.0741	0.29132			-12.4048	0.86569			-12.3903	0.65179			-12.4103	1.12406			-12.393	0.45382			-12.3976	0.51549
			-23.0578	0.2915			-12.3885	0.86587			-12.3735	0.65185			-12.3925	1.12431			-12.3774	0.45385			-12.3803	0.51548
			-23.0418	0.29167			-12.3722	0.86605			-12.3574	0.65188			-12.3758	1.12454			-12.3605	0.45386			-12.3638	0.51548
			-23.0251	0.29185			-12.355	0.86623			-12.3409	0.65192			-12.3586	1.12479			-12.3437	0.45386			-12.348	0.5155
			-23.0079	0.29202			-12.3395	0.86642			-12.3232	0.65194			-12.3415	1.12505			-12.3275	0.45386			-12.3307	0.51553
			-22.9916	0.2922			-12.3216	0.86663			-12.3066	0.65198			-12.3259	1.12535			-12.3106	0.45388			-12.3153	0.51553
			-22.9748	0.29237			-12.305	0.86685			-12.2882	0.65203			-12.3095	1.12565			-12.2941	0.45391			-12.2983	0.51551
			-22.9581	0.29251			-12.2894	0.86708			-12.2732	0.6521			-12.293	1.12592			-12.2772	0.45394			-12.2806	0.51547
			-22.9404	0.29264			-12.2725	0.86728			-12.2575	0.65216			-12.2765	1.12617			-12.2605	0.45397			-12.2643	0.51543
			-22.9241	0.29278			-12.256	0.86746			-12.2403	0.65221			-12.2604	1.12641			-12.2436	0.45399			-12.2461	0.51543
			-22.9081	0.29295			-12.2395	0.86765			-12.224	0.65226			-12.2432	1.12664			-12.2282	0.45399			-12.2302	0.51543
			-22.8918	0.29315			-12.2203	0.86784			-12.2066	0.65229			-12.2263	1.12686			-12.2104	0.45398			-12.2135	0.51544
			-22.8751	0.29334			-12.205	0.86805			-12.1899	0.65231			-12.2094	1.12709			-12.1947	0.45398			-12.1971	0.51546
			-22.8597	0.29354			-12.1888	0.86828			-12.1735	0.65233			-12.1927	1.12734			-12.1773	0.45398			-12.1802	0.51546
			-22.8425	0.29372			-12.1724	0.86847			-12.1563	0.65237			-12.1763	1.12762			-12.1611	0.454			-12.1637	0.51545
			-22.826	0.29388			-12.1562	0.86865			-12.1397	0.65241			-12.1586	1.12791			-12.144	0.45403			-12.1463	0.51543
			-22.8097	0.29403			-12.139	0.86884			-12.1242	0.65246			-12.1431	1.1282			-12.1274	0.45405			-12.1305	0.51542
			-22.7933	0.29417			-12.1227	0.86903			-12.1069	0.65251			-12.1261	1.12849			-12.1101	0.45405			-12.1138	0.51541
			-22.7746	0.29431			-12.1065	0.86925			-12.0906	0.65253			-12.1094	1.12876			-12.0939	0.45405			-12.0971	0.51542
			-22.7594	0.29447			-12.0896	0.86947			-12.0737	0.65256			-12.0924	1.12902			-12.0769	0.45404			-12.081	0.51543
			-22.7424	0.29461			-12.0726	0.86969			-12.0561	0.6526			-12.0761	1.12928			-12.0608	0.45406			-12.0642	0.51543
			-22.7246	0.29475			-12.0569	0.86989			-12.0391	0.65265			-12.0596	1.12954			-12.0435	0.45407			-12.047	0.51542
			-22.7092	0.2949			-12.0385	0.87008			-12.0241	0.6527			-12.0425	1.12979			-12.0264	0.45408			-12.031	0.51539
			-22.6918	0.29507			-12.0233	0.87025			-12.0073	0.65275			-12.0261	1.13004			-12.0097	0.45409			-12.0139	0.51537
			-22.6759	0.29523			-12.0056	0.87042			-11.9897	0.6528			-12.0105	1.1303			-11.9929	0.45411			-11.9973	0.51536
			-22.6594	0.29539			-11.9891	0.8706			-11.9733	0.65284			-11.9931	1.13055			-11.9771	0.45414			-11.9808	0.51535
			-22.6429	0.29556			-11.9735	0.87078			-11.9571	0.65287			-11.9766	1.13081			-11.9611	0.45416			-11.964	0.51534
			-22.6244	0.29574			-11.9562	0.87096			-11.9394	0.6529			-11.9602	1.13108			-11.9449	0.45418			-11.9477	0.51532
			-22.6088	0.29593			-11.9391	0.87113			-11.9236	0.65293			-11.9435	1.13134			-11.9267	0.4542			-11.9315	0.51529
			-22.5927	0.29612			-11.9231	0.87129			-11.9064	0.65297			-11.926	1.13158			-11.9111	0.45422			-11.914	0.51527
			-22.5764	0.29627			-11.9057	0.87146			-11.8897	0.65302			-11.9099	1.1318			-11.8946	0.45423			-11.8968	0.51525
			-22.5587	0.29642			-11.8891	0.87164			-11.8729	0.65306			-11.8934	1.13202			-11.8771	0.45423			-11.8805	0.51524
			-22.543	0.29656			-11.8729	0.87184			-11.8566	0.65312			-11.8762	1.13223			-11.861	0.45422			-11.8641	0.51524
			-22.5246	0.2967			-11.8566	0.87205			-11.8393	0.65317			-11.8598	1.13246			-11.8433	0.45422			-11.8467	0.51523
			-22.5086	0.29685			-11.8399	0.87225			-11.823	0.65322			-11.8433	1.13272			-11.8263	0.45422			-11.8306	0.51523
			-22.492	0.29699			-11.8234	0.87245			-11.8058	0.65326			-11.8258	1.13298			-11.8099	0.45423			-11.8137	0.51523
			-22.4752	0.29714			-11.8056	0.87264			-11.7909	0.6533			-11.8093	1.13325			-11.7934	0.45426			-11.7979	0.51524
			-22.4587	0.29731			-11.7893	0.87283			-11.773	0.65335			-11.7944	1.13352			-11.7776	0.45429			-11.7816	0.51525
			-22.4433	0.29749			-11.7722	0.87303			-11.7571	0.65338			-11.7775	1.13378			-11.7616	0.45434			-11.7642	0.51525
			-22.4257	0.29765			-11.7569	0.87324			-11.7402	0.65342			-11.7599	1.13401			-11.7442	0.45437			-11.7481	0.51524
			-22.4091	0.2978			-11.7397	0.87344			-11.7235	0.65345			-11.7435	1.13424			-11.7272	0.45439			-11.7319	0.51523
			-22.3919	0.29794			-11.7234	0.87364			-11.7064	0.65348			-11.7254	1.13448			-11.7099	0.45439			-11.714	0.51522
			-22.3759	0.29808			-11.7049	0.87383			-11.6894	0.65352			-11.7097	1.13473			-11.6936	0.45438			-11.6979	0.51521
			-22.3581	0.29822			-11.6888	0.87401			-11.6726	0.65356			-11.6929	1.13498			-11.6767	0.45438			-11.6799	0.51518
			-22.3418	0.29838			-11.673	0.8742			-11.6563	0.65361			-11.6767	1.13523			-11.6601	0.4544			-11.6634	0.51514
			-22.3256	0.29855			-11.657	0.8744			-11.6394	0.65366			-11.6596	1.13547			-11.6441	0.45441			-11.6472	0.51512
			-22.3094	0.29871			-11.6398	0.8746			-11.6239	0.6537			-11.6432	1.13571			-11.6265	0.45442			-11.6298	0.51512
			-22.2924	0.29888			-11.624	0.87478			-11.6059	0.65373			-11.6267	1.13596			-11.6104	0.45442			-11.6144	0.51514
			-22.2752	0.29904			-11.607	0.87494			-11.5896	0.65374			-11.6094	1.13623			-11.5932	0.45442			-11.5973	0.51515
			-22.2606	0.2992			-11.5895	0.87509			-11.573	0.65376			-11.594	1.13648			-11.5765	0.45444			-11.5814	0.51514
			-22.2425	0.29937			-11.5729	0.87524			-11.5563	0.6538			-11.5782	1.13672			-11.5599	0.45448			-11.5639	0.51514
			-22.2258	0.29953			-11.5562	0.87541			-11.5397	0.65385			-11.5604	1.13693			-11.543	0.45452			-11.5463	0.51514
			-22.2087	0.29967			-11.5406	0.87559			-11.5239	0.65392			-11.5439	1.13713			-11.5285	0.45454			-11.5305	0.51515
			-22.192	0.29981			-11.5236	0.87576			-11.5079	0.65396			-11.5259	1.13734			-11.511	0.45455			-11.5148	0.51515
			-22.1754	0.29995			-11.5075	0.87595			-11.4908	0.65399			-11.5109	1.13757			-11.4953	0.45454			-11.4983	0.51513
			-22.1592	0.30008			-11.4893	0.87614			-11.4727	0.654			-11.4933	1.13781			-11.478	0.45454			-11.482	0.5151
			-22.1422	0.30023			-11.4737	0.87634			-11.4569	0.65402			-11.4773	1.13806			-11.4612	0.45455			-11.4641	0.51507
			-22.1245	0.30038			-11.4562	0.87653			-11.4392	0.65406			-11.4603	1.13831			-11.4432	0.45455			-11.4467	0.51505
			-22.1083	0.30052			-11.4404	0.8767			-11.4224	0.65411			-11.4444	1.13859			-11.4266	0.45454			-11.4298	0.51503
			-22.0924	0.30068			-11.4236	0.87687			-11.4064	0.65417			-11.4262	1.13884			-11.4097	0.45454			-11.4133	0.51501
			-22.0758	0.30083			-11.4077	0.87705			-11.3908	0.65425			-11.4098	1.13905			-11.3935	0.45453			-11.3972	0.51501
			-22.0591	0.30098			-11.3907	0.87725			-11.3735	0.65431			-11.3924	1.13927			-11.377	0.45453			-11.3813	0.51501
			-22.0427	0.30112			-11.3736	0.87746			-11.3569	0.65435			-11.3759	1.13949			-11.3599	0.45452			-11.3646	0.515
			-22.0246	0.30126			-11.3567	0.87766			-11.3398	0.65435			-11.3603	1.13974			-11.3432	0.45451			-11.3475	0.515
			-22.0078	0.30142			-11.3405	0.87784			-11.3237	0.65437			-11.3443	1.14			-11.326	0.45451			-11.3308	0.515
			-21.9912	0.30157			-11.3237	0.87802			-11.3066	0.65441			-11.3277	1.14022			-11.3116	0.45452			-11.314	0.51499
			-21.9749	0.30174			-11.3072	0.8782			-11.2903	0.65445			-11.3095	1.14044			-11.2936	0.45454			-11.2967	0.51497
			-21.9595	0.30188			-11.2908	0.87839			-11.2726	0.65449			-11.293	1.14064			-11.2777	0.45457			-11.2795	0.51495
			-21.9437	0.302			-11.2737	0.87857			-11.2566	0.65452			-11.2763	1.14087			-11.2605	0.45459			-11.2642	0.51494
			-21.9253	0.3021			-11.2568	0.87876			-11.2391	0.65453			-11.2603	1.1411			-11.2438	0.4546			-11.2489	0.51494
			-21.9094	0.30221			-11.2404	0.87895			-11.2232	0.65456			-11.2436	1.14133			-11.2277	0.45461			-11.231	0.51493
			-21.8918	0.30235			-11.2237	0.87915			-11.206	0.65461			-11.2273	1.14154			-11.2108	0.45461			-11.2151	0.51493
			-21.8752	0.3025			-11.2076	0.87935			-11.1909	0.65468			-11.2111	1.14175			-11.1936	0.45464			-11.1978	0.51492
			-21.8593	0.30267			-11.1914	0.87955			-11.1728	0.65473			-11.1944	1.14195			-11.1774	0.45466			-11.181	0.51492
			-21.8418	0.30282			-11.1745	0.87974			-11.1572	0.65477			-11.1777	1.14216			-11.1609	0.45468			-11.1647	0.51491
			-21.826	0.30295			-11.1578	0.87991			-11.1404	0.6548			-11.1608	1.14238			-11.1433	0.45469			-11.1474	0.51489
			-21.8086	0.30308			-11.1403	0.88008			-11.1238	0.65483			-11.1432	1.1426			-11.1264	0.4547			-11.1302	0.51486
			-21.7931	0.30322			-11.124	0.88024			-11.1066	0.65485			-11.1276	1.14281			-11.1102	0.45471			-11.1128	0.51483
			-21.7761	0.30336			-11.1071	0.88042			-11.09	0.65486			-11.1108	1.14302			-11.0936	0.45471			-11.0965	0.51481
			-21.7592	0.3035			-11.0913	0.88062			-11.0736	0.65487			-11.0935	1.14325			-11.0773	0.4547			-11.08	0.5148
			-21.7445	0.30362			-11.0749	0.88082			-11.0565	0.6549			-11.0764	1.14348			-11.0598	0.45469			-11.0649	0.5148
			-21.7262	0.30373			-11.0588	0.88103			-11.0391	0.65494			-11.0595	1.14371			-11.0424	0.45469			-11.0482	0.51483
			-21.7094	0.30384			-11.0416	0.88123			-11.0224	0.65498			-11.0442	1.14393			-11.0273	0.45469			-11.031	0.51485
			-21.6931	0.30396			-11.0247	0.8814			-11.007	0.65501			-11.0271	1.14417			-11.0095	0.45471			-11.0144	0.51485
			-21.6765	0.30411			-11.0076	0.88156			-10.9892	0.65504			-11.0111	1.14438			-10.9929	0.45473			-10.9969	0.51483
			-21.6589	0.30426			-10.9904	0.88173			-10.9729	0.65505			-10.9941	1.14459			-10.977	0.45476			-10.9802	0.51479
			-21.6428	0.30441			-10.9746	0.88192			-10.9561	0.65507			-10.9772	1.14479			-10.9604	0.45479			-10.9639	0.51475
			-21.626	0.30454			-10.9572	0.8821			-10.9396	0.6551			-10.9602	1.14499			-10.9434	0.45479			-10.9474	0.51473
			-21.6102	0.30465			-10.9414	0.88227			-10.9228	0.65513			-10.9433	1.14522			-10.9265	0.45477			-10.9294	0.51471
			-21.5919	0.30477			-10.924	0.88243			-10.9069	0.65517			-10.9273	1.14549			-10.9099	0.45474			-10.9143	0.51468
			-21.5755	0.3049			-10.9074	0.88259			-10.8899	0.65521			-10.9102	1.14573			-10.8941	0.45474			-10.8972	0.51465
			-21.5587	0.30505			-10.8906	0.88276			-10.8742	0.65525			-10.8949	1.14597			-10.8762	0.45475			-10.8794	0.51463
			-21.5432	0.30522			-10.8737	0.88296			-10.8574	0.6553			-10.8783	1.14619			-10.8593	0.45478			-10.8634	0.51462
			-21.5266	0.30537			-10.8581	0.88317			-10.8408	0.65535			-10.8606	1.14639			-10.8428	0.4548			-10.8468	0.51462
			-21.511	0.3055			-10.8413	0.88337			-10.8239	0.65537			-10.8439	1.14657			-10.8263	0.45482			-10.8314	0.51463
			-21.4933	0.30561			-10.8248	0.88356			-10.8056	0.65537			-10.827	1.14677			-10.81	0.45483			-10.8133	0.51463
			-21.4759	0.30572			-10.8072	0.88374			-10.789	0.65536			-10.8106	1.14697			-10.7933	0.45485			-10.7973	0.51462
			-21.4578	0.30585			-10.7915	0.88389			-10.7732	0.65536			-10.7944	1.14718			-10.7767	0.45485			-10.7799	0.5146
			-21.4426	0.30599			-10.7746	0.88405			-10.7559	0.65538			-10.7777	1.14739			-10.7596	0.45486			-10.7642	0.51457
			-21.4258	0.30613			-10.7569	0.88423			-10.7405	0.6554			-10.761	1.14761			-10.7422	0.45484			-10.7478	0.51453
			-21.4095	0.30625			-10.7412	0.88444			-10.7238	0.65545			-10.7441	1.14783			-10.726	0.45484			-10.7295	0.5145
			-21.3925	0.30636			-10.7251	0.88477			-10.7064	0.65548			-10.7281	1.14804			-10.7095	0.45484			-10.714	0.51449
			-21.3761	0.30647			-10.7086	0.88504			-10.6898	0.65552			-10.7107	1.14824			-10.6937	0.45485			-10.6969	0.51448
			-21.3595	0.3066			-10.6919	0.88522			-10.6718	0.65555			-10.695	1.14843			-10.6767	0.45486			-10.6815	0.51446
			-21.343	0.30675			-10.6753	0.88538			-10.6557	0.65558			-10.6775	1.14862			-10.6609	0.45486			-10.6643	0.51443
			-21.3263	0.30687			-10.6579	0.88551			-10.6399	0.65562			-10.6603	1.14882			-10.644	0.45485			-10.6473	0.51439
			-21.3102	0.307			-10.6422	0.88566			-10.6232	0.65565			-10.6436	1.14902			-10.628	0.45484			-10.6308	0.51437
			-21.2925	0.30712			-10.6249	0.88584			-10.6067	0.65568			-10.6272	1.14923			-10.6105	0.45483			-10.6143	0.51437
			-21.2758	0.30726			-10.608	0.88602			-10.5898	0.6557			-10.6104	1.14945			-10.5934	0.45483			-10.5967	0.51438
			-21.259	0.30739			-10.5917	0.88621			-10.573	0.65572			-10.5946	1.14967			-10.5769	0.45484			-10.5805	0.51438
			-21.242	0.30752			-10.5748	0.8864			-10.5567	0.65574			-10.5772	1.1499			-10.5598	0.45484			-10.5637	0.51438
			-21.2244	0.30764			-10.5579	0.88659			-10.5401	0.65577			-10.5616	1.15012			-10.5435	0.45483			-10.5476	0.51437
			-21.2092	0.30777			-10.5414	0.88678			-10.5228	0.6558			-10.5445	1.15032			-10.5268	0.45481			-10.532	0.51435
			-21.1923	0.30791			-10.5254	0.88698			-10.5057	0.65583			-10.5274	1.15052			-10.5098	0.45481			-10.5143	0.51432
			-21.177	0.30804			-10.5088	0.88717			-10.4886	0.65585			-10.5097	1.15073			-10.4929	0.45483			-10.4973	0.51429
			-21.1602	0.30815			-10.4929	0.88733			-10.4723	0.65586			-10.4938	1.15094			-10.4764	0.45484			-10.4806	0.51427
			-21.1435	0.30825			-10.4754	0.88749			-10.457	0.65589			-10.4771	1.15116			-10.4604	0.45485			-10.464	0.51426
			-21.1257	0.30834			-10.4586	0.88765			-10.4402	0.65593			-10.4608	1.15138			-10.4432	0.45484			-10.4475	0.51426
			-21.1086	0.30844			-10.4427	0.88781			-10.423	0.65597			-10.4438	1.1516			-10.4263	0.45484			-10.4313	0.51423
			-21.092	0.30857			-10.4254	0.88797			-10.407	0.65601			-10.4272	1.15182			-10.4092	0.45485			-10.4144	0.5142
			-21.0761	0.30872			-10.4084	0.88814			-10.3899	0.65604			-10.4103	1.15203			-10.3936	0.45486			-10.3981	0.51416
			-21.0602	0.30887			-10.3917	0.88832			-10.3742	0.65604			-10.3934	1.15224			-10.377	0.45488			-10.3798	0.51415
			-21.0434	0.309			-10.3767	0.88851			-10.3564	0.65603			-10.3775	1.15243			-10.3598	0.45489			-10.3633	0.51415
			-21.0263	0.30911			-10.3594	0.88872			-10.3395	0.65602			-10.3613	1.15261			-10.3427	0.4549			-10.3477	0.51416
			-21.0095	0.30923			-10.3409	0.88891			-10.3224	0.65604			-10.3445	1.15281			-10.3264	0.45489			-10.3295	0.51416
			-20.9927	0.30935			-10.3257	0.88909			-10.3061	0.65607			-10.3278	1.15302			-10.3093	0.45487			-10.3129	0.51416
			-20.9753	0.30947			-10.3081	0.88927			-10.2895	0.65611			-10.3118	1.15325			-10.2929	0.45485			-10.2982	0.51417
			-20.9602	0.30959			-10.292	0.88944			-10.2735	0.65615			-10.2945	1.15346			-10.2755	0.45484			-10.2807	0.51416
			-20.9433	0.30972			-10.2756	0.88962			-10.256	0.65619			-10.2798	1.15365			-10.2595	0.45484			-10.2645	0.51415
			-20.9277	0.30983			-10.2586	0.88981			-10.2403	0.65624			-10.2618	1.15383			-10.2439	0.45486			-10.2476	0.51412
			-20.9097	0.30995			-10.2424	0.88999			-10.2221	0.65628			-10.2449	1.154			-10.2264	0.45487			-10.2303	0.51409
			-20.8935	0.31006			-10.2266	0.89018			-10.2059	0.65632			-10.2274	1.15418			-10.2101	0.45486			-10.2128	0.51406
			-20.8754	0.31016			-10.2095	0.89037			-10.1898	0.65635			-10.2104	1.15437			-10.192	0.45485			-10.1962	0.51404
			-20.859	0.31026			-10.1929	0.89055			-10.1738	0.65638			-10.1939	1.15458			-10.1756	0.45483			-10.1802	0.51403
			-20.8419	0.31037			-10.1757	0.89072			-10.1565	0.65639			-10.1777	1.15478			-10.1597	0.45483			-10.1648	0.51403
			-20.8254	0.31048			-10.1579	0.89088			-10.139	0.6564			-10.1618	1.15498			-10.1426	0.45483			-10.1474	0.51403
			-20.8094	0.3106			-10.1418	0.89103			-10.1231	0.65641			-10.1455	1.15517			-10.1265	0.45482			-10.1311	0.51401
			-20.7939	0.31072			-10.1258	0.8912			-10.1059	0.65642			-10.1299	1.15537			-10.11	0.45483			-10.1132	0.51399
			-20.7762	0.31082			-10.109	0.8914			-10.09	0.65643			-10.1119	1.15558			-10.0936	0.45482			-10.0972	0.51395
			-20.7588	0.31093			-10.0934	0.89162			-10.0727	0.65643			-10.0958	1.15579			-10.0772	0.45482			-10.0808	0.51394
			-20.7428	0.31103			-10.0767	0.89182			-10.0548	0.65645			-10.0786	1.15599			-10.0596	0.45482			-10.0645	0.51392
			-20.7251	0.31113			-10.0598	0.89198			-10.0388	0.65648			-10.0622	1.1562			-10.0424	0.45483			-10.0477	0.51391
			-20.7094	0.31124			-10.0423	0.89211			-10.0227	0.65651			-10.044	1.1564			-10.0263	0.45484			-10.0304	0.51391
			-20.6925	0.31136			-10.0259	0.89226			-10.0066	0.65655			-10.0272	1.15661			-10.0102	0.45486			-10.014	0.5139
			-20.676	0.31147			-10.0091	0.89242			-9.98868	0.6566			-10.0118	1.15679			-9.99384	0.45485			-9.99771	0.51387
			-20.6603	0.31158			-9.99407	0.8926			-9.97285	0.65663			-9.995	1.15697			-9.97687	0.45484			-9.98015	0.51384
			-20.6429	0.31168			-9.97588	0.89278			-9.95678	0.65664			-9.97869	1.15715			-9.96049	0.45481			-9.96317	0.51381
			-20.6273	0.31178			-9.95904	0.89295			-9.93954	0.65665			-9.96165	1.15733			-9.94379	0.45481			-9.94652	0.51381
			-20.6092	0.31187			-9.9423	0.89311			-9.92449	0.65667			-9.94516	1.15752			-9.92591	0.45481			-9.931	0.51384
			-20.593	0.31198			-9.9267	0.8933			-9.90713	0.6567			-9.9279	1.15773			-9.91023	0.45479			-9.91443	0.51386
			-20.5757	0.31209			-9.90967	0.89349			-9.88977	0.65673			-9.91097	1.15794			-9.89341	0.45478			-9.8982	0.51387
			-20.5591	0.3122			-9.89316	0.89369			-9.87211	0.65675			-9.89411	1.15813			-9.87649	0.45479			-9.88046	0.51385
			-20.543	0.3123			-9.87625	0.89388			-9.85693	0.65678			-9.87787	1.15831			-9.85932	0.4548			-9.86362	0.51379
			-20.5258	0.31241			-9.85907	0.89407			-9.8394	0.65682			-9.86134	1.1585			-9.84264	0.45482			-9.84683	0.51375
			-20.5105	0.31252			-9.84303	0.89426			-9.82363	0.65686			-9.84519	1.15869			-9.82672	0.45484			-9.82962	0.51373
			-20.492	0.31264			-9.82613	0.89443			-9.80651	0.65688			-9.82897	1.15889			-9.80927	0.45485			-9.8147	0.51371
			-20.4753	0.31276			-9.80882	0.89461			-9.79054	0.65691			-9.81193	1.15908			-9.7932	0.45485			-9.79719	0.51371
			-20.4596	0.31287			-9.79255	0.89479			-9.77276	0.65691			-9.79497	1.15925			-9.7766	0.45486			-9.78004	0.51371
			-20.4441	0.313			-9.77561	0.89497			-9.75596	0.65693			-9.7784	1.15943			-9.75946	0.45486			-9.76329	0.51369
			-20.4265	0.31311			-9.76025	0.89514			-9.73914	0.65694			-9.76207	1.15961			-9.74286	0.45486			-9.74707	0.51368
			-20.4106	0.3132			-9.74365	0.8953			-9.72423	0.65695			-9.74589	1.15978			-9.72736	0.45486			-9.7292	0.51366
			-20.3929	0.31328			-9.7263	0.89544			-9.70545	0.65697			-9.72836	1.15994			-9.71061	0.45486			-9.71366	0.51366
			-20.3766	0.31336			-9.7098	0.8956			-9.68835	0.657			-9.71146	1.16008			-9.69303	0.45486			-9.6975	0.51367
			-20.3592	0.31346			-9.69202	0.89578			-9.67221	0.65703			-9.6948	1.16023			-9.67591	0.45484			-9.68047	0.51367
			-20.3433	0.31357			-9.67679	0.89594			-9.65639	0.65707			-9.67824	1.1604			-9.6587	0.45483			-9.66465	0.51365
			-20.3266	0.31368			-9.66036	0.8961			-9.63895	0.65709			-9.66212	1.1606			-9.64252	0.45484			-9.64776	0.51363
			-20.3089	0.31379			-9.64278	0.89624			-9.62298	0.6571			-9.64577	1.16081			-9.62644	0.45486			-9.63064	0.5136
			-20.2929	0.3139			-9.62673	0.89637			-9.6059	0.65713			-9.62848	1.16103			-9.61024	0.45487			-9.61352	0.51358
			-20.2761	0.31403			-9.60917	0.89652			-9.59001	0.6572			-9.61199	1.16124			-9.59438	0.45486			-9.59611	0.51358
			-20.26	0.31414			-9.59221	0.89669			-9.57325	0.65726			-9.5945	1.16143			-9.57754	0.45485			-9.57951	0.51357
			-20.244	0.31424			-9.57628	0.89688			-9.55734	0.65731			-9.5788	1.16162			-9.55975	0.45484			-9.56332	0.51358
			-20.2254	0.31432			-9.55992	0.89708			-9.53933	0.65732			-9.56132	1.16181			-9.5439	0.45484			-9.54683	0.51357
			-20.2092	0.31441			-9.54391	0.89728			-9.5233	0.65732			-9.54507	1.162			-9.52615	0.45486			-9.53121	0.51355
			-20.1932	0.31451			-9.52704	0.89746			-9.50544	0.65731			-9.52829	1.16218			-9.50962	0.45486			-9.5133	0.51352
			-20.1761	0.31462			-9.50989	0.89764			-9.48909	0.65732			-9.5115	1.16237			-9.49316	0.45485			-9.49733	0.51349
			-20.1588	0.31471			-9.49326	0.89781			-9.47208	0.65734			-9.49484	1.16256			-9.47636	0.45485			-9.48099	0.51347
			-20.1428	0.3148			-9.47746	0.89797			-9.45618	0.65737			-9.47929	1.16273			-9.45927	0.45484			-9.46401	0.51345
			-20.1256	0.31491			-9.4606	0.89812			-9.43958	0.6574			-9.46219	1.16291			-9.44295	0.45483			-9.44734	0.51342
			-20.1086	0.31501			-9.44437	0.89827			-9.42334	0.65744			-9.44579	1.16308			-9.42523	0.45481			-9.43036	0.51341
			-20.0924	0.31511			-9.42805	0.89842			-9.40607	0.65748			-9.4294	1.16323			-9.41007	0.4548			-9.41322	0.5134
			-20.0754	0.31521			-9.41051	0.89856			-9.38948	0.65751			-9.41231	1.1634			-9.39293	0.45482			-9.3976	0.5134
			-20.0595	0.31529			-9.3935	0.8987			-9.37236	0.65753			-9.39585	1.16359			-9.37618	0.45486			-9.3808	0.51341
			-20.0436	0.31537			-9.37657	0.89884			-9.35668	0.65753			-9.37888	1.1638			-9.36057	0.4549			-9.36378	0.5134
			-20.0254	0.31544			-9.3607	0.89899			-9.33977	0.65752			-9.36304	1.16401			-9.34332	0.45492			-9.34695	0.51337
			-20.0094	0.31554			-9.34348	0.89916			-9.32253	0.65751			-9.34489	1.16422			-9.32666	0.45491			-9.32976	0.51333
			-19.9919	0.31565			-9.32708	0.89934			-9.30615	0.65752			-9.32879	1.1644			-9.30847	0.45488			-9.31356	0.5133
			-19.9747	0.31577			-9.30962	0.89954			-9.28896	0.65756			-9.31116	1.16458			-9.29217	0.45486			-9.29717	0.51329
			-19.9598	0.3159			-9.29386	0.89972			-9.27295	0.6576			-9.29513	1.16475			-9.2749	0.45484			-9.2801	0.51328
			-19.9424	0.316			-9.27736	0.89989			-9.25639	0.65764			-9.27919	1.16491			-9.25884	0.45484			-9.2633	0.51328
			-19.9267	0.31609			-9.26051	0.90005			-9.24015	0.65768			-9.26301	1.16507			-9.24236	0.45485			-9.24538	0.51328
			-19.9099	0.31617			-9.24398	0.9002			-9.22364	0.65771			-9.24591	1.16525			-9.22685	0.45486			-9.23041	0.51326
			-19.8927	0.31624			-9.22725	0.90034			-9.20678	0.65773			-9.22893	1.16544			-9.20992	0.45486			-9.21341	0.51325
			-19.875	0.31632			-9.20998	0.9005			-9.18967	0.65773			-9.2125	1.16564			-9.19367	0.45485			-9.19643	0.51321
			-19.8593	0.31642			-9.19273	0.90068			-9.17292	0.65773			-9.19531	1.16583			-9.17633	0.45484			-9.1805	0.51317
			-19.8422	0.31654			-9.17686	0.90086			-9.15658	0.65773			-9.17844	1.16601			-9.16004	0.45482			-9.1631	0.51314
			-19.8265	0.31665			-9.16075	0.90102			-9.14039	0.65775			-9.16144	1.16617			-9.14124	0.45481			-9.14792	0.51311
			-19.8107	0.31674			-9.14349	0.90118			-9.12281	0.65778			-9.14535	1.16632			-9.126	0.45482			-9.13149	0.51308
			-19.7934	0.31682			-9.12695	0.90135			-9.10618	0.6578			-9.12839	1.16648			-9.10911	0.45486			-9.11403	0.51306
			-19.7748	0.31687			-9.11015	0.90153			-9.08916	0.65782			-9.1121	1.16664			-9.09337	0.4549			-9.09729	0.51303
			-19.7589	0.31694			-9.09329	0.90172			-9.07219	0.65783			-9.09562	1.16681			-9.0773	0.45493			-9.08194	0.51302
			-19.7413	0.31703			-9.07687	0.9019			-9.05579	0.65785			-9.07855	1.16699			-9.05977	0.45492			-9.06354	0.51302
			-19.726	0.31714			-9.06048	0.90206			-9.03914	0.65788			-9.06218	1.16717			-9.0425	0.4549			-9.04778	0.51299
			-19.7103	0.31726			-9.04451	0.90223			-9.02243	0.65793			-9.04505	1.16736			-9.02607	0.45488			-9.03127	0.51296
			-19.693	0.31739			-9.02796	0.90238			-9.00524	0.65798			-9.02895	1.16756			-9.00974	0.45486			-9.01403	0.51293
			-19.6769	0.3175			-9.01041	0.90252			-8.98961	0.65802			-9.01308	1.16775			-8.99342	0.45486			-8.99761	0.5129
			-19.6609	0.3176			-8.99396	0.90268			-8.97315	0.65804			-8.99479	1.16791			-8.97617	0.45486			-8.98054	0.51289
			-19.6426	0.31767			-8.97733	0.90285			-8.95631	0.65804			-8.97906	1.16803			-8.96011	0.45486			-8.96353	0.51288
			-19.6259	0.31773			-8.96066	0.90303			-8.9392	0.65804			-8.96056	1.16818			-8.94215	0.45485			-8.94729	0.51287
			-19.6097	0.31779			-8.94443	0.9032			-8.92318	0.65806			-8.94499	1.16834			-8.92575	0.45485			-8.92882	0.51286
			-19.5936	0.31786			-8.92787	0.90336			-8.90654	0.65809			-8.92842	1.16853			-8.91029	0.45484			-8.91392	0.51284
			-19.5762	0.31795			-8.91198	0.90351			-8.89029	0.65812			-8.91301	1.16873			-8.89321	0.45486			-8.89744	0.51282
			-19.5596	0.31806			-8.89383	0.90367			-8.8733	0.65814			-8.89571	1.16894			-8.876	0.45487			-8.88103	0.51278
			-19.5434	0.31817			-8.8774	0.90383			-8.85577	0.65815			-8.87901	1.16914			-8.85964	0.45489			-8.86402	0.51275
			-19.5265	0.31827			-8.8617	0.90398			-8.8393	0.65815			-8.86271	1.16932			-8.84245	0.45491			-8.84625	0.51273
			-19.5089	0.31835			-8.84399	0.90415			-8.82214	0.65817			-8.84634	1.16947			-8.82607	0.4549			-8.83006	0.51272
			-19.4928	0.3184			-8.82782	0.90429			-8.80511	0.6582			-8.8301	1.16961			-8.81066	0.45488			-8.8136	0.51271
			-19.4754	0.31847			-8.81125	0.90443			-8.78955	0.65824			-8.81244	1.16974			-8.79243	0.45487			-8.7961	0.51269
			-19.4593	0.31856			-8.79384	0.90458			-8.77285	0.65828			-8.79585	1.16989			-8.77588	0.45488			-8.77971	0.51267
			-19.443	0.31867			-8.77722	0.90475			-8.75716	0.65832			-8.77892	1.17004			-8.75891	0.45491			-8.76291	0.51263
			-19.4264	0.3188			-8.76169	0.90493			-8.74058	0.65835			-8.76176	1.17022			-8.7425	0.45493			-8.74697	0.51261
			-19.41	0.31892			-8.74487	0.90512			-8.72402	0.65837			-8.74519	1.17039			-8.72617	0.45492			-8.72967	0.5126
			-19.3938	0.31901			-8.72734	0.90529			-8.7069	0.65837			-8.72935	1.17057			-8.70914	0.4549			-8.71385	0.5126
			-19.3769	0.31908			-8.71104	0.90547			-8.68985	0.65837			-8.71258	1.17073			-8.69242	0.45489			-8.6973	0.51259
			-19.3599	0.31914			-8.69393	0.90563			-8.6722	0.65837			-8.6963	1.17089			-8.6755	0.4549			-8.68003	0.51257
			-19.3424	0.3192			-8.6774	0.90579			-8.65581	0.65839			-8.67929	1.17106			-8.65917	0.45491			-8.66402	0.51255
			-19.3263	0.31929			-8.66143	0.90597			-8.63908	0.65843			-8.66275	1.17125			-8.64288	0.45491			-8.64816	0.51253
			-19.3087	0.31939			-8.64467	0.90614			-8.62255	0.65846			-8.64596	1.17142			-8.62631	0.4549			-8.63076	0.5125
			-19.2926	0.31949			-8.62894	0.90632			-8.6062	0.65848			-8.62961	1.17158			-8.60943	0.45489			-8.61344	0.51245
			-19.278	0.31958			-8.61301	0.90648			-8.59026	0.65851			-8.61223	1.17175			-8.59279	0.45488			-8.59626	0.51241
			-19.2598	0.31965			-8.59621	0.90661			-8.57218	0.65854			-8.59652	1.17192			-8.57629	0.45487			-8.57942	0.51239
			-19.244	0.3197			-8.57786	0.90673			-8.55603	0.65858			-8.57948	1.17208			-8.55927	0.45487			-8.56376	0.51237
			-19.2246	0.31976			-8.56207	0.90685			-8.53943	0.6586			-8.56231	1.17222			-8.54267	0.45487			-8.54701	0.51236
			-19.2085	0.31984			-8.54416	0.907			-8.52212	0.65862			-8.54545	1.17233			-8.52627	0.45487			-8.53042	0.51234
			-19.1927	0.31994			-8.5267	0.90718			-8.50572	0.65866			-8.52798	1.17246			-8.50852	0.45487			-8.51363	0.51232
			-19.176	0.32003			-8.51237	0.90736			-8.48894	0.65872			-8.51179	1.17262			-8.49225	0.45486			-8.49647	0.51231
			-19.1595	0.32011			-8.49497	0.90753			-8.4731	0.65876			-8.49609	1.17282			-8.47623	0.45485			-8.48101	0.5123
			-19.1424	0.32019			-8.47805	0.90769			-8.45697	0.65878			-8.47918	1.17302			-8.45953	0.45484			-8.46298	0.51229
			-19.1252	0.32028			-8.4609	0.90783			-8.43958	0.65879			-8.46293	1.17319			-8.44267	0.45483			-8.44646	0.51228
			-19.1086	0.32039			-8.44512	0.90798			-8.42253	0.65879			-8.44658	1.17334			-8.42617	0.45481			-8.43064	0.51225
			-19.0928	0.3205			-8.4283	0.90814			-8.40605	0.65881			-8.42934	1.17348			-8.40907	0.4548			-8.41368	0.51224
			-19.0768	0.32059			-8.41103	0.9083			-8.38925	0.65882			-8.41258	1.17361			-8.39239	0.4548			-8.39656	0.51223
			-19.0602	0.32067			-8.39515	0.90847			-8.37317	0.65882			-8.39673	1.17375			-8.37541	0.45481			-8.38111	0.51222
			-19.0428	0.32073			-8.3786	0.90861			-8.35676	0.65882			-8.37965	1.1739			-8.35879	0.45481			-8.3632	0.51222
			-19.0264	0.32079			-8.36226	0.90876			-8.33885	0.65882			-8.36273	1.17404			-8.34333	0.45481			-8.34676	0.51221
			-19.0084	0.32085			-8.34525	0.90891			-8.32211	0.65883			-8.34581	1.17418			-8.32547	0.45479			-8.33082	0.51217
			-18.992	0.32093			-8.32875	0.90907			-8.30496	0.65886			-8.32879	1.17435			-8.30876	0.45477			-8.31348	0.51213
			-18.9766	0.32102			-8.31209	0.90923			-8.28927	0.65889			-8.31218	1.17454			-8.29185	0.45475			-8.29701	0.51209
			-18.96	0.32111			-8.29526	0.90938			-8.27353	0.65892			-8.29577	1.17471			-8.27578	0.45474			-8.28165	0.51207
			-18.9427	0.32119			-8.2783	0.90951			-8.25555	0.65895			-8.27922	1.17488			-8.25915	0.45475			-8.26373	0.51207
			-18.9259	0.32127			-8.26157	0.90962			-8.23906	0.65897			-8.26169	1.17502			-8.24258	0.45476			-8.24691	0.51206
			-18.909	0.32134			-8.24491	0.90974			-8.22328	0.659			-8.24533	1.17517			-8.22677	0.45477			-8.23088	0.51205
			-18.8925	0.32142			-8.22809	0.90989			-8.20689	0.65904			-8.22877	1.17535			-8.2096	0.4548			-8.21385	0.51204
			-18.876	0.32148			-8.21175	0.91005			-8.18923	0.65906			-8.21236	1.17554			-8.19258	0.4548			-8.19751	0.51202
			-18.8595	0.32152			-8.19451	0.91024			-8.17282	0.65908			-8.19561	1.17572			-8.17522	0.4548			-8.18066	0.51199
			-18.8424	0.32156			-8.17918	0.91043			-8.15586	0.65909			-8.1803	1.17588			-8.15817	0.4548			-8.16385	0.51195
			-18.8269	0.32161			-8.16208	0.91061			-8.13902	0.65908			-8.16397	1.17603			-8.142	0.45479			-8.1473	0.51191
			-18.8102	0.32169			-8.14535	0.91077			-8.12233	0.6591			-8.14702	1.17614			-8.12583	0.45479			-8.13014	0.5119
			-18.7932	0.32177			-8.12982	0.91091			-8.10574	0.65913			-8.12973	1.17624			-8.10992	0.45478			-8.1135	0.51189
			-18.7766	0.32185			-8.11064	0.91105			-8.08972	0.65916			-8.11305	1.17635			-8.09261	0.45477			-8.09736	0.51189
			-18.7594	0.32193			-8.09483	0.91119			-8.07252	0.65921			-8.09621	1.17648			-8.07616	0.45474			-8.08063	0.51187
			-18.7425	0.32203			-8.07925	0.91133			-8.05638	0.65924			-8.07945	1.17664			-8.05946	0.45474			-8.06383	0.51185
			-18.7259	0.32213			-8.06251	0.91147			-8.03951	0.65925			-8.06262	1.1768			-8.0429	0.45476			-8.04626	0.51183
			-18.71	0.32221			-8.04651	0.91162			-8.02238	0.65925			-8.04687	1.17694			-8.02607	0.45479			-8.03051	0.51181
			-18.6923	0.32229			-8.02862	0.91175			-8.00654	0.65927			-8.02937	1.17707			-8.01017	0.45482			-8.0136	0.51179
			-18.6759	0.32235			-8.01159	0.9119			-7.9895	0.65928			-8.01225	1.17721			-7.99325	0.45484			-7.99658	0.51176
			-18.6591	0.32243			-7.99563	0.91205			-7.97249	0.65931			-7.99588	1.17737			-7.97587	0.45483			-7.97934	0.51174
			-18.6414	0.32251			-7.97824	0.91219			-7.95659	0.65934			-7.97868	1.17756			-7.95947	0.45481			-7.96306	0.51174
			-18.6251	0.32259			-7.96226	0.91235			-7.93936	0.65937			-7.96297	1.17775			-7.94188	0.4548			-7.94729	0.51174
			-18.6094	0.32266			-7.94489	0.91252			-7.92301	0.6594			-7.94681	1.17793			-7.92633	0.45479			-7.93054	0.51173
			-18.5924	0.32272			-7.9282	0.91267			-7.9062	0.65943			-7.92951	1.17812			-7.90889	0.45479			-7.91291	0.51171
			-18.5774	0.32277			-7.91269	0.91282			-7.89001	0.65944			-7.91283	1.17827			-7.8923	0.45479			-7.89755	0.51167
			-18.5595	0.32281			-7.89546	0.91295			-7.8726	0.65944			-7.89743	1.1784			-7.87458	0.45479			-7.87983	0.51165
			-18.5421	0.32289			-7.87857	0.91308			-7.85546	0.65943			-7.88024	1.1785			-7.85934	0.45478			-7.86388	0.51163
			-18.5251	0.32297			-7.8611	0.91322			-7.83848	0.65944			-7.86347	1.1786			-7.84211	0.45478			-7.84828	0.51161
			-18.51	0.32306			-7.84536	0.91338			-7.82292	0.65946			-7.84686	1.17872			-7.82619	0.45478			-7.83103	0.51158
			-18.4927	0.32313			-7.82925	0.91354			-7.80602	0.6595			-7.82987	1.17887			-7.80892	0.45481			-7.81471	0.51154
			-18.4768	0.32318			-7.81193	0.91371			-7.78981	0.65953			-7.81279	1.17902			-7.79157	0.45482			-7.79708	0.51153
			-18.4596	0.32324			-7.79597	0.91388			-7.7729	0.65956			-7.79612	1.17917			-7.7757	0.45483			-7.77975	0.51153
			-18.4426	0.32331			-7.77859	0.91403			-7.7564	0.65958			-7.77946	1.17933			-7.75953	0.45482			-7.76357	0.51153
			-18.426	0.32339			-7.7621	0.91416			-7.74036	0.6596			-7.76302	1.1795			-7.74229	0.4548			-7.74808	0.51152
			-18.4092	0.32349			-7.74544	0.91428			-7.72336	0.6596			-7.74777	1.17967			-7.72495	0.45477			-7.73091	0.51149
			-18.3929	0.32356			-7.72875	0.9144			-7.70645	0.6596			-7.73112	1.17982			-7.70911	0.45476			-7.7147	0.51144
			-18.3764	0.32364			-7.71169	0.91452			-7.6898	0.65961			-7.71416	1.17996			-7.69154	0.45477			-7.69717	0.51138
			-18.3587	0.3237			-7.69446	0.91466			-7.67137	0.65962			-7.69706	1.18011			-7.67536	0.45478			-7.67989	0.51134
			-18.3425	0.32375			-7.67797	0.91482			-7.6559	0.65964			-7.68113	1.18028			-7.65873	0.45482			-7.66313	0.51132
			-18.3258	0.3238			-7.66177	0.915			-7.63953	0.65965			-7.66502	1.18044			-7.64235	0.45485			-7.64725	0.51132
			-18.3096	0.32386			-7.64634	0.91518			-7.62397	0.65966			-7.64743	1.18057			-7.62633	0.45486			-7.63026	0.51132
			-18.2929	0.3239			-7.62991	0.91534			-7.60646	0.65968			-7.62976	1.18069			-7.60959	0.45485			-7.61388	0.51131
			-18.2757	0.32396			-7.61339	0.91546			-7.58921	0.65973			-7.61367	1.18082			-7.59359	0.45482			-7.59725	0.51128
			-18.259	0.32402			-7.59621	0.91556			-7.5724	0.65976			-7.59713	1.18095			-7.57613	0.45478			-7.58071	0.51124
			-18.2435	0.32409			-7.5783	0.91565			-7.55531	0.65979			-7.58064	1.18109			-7.55959	0.45476			-7.56418	0.51122
			-18.2262	0.32416			-7.5617	0.91577			-7.53779	0.6598			-7.5635	1.18124			-7.54182	0.45476			-7.54661	0.51119
			-18.209	0.32425			-7.54502	0.91592			-7.52354	0.65981			-7.54686	1.18141			-7.52587	0.45477			-7.53051	0.51117
			-18.1933	0.32432			-7.52843	0.91609			-7.50665	0.65985			-7.53113	1.18159			-7.5098	0.45477			-7.51421	0.51116
			-18.1774	0.32438			-7.51166	0.91624			-7.48968	0.65991			-7.51388	1.18176			-7.49191	0.45477			-7.49795	0.51115
			-18.1588	0.32443			-7.49571	0.91639			-7.47364	0.65994			-7.49669	1.18189			-7.47539	0.45477			-7.48051	0.51115
			-18.1424	0.3245			-7.47909	0.91652			-7.45685	0.65994			-7.48108	1.182			-7.45913	0.45476			-7.46429	0.51116
			-18.1262	0.32458			-7.46241	0.91667			-7.43943	0.65993			-7.46361	1.1821			-7.44273	0.45476			-7.44699	0.51117
			-18.1101	0.32467			-7.44517	0.91683			-7.42294	0.65992			-7.44643	1.18221			-7.42573	0.45477			-7.42992	0.51116
			-18.0938	0.32475			-7.43003	0.91696			-7.40463	0.65992			-7.42989	1.18234			-7.41089	0.45477			-7.41344	0.51114
			-18.0764	0.32482			-7.41208	0.91708			-7.38845	0.65994			-7.41303	1.1825			-7.39276	0.45476			-7.397	0.51112
			-18.0597	0.32486			-7.39493	0.91719			-7.37257	0.65999			-7.39644	1.18267			-7.37587	0.45474			-7.38103	0.51109
			-18.044	0.3249			-7.37887	0.91731			-7.35624	0.66003			-7.37949	1.18289			-7.35939	0.45472			-7.3635	0.51106
			-18.0256	0.32496			-7.35999	0.91744			-7.34068	0.66008			-7.36367	1.18306			-7.34299	0.45471			-7.3471	0.51104
			-18.0099	0.32503			-7.34529	0.91761			-7.32337	0.66011			-7.34797	1.18319			-7.32596	0.4547			-7.32996	0.51103
			-17.9924	0.3251			-7.32901	0.91779			-7.30588	0.66012			-7.33078	1.1833			-7.30968	0.4547			-7.31439	0.51101
			-17.9757	0.32518			-7.31269	0.91796			-7.2896	0.66013			-7.31336	1.18341			-7.29217	0.45469			-7.29798	0.511
			-17.9599	0.32524			-7.29579	0.91811			-7.27276	0.66016			-7.29732	1.18353			-7.27597	0.45468			-7.28131	0.51098
			-17.9437	0.32529			-7.27914	0.91822			-7.25607	0.66017			-7.28	1.18367			-7.25884	0.45466			-7.2638	0.51095
			-17.9273	0.32536			-7.26151	0.91831			-7.2401	0.66018			-7.26262	1.18381			-7.24291	0.45464			-7.24598	0.51091
			-17.9093	0.32542			-7.24407	0.91844			-7.22309	0.66019			-7.24626	1.18396			-7.22665	0.45462			-7.23115	0.51087
			-17.8927	0.32547			-7.22809	0.91858			-7.20649	0.66019			-7.22987	1.1841			-7.20899	0.45461			-7.21406	0.51084
			-17.8756	0.32551			-7.21285	0.91876			-7.18881	0.66019			-7.21393	1.18425			-7.19242	0.4546			-7.19751	0.51082
			-17.8586	0.32556			-7.19582	0.91893			-7.17261	0.6602			-7.19795	1.18438			-7.17528	0.45459			-7.18055	0.51082
			-17.843	0.32563			-7.17963	0.91907			-7.15587	0.6602			-7.18045	1.18451			-7.15787	0.45457			-7.16277	0.51082
			-17.8257	0.32572			-7.16296	0.91919			-7.13954	0.66021			-7.16416	1.18463			-7.14156	0.45458			-7.14626	0.51082
			-17.8101	0.32581			-7.1456	0.91931			-7.12306	0.66025			-7.14782	1.18476			-7.125	0.4546			-7.13145	0.51081
			-17.7928	0.32588			-7.12895	0.91941			-7.10672	0.66028			-7.13124	1.18488			-7.10934	0.45463			-7.11468	0.5108
			-17.7765	0.32596			-7.11127	0.91953			-7.09006	0.66031			-7.11381	1.18502			-7.09188	0.45465			-7.0977	0.51075
			-17.7596	0.32602			-7.09468	0.91965			-7.07376	0.66032			-7.0968	1.18517			-7.07598	0.45464			-7.08093	0.51071
			-17.7427	0.32608			-7.07772	0.91978			-7.05664	0.66033			-7.0807	1.18532			-7.05871	0.45463			-7.06218	0.5107
			-17.7263	0.32614			-7.0628	0.91992			-7.03968	0.66033			-7.06392	1.18546			-7.04177	0.45459			-7.04663	0.5107
			-17.7095	0.32617			-7.04524	0.92005			-7.02244	0.66035			-7.04638	1.1856			-7.02517	0.45457			-7.0302	0.51071
			-17.6926	0.32622			-7.02895	0.92018			-7.00512	0.66036			-7.03058	1.18571			-7.00748	0.45456			-7.01326	0.5107
			-17.6755	0.32629			-7.01244	0.9203			-6.98904	0.66039			-7.01411	1.18582			-6.99139	0.45455			-6.997	0.51069
			-17.6598	0.32635			-6.99491	0.92041			-6.97284	0.66042			-6.99691	1.18593			-6.97549	0.45455			-6.98081	0.51067
			-17.6434	0.32642			-6.97763	0.92053			-6.95596	0.66046			-6.98092	1.18604			-6.95709	0.45456			-6.96375	0.51065
			-17.6256	0.32647			-6.96234	0.92064			-6.94069	0.66048			-6.96521	1.18618			-6.94106	0.45457			-6.9473	0.51063
			-17.6091	0.32652			-6.94521	0.92076			-6.92392	0.66049			-6.94769	1.18634			-6.92487	0.45459			-6.93078	0.51059
			-17.5925	0.32658			-6.92902	0.92089			-6.90581	0.66048			-6.93088	1.18649			-6.90958	0.4546			-6.91402	0.51056
			-17.5757	0.32665			-6.91218	0.92103			-6.88934	0.66046			-6.91313	1.18664			-6.89237	0.4546			-6.89632	0.51052
			-17.5595	0.32671			-6.89538	0.92119			-6.87295	0.66047			-6.89749	1.18677			-6.87565	0.45458			-6.87974	0.5105
			-17.5425	0.32677			-6.87942	0.92134			-6.85616	0.66048			-6.88018	1.18688			-6.85874	0.45456			-6.86331	0.51047
			-17.5255	0.32684			-6.86299	0.92147			-6.83801	0.6605			-6.86425	1.18698			-6.84173	0.45454			-6.8475	0.51044
			-17.5087	0.32691			-6.84618	0.9216			-6.82204	0.66053			-6.84718	1.18708			-6.82544	0.45454			-6.8305	0.5104
			-17.4931	0.32698			-6.82936	0.92171			-6.80576	0.66056			-6.82905	1.1872			-6.80894	0.45454			-6.81341	0.51037
			-17.4763	0.32704			-6.81252	0.92181			-6.78876	0.66059			-6.81369	1.18734			-6.79202	0.45453			-6.79735	0.51035
			-17.4602	0.32709			-6.79592	0.92192			-6.77348	0.66062			-6.79664	1.18749			-6.77539	0.45451			-6.78012	0.51035
			-17.4435	0.32714			-6.77841	0.92204			-6.75599	0.66065			-6.7802	1.18765			-6.75751	0.45449			-6.76344	0.51033
			-17.4265	0.3272			-6.76258	0.92214			-6.74057	0.66066			-6.76504	1.1878			-6.74143	0.45447			-6.74725	0.51031
			-17.4099	0.32728			-6.74636	0.92227			-6.7227	0.66067			-6.74895	1.18792			-6.7245	0.45447			-6.73069	0.51029
			-17.3928	0.32734			-6.7293	0.92239			-6.70543	0.66067			-6.7309	1.18802			-6.70885	0.45446			-6.71352	0.51026
			-17.3761	0.3274			-6.71329	0.92251			-6.68972	0.66068			-6.71371	1.1881			-6.69236	0.45444			-6.6965	0.51023
			-17.36	0.32745			-6.69557	0.92265			-6.67207	0.6607			-6.69601	1.18819			-6.67569	0.4544			-6.67958	0.5102
			-17.3442	0.32748			-6.67866	0.9228			-6.65669	0.6607			-6.67941	1.18832			-6.6586	0.45438			-6.66374	0.51018
			-17.3268	0.32751			-6.66113	0.92294			-6.63991	0.66071			-6.66467	1.18846			-6.64207	0.45436			-6.64719	0.51016
			-17.3092	0.32755			-6.64555	0.9231			-6.62246	0.66072			-6.64741	1.18861			-6.62502	0.45437			-6.62948	0.51015
			-17.2928	0.32758			-6.62935	0.92325			-6.60503	0.66074			-6.63085	1.18875			-6.6087	0.45436			-6.61415	0.51012
			-17.2762	0.32762			-6.61323	0.92338			-6.58943	0.66076			-6.61527	1.18887			-6.59316	0.45434			-6.59592	0.5101
			-17.2586	0.32767			-6.59626	0.92351			-6.57304	0.6608			-6.59756	1.18897			-6.57608	0.4543			-6.58038	0.5101
			-17.2429	0.32773			-6.58068	0.92363			-6.55552	0.66081			-6.58165	1.18907			-6.55863	0.45429			-6.56414	0.51012
			-17.2261	0.3278			-6.56335	0.92375			-6.53996	0.66083			-6.56362	1.18918			-6.54156	0.4543			-6.54749	0.51012
			-17.2095	0.32789			-6.54601	0.92388			-6.52246	0.66085			-6.54634	1.18932			-6.52529	0.45432			-6.52976	0.5101
			-17.1933	0.32798			-6.5286	0.92401			-6.50615	0.66086			-6.53214	1.18947			-6.50926	0.45433			-6.51254	0.51008
			-17.1754	0.32806			-6.51198	0.92414			-6.48907	0.66086			-6.51507	1.18961			-6.49135	0.45433			-6.4957	0.51003
			-17.1584	0.32813			-6.49491	0.92427			-6.47196	0.66086			-6.49805	1.18972			-6.47541	0.45433			-6.48087	0.50998
			-17.1432	0.32818			-6.48048	0.92439			-6.45537	0.66086			-6.48086	1.18983			-6.45894	0.45433			-6.46397	0.50994
			-17.1266	0.32825			-6.46348	0.92451			-6.439	0.66089			-6.4635	1.18993			-6.44134	0.45434			-6.44743	0.50989
			-17.1087	0.32831			-6.44529	0.92462			-6.42313	0.66092			-6.44784	1.19002			-6.4249	0.45435			-6.43035	0.50987
			-17.0934	0.32836			-6.42917	0.92471			-6.40551	0.66096			-6.43085	1.19014			-6.4095	0.45436			-6.41276	0.50986
			-17.076	0.32841			-6.41156	0.92483			-6.39025	0.66099			-6.41484	1.1903			-6.39255	0.45437			-6.39744	0.50984
			-17.0596	0.32846			-6.39556	0.92495			-6.37255	0.66102			-6.39703	1.19046			-6.37653	0.45436			-6.38081	0.50982
			-17.0433	0.32851			-6.37923	0.92509			-6.35684	0.66104			-6.3806	1.1906			-6.35907	0.45433			-6.36339	0.5098
			-17.0273	0.32856			-6.36291	0.92524			-6.34003	0.66105			-6.36466	1.19072			-6.34179	0.4543			-6.34741	0.50978
			-17.0102	0.32861			-6.34556	0.92538			-6.32358	0.66106			-6.34773	1.19083			-6.32481	0.45427			-6.33058	0.50977
			-16.9931	0.32864			-6.32903	0.92551			-6.30626	0.66107			-6.33211	1.19094			-6.30844	0.45427			-6.31386	0.50975
			-16.9755	0.32869			-6.31292	0.92562			-6.28951	0.66109			-6.31429	1.19108			-6.29221	0.45428			-6.29653	0.50972
			-16.9592	0.32874			-6.29683	0.92572			-6.27209	0.66111			-6.29825	1.19121			-6.27594	0.45427			-6.28066	0.5097
			-16.9434	0.3288			-6.28	0.92582			-6.25558	0.66114			-6.28135	1.1913			-6.25993	0.45426			-6.26341	0.50967
			-16.9265	0.32886			-6.26296	0.92592			-6.23929	0.66115			-6.26419	1.19138			-6.24178	0.45423			-6.24741	0.50964
			-16.9089	0.32892			-6.24464	0.92604			-6.22282	0.66115			-6.24706	1.19146			-6.22426	0.45421			-6.2303	0.50961
			-16.8926	0.32896			-6.22821	0.92618			-6.2067	0.66116			-6.23061	1.19158			-6.20872	0.45419			-6.21356	0.5096
			-16.8758	0.32902			-6.21284	0.92631			-6.18877	0.66118			-6.21425	1.19173			-6.19166	0.45419			-6.19711	0.5096
			-16.8605	0.32906			-6.19601	0.92644			-6.17184	0.6612			-6.19865	1.19187			-6.175	0.4542			-6.18	0.50959
			-16.8433	0.32911			-6.17998	0.92655			-6.15558	0.66124			-6.18011	1.19199			-6.15854	0.45421			-6.16405	0.50956
			-16.826	0.32916			-6.16315	0.92665			-6.13906	0.66125			-6.16465	1.1921			-6.14215	0.45424			-6.14681	0.50952
			-16.8097	0.32921			-6.14654	0.92675			-6.12252	0.66126			-6.14684	1.19222			-6.1263	0.45426			-6.13087	0.50949
			-16.7933	0.32927			-6.13053	0.92686			-6.10517	0.66127			-6.13055	1.19234			-6.10888	0.45427			-6.11367	0.50947
			-16.7764	0.32934			-6.11324	0.92698			-6.08936	0.66129			-6.11393	1.19249			-6.09131	0.45425			-6.0968	0.50947
			-16.7597	0.32941			-6.09634	0.92711			-6.07411	0.66132			-6.09741	1.19264			-6.07569	0.45423			-6.08126	0.50948
			-16.7435	0.32947			-6.0796	0.92725			-6.05628	0.66133			-6.08147	1.19277			-6.05929	0.4542			-6.06436	0.50947
			-16.7264	0.32954			-6.06317	0.92738			-6.03975	0.66132			-6.06404	1.1929			-6.04303	0.45419			-6.0473	0.50945
			-16.7089	0.32958			-6.04666	0.9275			-6.02164	0.66132			-6.04788	1.19301			-6.02586	0.45419			-6.03017	0.50941
			-16.692	0.32963			-6.03005	0.92762			-6.00649	0.66133			-6.03144	1.19313			-6.00761	0.4542			-6.01336	0.50938
			-16.6763	0.32968			-6.01255	0.92772			-5.98936	0.66135			-6.01456	1.19326			-5.99196	0.4542			-5.99705	0.50935
			-16.6585	0.32973			-5.99656	0.92783			-5.97344	0.66137			-5.99747	1.19338			-5.97602	0.4542			-5.97954	0.50933
			-16.6429	0.32979			-5.97947	0.92791			-5.95528	0.66138			-5.98151	1.19351			-5.95856	0.45418			-5.96437	0.50931
			-16.6262	0.32985			-5.96369	0.928			-5.93892	0.66138			-5.96422	1.19364			-5.94196	0.45418			-5.94677	0.5093
			-16.6097	0.32989			-5.94666	0.9281			-5.92235	0.66139			-5.94885	1.19377			-5.92522	0.45418			-5.9299	0.50928
			-16.5937	0.32991			-5.92976	0.92821			-5.90546	0.66141			-5.93132	1.19389			-5.90874	0.45418			-5.914	0.50926
			-16.5756	0.32994			-5.91236	0.92832			-5.88873	0.66144			-5.91522	1.194			-5.89256	0.45418			-5.89763	0.50923
			-16.5586	0.32997			-5.89576	0.92843			-5.87243	0.66147			-5.89842	1.1941			-5.87508	0.45418			-5.88002	0.50922
			-16.542	0.33002			-5.87927	0.92854			-5.856	0.66151			-5.88165	1.19422			-5.85895	0.45419			-5.86301	0.50922
			-16.5266	0.33009			-5.86407	0.92867			-5.83894	0.66153			-5.86519	1.19436			-5.84148	0.45419			-5.84726	0.50922
			-16.5091	0.33016			-5.84669	0.92881			-5.82286	0.66155			-5.84865	1.19449			-5.82462	0.45419			-5.83004	0.50921
			-16.4939	0.33022			-5.83029	0.92895			-5.8067	0.66156			-5.83191	1.1946			-5.80845	0.45419			-5.81334	0.50922
			-16.4752	0.33026			-5.8155	0.92907			-5.78927	0.66156			-5.81506	1.19469			-5.79197	0.45417			-5.79735	0.50922
			-16.4595	0.33028			-5.79655	0.92918			-5.77256	0.66156			-5.79918	1.19476			-5.77557	0.45415			-5.78049	0.50922
			-16.4417	0.3303			-5.77957	0.92928			-5.75509	0.66158			-5.78165	1.19486			-5.75919	0.45413			-5.76405	0.50921
			-16.4255	0.33034			-5.76316	0.92939			-5.73863	0.6616			-5.76458	1.19497			-5.741	0.45411			-5.74817	0.50918
			-16.4086	0.33039			-5.74599	0.9295			-5.72243	0.66162			-5.74864	1.1951			-5.72482	0.45411			-5.73007	0.50915
			-16.3928	0.33045			-5.72911	0.92961			-5.70573	0.66165			-5.73121	1.19523			-5.70851	0.4541			-5.71331	0.50911
			-16.3753	0.3305			-5.71354	0.9297			-5.68871	0.66166			-5.71527	1.19535			-5.69114	0.4541			-5.6964	0.50908
			-16.3586	0.33056			-5.69658	0.92979			-5.67214	0.66165			-5.69896	1.19546			-5.67425	0.4541			-5.6807	0.50905
			-16.3432	0.33064			-5.67962	0.92989			-5.6552	0.66166			-5.68106	1.19558			-5.65799	0.4541			-5.66388	0.50902
			-16.3263	0.33069			-5.66234	0.92999			-5.63877	0.66167			-5.66515	1.19571			-5.6422	0.4541			-5.64804	0.50901
			-16.3096	0.33074			-5.64698	0.93012			-5.62297	0.66168			-5.64775	1.19583			-5.62662	0.45409			-5.63084	0.50901
			-16.2921	0.33077			-5.6307	0.93023			-5.60516	0.66171			-5.63183	1.19595			-5.6093	0.45407			-5.61272	0.509
			-16.2762	0.3308			-5.61435	0.93033			-5.58897	0.66175			-5.61465	1.19608			-5.59189	0.45404			-5.59688	0.50898
			-16.2598	0.33083			-5.59687	0.93044			-5.57296	0.66177			-5.59781	1.19621			-5.57367	0.45402			-5.58158	0.50895
			-16.2418	0.33088			-5.5802	0.93055			-5.556	0.66178			-5.58164	1.19635			-5.55783	0.45401			-5.5647	0.50891
			-16.226	0.33094			-5.56269	0.93068			-5.53887	0.66177			-5.56541	1.1965			-5.54188	0.45401			-5.54675	0.50888
			-16.2097	0.33099			-5.54656	0.93079			-5.52178	0.66177			-5.54837	1.19664			-5.52503	0.45402			-5.53041	0.50887
			-16.1928	0.33102			-5.53006	0.93087			-5.50624	0.66178			-5.53253	1.19674			-5.50842	0.45403			-5.51408	0.50887
			-16.1764	0.33104			-5.51318	0.93093			-5.48895	0.66182			-5.51519	1.19684			-5.49185	0.45402			-5.49697	0.50887
			-16.1594	0.33106			-5.49679	0.931			-5.47236	0.66186			-5.49878	1.19695			-5.47502	0.45399			-5.48145	0.50887
			-16.1418	0.3311			-5.48018	0.93111			-5.45688	0.6619			-5.48134	1.19706			-5.45922	0.45396			-5.46381	0.50885
			-16.1256	0.33116			-5.46235	0.93129			-5.43972	0.66193			-5.46549	1.19718			-5.44222	0.45396			-5.44657	0.50882
			-16.1083	0.33122			-5.44639	0.93143			-5.42253	0.66195			-5.44769	1.19726			-5.42512	0.45397			-5.42975	0.5088
			-16.093	0.33126			-5.43011	0.93157			-5.4062	0.66196			-5.43173	1.19733			-5.40909	0.45399			-5.41332	0.50877
			-16.0764	0.33131			-5.41322	0.93169			-5.38952	0.66197			-5.41503	1.19741			-5.39165	0.45399			-5.39725	0.50873
			-16.0599	0.33135			-5.39786	0.93179			-5.37313	0.66197			-5.39719	1.19752			-5.37507	0.45398			-5.37899	0.50868
			-16.0425	0.33137			-5.38073	0.93192			-5.35595	0.66198			-5.38115	1.19767			-5.35821	0.45397			-5.36337	0.50865
			-16.0258	0.33138			-5.36385	0.93205			-5.33985	0.662			-5.36476	1.19786			-5.34302	0.45396			-5.34639	0.50864
			-16.0089	0.3314			-5.34715	0.93215			-5.32326	0.66203			-5.34776	1.19799			-5.32542	0.45395			-5.33038	0.50866
			-15.9922	0.33143			-5.33094	0.93224			-5.30614	0.66207			-5.3327	1.1981			-5.30949	0.45395			-5.31394	0.50866
			-15.9758	0.33148			-5.31336	0.93232			-5.28973	0.6621			-5.31459	1.1982			-5.29168	0.45394			-5.29663	0.50866
			-15.9594	0.33154			-5.29757	0.9324			-5.27303	0.66212			-5.29844	1.1983			-5.27538	0.45393			-5.28052	0.50864
			-15.9423	0.33157			-5.28064	0.93247			-5.2551	0.66214			-5.28217	1.19841			-5.25775	0.45393			-5.2642	0.50862
			-15.9254	0.3316			-5.26301	0.93255			-5.2383	0.66216			-5.26516	1.19852			-5.24148	0.45393			-5.24704	0.50858
			-15.9083	0.33165			-5.24668	0.93263			-5.22273	0.66217			-5.24695	1.19861			-5.22526	0.45393			-5.23029	0.50856
			-15.8927	0.33172			-5.22939	0.93275			-5.20567	0.6622			-5.23162	1.1987			-5.20869	0.45392			-5.21286	0.50853
			-15.8763	0.33178			-5.21419	0.93288			-5.18924	0.66222			-5.2147	1.19879			-5.19224	0.4539			-5.19687	0.5085
			-15.8596	0.33182			-5.19692	0.93301			-5.17274	0.66224			-5.19779	1.1989			-5.1748	0.45388			-5.18025	0.50849
			-15.8432	0.33183			-5.18094	0.93313			-5.15623	0.66227			-5.18235	1.19903			-5.15759	0.45388			-5.1636	0.50847
			-15.8259	0.33184			-5.16436	0.93323			-5.1387	0.66228			-5.16528	1.19917			-5.14129	0.45389			-5.14735	0.50847
			-15.8094	0.33187			-5.14743	0.93332			-5.1234	0.66228			-5.14798	1.1993			-5.12415	0.45391			-5.13122	0.50845
			-15.7917	0.33191			-5.13028	0.93342			-5.10547	0.66227			-5.13108	1.19942			-5.10757	0.45393			-5.11364	0.50841
			-15.7754	0.33197			-5.11491	0.93352			-5.08838	0.66226			-5.11572	1.19951			-5.09188	0.45394			-5.09686	0.50836
			-15.7592	0.33202			-5.09724	0.93362			-5.07223	0.66225			-5.09911	1.19958			-5.07524	0.45392			-5.07906	0.50832
			-15.7431	0.33205			-5.07961	0.93373			-5.05579	0.66226			-5.08183	1.19966			-5.05953	0.4539			-5.06253	0.5083
			-15.7253	0.33209			-5.06204	0.93385			-5.03864	0.66229			-5.06492	1.19976			-5.04124	0.45391			-5.04663	0.50829
			-15.7084	0.33214			-5.04715	0.93394			-5.02148	0.66233			-5.04875	1.19987			-5.0253	0.45392			-5.02998	0.50828
			-15.6928	0.3322			-5.03053	0.93405			-5.00564	0.66237			-5.03188	1.20001			-5.00861	0.45395			-5.01374	0.50828
			-15.6758	0.33225			-5.01375	0.93416			-4.98907	0.66241			-5.01462	1.20014			-4.99215	0.45396			-4.99665	0.50827
			-15.659	0.33229			-4.99705	0.93427			-4.97339	0.66243			-4.99887	1.20025			-4.97482	0.45394			-4.98099	0.50825
			-15.6421	0.33232			-4.97896	0.93439			-4.95605	0.66244			-4.98205	1.20036			-4.95861	0.45391			-4.9632	0.50822
			-15.6249	0.33236			-4.96414	0.93451			-4.93993	0.66246			-4.96532	1.20047			-4.94205	0.45389			-4.94724	0.50819
			-15.6093	0.3324			-4.94735	0.93462			-4.92185	0.66247			-4.94839	1.20057			-4.92527	0.45388			-4.92928	0.50817
			-15.5926	0.33245			-4.9308	0.93472			-4.90566	0.66248			-4.93279	1.20068			-4.9081	0.45388			-4.91309	0.50819
			-15.5757	0.3325			-4.91306	0.93483			-4.88918	0.66251			-4.91571	1.2008			-4.89189	0.45388			-4.89719	0.50819
			-15.5592	0.33255			-4.89652	0.93493			-4.87262	0.66252			-4.89789	1.20092			-4.87532	0.45387			-4.87957	0.50818
			-15.5425	0.33259			-4.88058	0.93503			-4.85656	0.66253			-4.88127	1.20101			-4.8588	0.45386			-4.86359	0.50815
			-15.5268	0.33261			-4.86454	0.93513			-4.83969	0.66253			-4.86563	1.2011			-4.8424	0.45387			-4.84735	0.50811
			-15.5093	0.33261			-4.84887	0.93523			-4.82231	0.66254			-4.84887	1.20118			-4.82565	0.45388			-4.83	0.50809
			-15.4921	0.33262			-4.83024	0.9353			-4.8066	0.66256			-4.8317	1.20127			-4.80838	0.45389			-4.81244	0.50808
			-15.4755	0.33263			-4.81363	0.93538			-4.78955	0.66259			-4.81553	1.20138			-4.79224	0.45389			-4.79689	0.50806
			-15.4582	0.33265			-4.79541	0.93547			-4.7721	0.66261			-4.79852	1.20149			-4.7754	0.45389			-4.78048	0.50804
			-15.4423	0.33267			-4.77883	0.93559			-4.75612	0.66262			-4.78168	1.20161			-4.75957	0.45388			-4.76371	0.50801
			-15.426	0.3327			-4.7636	0.93574			-4.73898	0.66262			-4.76525	1.20171			-4.74138	0.45388			-4.74711	0.50799
			-15.4093	0.33275			-4.74602	0.93587			-4.72262	0.66263			-4.74841	1.2018			-4.72516	0.45388			-4.72926	0.50797
			-15.3919	0.3328			-4.72979	0.93596			-4.70625	0.66265			-4.73162	1.2019			-4.70875	0.45388			-4.7129	0.50796
			-15.3765	0.33284			-4.7135	0.93601			-4.68974	0.66266			-4.71506	1.20202			-4.69231	0.45387			-4.69671	0.50793
			-15.3591	0.33288			-4.69646	0.93607			-4.67308	0.66266			-4.69946	1.20215			-4.67606	0.45386			-4.68066	0.50791
			-15.3422	0.33291			-4.68011	0.93615			-4.65623	0.66267			-4.68218	1.20228			-4.65871	0.45385			-4.66328	0.50789
			-15.326	0.33296			-4.6646	0.93625			-4.63945	0.66267			-4.66524	1.20238			-4.64325	0.45385			-4.64711	0.50788
			-15.3088	0.33302			-4.64807	0.93634			-4.62275	0.66268			-4.64941	1.20246			-4.62585	0.45384			-4.62971	0.50787
			-15.2926	0.33306			-4.63071	0.93643			-4.60553	0.66271			-4.63199	1.20255			-4.60848	0.45384			-4.61255	0.50787
			-15.2764	0.3331			-4.61346	0.93651			-4.58825	0.66275			-4.61649	1.20264			-4.59226	0.45383			-4.5959	0.50784
			-15.2596	0.33314			-4.59719	0.93662			-4.57275	0.66279			-4.59907	1.20274			-4.57504	0.45383			-4.57928	0.50782
			-15.2423	0.33316			-4.58013	0.93675			-4.55595	0.66282			-4.5821	1.20284			-4.55861	0.45382			-4.56368	0.50779
			-15.226	0.33321			-4.5645	0.93688			-4.53988	0.66282			-4.56582	1.20293			-4.54178	0.4538			-4.5471	0.50776
			-15.2084	0.33326			-4.54848	0.93697			-4.5221	0.66281			-4.54852	1.20303			-4.52413	0.45378			-4.53019	0.50774
			-15.1923	0.33331			-4.53078	0.93705			-4.5063	0.66282			-4.53303	1.20315			-4.50939	0.45376			-4.51331	0.50773
			-15.1756	0.33335			-4.51329	0.93713			-4.48935	0.66284			-4.51546	1.20326			-4.49201	0.45374			-4.49579	0.50772
			-15.1591	0.33339			-4.49667	0.93722			-4.47219	0.66287			-4.49979	1.20335			-4.47432	0.45373			-4.47993	0.5077
			-15.1426	0.33342			-4.48053	0.93733			-4.45505	0.66289			-4.48235	1.20343			-4.45707	0.45374			-4.46394	0.50769
			-15.1258	0.33344			-4.46337	0.93745			-4.43866	0.66291			-4.46443	1.20351			-4.4407	0.45376			-4.44682	0.50767
			-15.1089	0.33347			-4.44779	0.93756			-4.42137	0.66293			-4.44822	1.20363			-4.42582	0.45378			-4.42982	0.50763
			-15.0918	0.3335			-4.43063	0.93765			-4.40558	0.66296			-4.43197	1.20374			-4.4083	0.45378			-4.4126	0.50757
			-15.0759	0.33353			-4.41366	0.93773			-4.38932	0.66298			-4.41625	1.20386			-4.39175	0.45377			-4.39587	0.50754
			-15.0586	0.33357			-4.39701	0.93781			-4.37264	0.66299			-4.39836	1.20396			-4.37534	0.45375			-4.37825	0.50753
			-15.0424	0.33362			-4.38134	0.93789			-4.35556	0.66298			-4.38261	1.20406			-4.35827	0.45373			-4.36339	0.50754
			-15.0256	0.33367			-4.36348	0.93797			-4.33942	0.66298			-4.36536	1.20416			-4.34137	0.45373			-4.34687	0.50754
			-15.0092	0.33371			-4.34643	0.93805			-4.32159	0.66298			-4.34794	1.20427			-4.32407	0.45373			-4.3311	0.50752
			-14.9931	0.33374			-4.33098	0.93815			-4.30663	0.66299			-4.33205	1.20437			-4.30743	0.45373			-4.3139	0.50749
			-14.9758	0.33377			-4.31403	0.93825			-4.28921	0.66301			-4.31509	1.20445			-4.2919	0.45375			-4.29664	0.50747
			-14.9585	0.3338			-4.29667	0.93835			-4.27198	0.66301			-4.29865	1.20453			-4.27517	0.45376			-4.27965	0.50747
			-14.9425	0.33383			-4.28084	0.93845			-4.25527	0.66302			-4.28131	1.20463			-4.25873	0.45375			-4.26278	0.50746
			-14.9263	0.33388			-4.26392	0.93853			-4.23792	0.66304			-4.26565	1.20474			-4.2427	0.45373			-4.24731	0.50745
			-14.9097	0.33391			-4.24764	0.93861			-4.22205	0.66305			-4.24939	1.20486			-4.22401	0.45372			-4.22993	0.50743
			-14.8938	0.33392			-4.23052	0.93869			-4.20519	0.66306			-4.23353	1.20497			-4.2085	0.45371			-4.21371	0.5074
			-14.8767	0.33393			-4.21427	0.93878			-4.18876	0.66308			-4.21685	1.20504			-4.19206	0.4537			-4.19663	0.50738
			-14.8586	0.33395			-4.19734	0.93888			-4.17193	0.66309			-4.19897	1.20511			-4.17541	0.45367			-4.18041	0.50735
			-14.8419	0.33399			-4.1809	0.93898			-4.15585	0.66312			-4.18112	1.20517			-4.1594	0.45364			-4.16282	0.50732
			-14.8258	0.33404			-4.16444	0.93908			-4.13832	0.66314			-4.16453	1.20525			-4.14123	0.45361			-4.1466	0.50731
			-14.8095	0.33408			-4.14695	0.93915			-4.12195	0.66315			-4.14891	1.20533			-4.12495	0.45359			-4.12985	0.5073
			-14.7934	0.33411			-4.13032	0.93922			-4.10606	0.66317			-4.13323	1.20541			-4.10747	0.45359			-4.11461	0.50729
			-14.7766	0.33413			-4.11349	0.93929			-4.08802	0.66318			-4.11501	1.2055			-4.09054	0.45359			-4.09709	0.50727
			-14.7593	0.33415			-4.09652	0.93938			-4.07296	0.66321			-4.09885	1.2056			-4.07472	0.45358			-4.08026	0.50721
			-14.7418	0.33418			-4.08047	0.93949			-4.05489	0.66322			-4.08312	1.20572			-4.05881	0.45357			-4.06316	0.50715
			-14.7248	0.33421			-4.06435	0.93961			-4.03833	0.66324			-4.06674	1.20582			-4.04242	0.45357			-4.04599	0.5071
			-14.7077	0.33425			-4.04826	0.93972			-4.02187	0.66325			-4.04989	1.20591			-4.02519	0.45356			-4.02932	0.50707
			-14.6918	0.33431			-4.03154	0.93982			-4.00689	0.66325			-4.03177	1.20599			-4.00848	0.45354			-4.01283	0.50706
			-14.676	0.33435			-4.01499	0.93989			-3.98911	0.66327			-4.01536	1.20608			-3.99176	0.45352			-3.99663	0.50706
			-14.6589	0.33441			-3.99703	0.93997			-3.97225	0.66329			-3.99932	1.20619			-3.97517	0.45349			-3.98034	0.50706
			-14.642	0.33448			-3.98035	0.94006			-3.95619	0.66331			-3.98224	1.2063			-3.95832	0.45347			-3.96457	0.50706
			-14.6255	0.33452			-3.96512	0.94015			-3.93871	0.66329			-3.96545	1.20639			-3.93994	0.45348			-3.94823	0.50704
			-14.6096	0.33455			-3.94745	0.94024			-3.92295	0.66327			-3.94849	1.20647			-3.92425	0.4535			-3.92992	0.507
			-14.593	0.33458			-3.93111	0.94031			-3.90397	0.66326			-3.93246	1.20656			-3.90843	0.45353			-3.91222	0.50694
			-14.5752	0.33461			-3.9142	0.94038			-3.88835	0.66328			-3.91535	1.20665			-3.89203	0.45352			-3.89565	0.50689
			-14.5586	0.33465			-3.89738	0.94045			-3.87206	0.66333			-3.89954	1.20676			-3.87515	0.4535			-3.8796	0.50688
			-14.5419	0.33469			-3.88136	0.94054			-3.85671	0.66338			-3.88289	1.20687			-3.85791	0.45348			-3.86252	0.50688
			-14.5255	0.33472			-3.86393	0.94063			-3.83942	0.66339			-3.8658	1.20697			-3.84086	0.45346			-3.84679	0.50687
			-14.5084	0.33474			-3.84736	0.9407			-3.82301	0.66338			-3.84953	1.20706			-3.82408	0.45344			-3.82919	0.50684
			-14.4929	0.33476			-3.83093	0.94077			-3.80647	0.66338			-3.83294	1.20714			-3.80765	0.45342			-3.81213	0.5068
			-14.4754	0.33478			-3.81434	0.94085			-3.78852	0.66338			-3.81663	1.20721			-3.791	0.4534			-3.79544	0.50676
			-14.4597	0.3348			-3.7978	0.94095			-3.77218	0.66337			-3.79963	1.2073			-3.77504	0.45337			-3.78048	0.50674
			-14.4424	0.33484			-3.78019	0.94106			-3.75467	0.66336			-3.78279	1.20739			-3.75785	0.45335			-3.76393	0.50673
			-14.4263	0.33487			-3.76391	0.94116			-3.73945	0.66335			-3.76657	1.20748			-3.74075	0.45334			-3.74738	0.50672
			-14.4098	0.3349			-3.74686	0.94125			-3.72192	0.66337			-3.74926	1.20758			-3.72484	0.45333			-3.73054	0.50672
			-14.3922	0.33493			-3.73097	0.94132			-3.70494	0.66341			-3.73264	1.20767			-3.70771	0.45333			-3.71371	0.50671
			-14.3757	0.33494			-3.71422	0.9414			-3.68932	0.66346			-3.71539	1.20776			-3.69106	0.45334			-3.69633	0.50667
			-14.3589	0.33495			-3.69852	0.94148			-3.67143	0.66349			-3.70016	1.20784			-3.67432	0.45333			-3.67905	0.50662
			-14.3415	0.33499			-3.68135	0.94156			-3.65534	0.6635			-3.68269	1.20791			-3.65824	0.45331			-3.66291	0.50657
			-14.326	0.33502			-3.66477	0.94163			-3.63873	0.66351			-3.66646	1.20796			-3.64172	0.4533			-3.64608	0.50654
			-14.3099	0.33506			-3.64825	0.94171			-3.62161	0.66352			-3.64833	1.20803			-3.62471	0.4533			-3.63023	0.50653
			-14.2926	0.33509			-3.63181	0.94179			-3.60573	0.66356			-3.63245	1.20812			-3.60871	0.4533			-3.61333	0.5065
			-14.2766	0.33512			-3.61439	0.94189			-3.58924	0.66359			-3.61649	1.20823			-3.59136	0.45327			-3.59676	0.50647
			-14.2596	0.33514			-3.59762	0.94199			-3.57368	0.66359			-3.59989	1.20834			-3.57416	0.45324			-3.57862	0.50644
			-14.2428	0.33516			-3.58085	0.94207			-3.55627	0.66358			-3.58311	1.20845			-3.5572	0.45323			-3.5634	0.50641
			-14.225	0.3352			-3.56469	0.94214			-3.53824	0.66355			-3.56675	1.20855			-3.54141	0.45323			-3.54661	0.50639
			-14.2085	0.33524			-3.54826	0.94219			-3.52202	0.66354			-3.54895	1.20863			-3.52493	0.45323			-3.52866	0.50636
			-14.1923	0.33528			-3.53185	0.94222			-3.50464	0.66354			-3.53269	1.2087			-3.50924	0.45322			-3.51379	0.50632
			-14.1763	0.33533			-3.51464	0.94227			-3.48886	0.66356			-3.5156	1.20876			-3.49063	0.45321			-3.49643	0.50629
			-14.1587	0.33535			-3.49885	0.94235			-3.47329	0.66357			-3.49852	1.20884			-3.47566	0.4532			-3.47897	0.50628
			-14.1432	0.33538			-3.48103	0.94243			-3.4556	0.6636			-3.48204	1.20892			-3.45772	0.4532			-3.46338	0.50627
			-14.1253	0.3354			-3.46429	0.94252			-3.43947	0.66362			-3.46564	1.20901			-3.4411	0.45319			-3.44699	0.50625
			-14.1095	0.33544			-3.44746	0.94259			-3.42242	0.66365			-3.4485	1.2091			-3.42436	0.45316			-3.42901	0.50622
			-14.092	0.33547			-3.43121	0.94265			-3.40653	0.66365			-3.43252	1.20919			-3.40754	0.45312			-3.41263	0.50619
			-14.0765	0.33549			-3.41423	0.94269			-3.38842	0.66364			-3.41566	1.20927			-3.39122	0.45308			-3.39661	0.50616
			-14.0582	0.33552			-3.39701	0.94273			-3.37126	0.66364			-3.3989	1.20936			-3.37507	0.45307			-3.37952	0.50615
			-14.0422	0.33555			-3.38067	0.94278			-3.35541	0.66364			-3.38275	1.20946			-3.35812	0.45308			-3.36297	0.50614
			-14.0261	0.33559			-3.36351	0.94287			-3.33888	0.66365			-3.36519	1.20955			-3.34187	0.45312			-3.34631	0.50611
			-14.009	0.33563			-3.34784	0.94298			-3.32196	0.66367			-3.35018	1.20962			-3.32499	0.45314			-3.33003	0.50607
			-13.9925	0.33566			-3.33117	0.9431			-3.30533	0.66371			-3.33269	1.20968			-3.30795	0.45314			-3.31353	0.50603
			-13.9762	0.33569			-3.3151	0.94318			-3.28837	0.66376			-3.31564	1.20973			-3.29165	0.45311			-3.29623	0.50601
			-13.9591	0.33573			-3.29855	0.94325			-3.27244	0.66381			-3.29877	1.20981			-3.27535	0.45306			-3.27969	0.506
			-13.9411	0.33577			-3.28077	0.94332			-3.25649	0.66383			-3.28186	1.20993			-3.25739	0.45303			-3.26338	0.50598
			-13.9246	0.33581			-3.26335	0.94339			-3.23933	0.66382			-3.26563	1.21005			-3.23966	0.45303			-3.24686	0.50597
			-13.9093	0.33585			-3.24751	0.94346			-3.22329	0.66376			-3.25025	1.21016			-3.22536	0.45306			-3.23049	0.50594
			-13.8925	0.33586			-3.23127	0.94355			-3.20573	0.66371			-3.2318	1.21026			-3.20805	0.45309			-3.21296	0.50591
			-13.8763	0.33587			-3.21432	0.94363			-3.18802	0.66369			-3.21668	1.21033			-3.19183	0.4531			-3.19754	0.50589
			-13.8589	0.33589			-3.19759	0.94372			-3.17138	0.6637			-3.19939	1.21038			-3.17541	0.45307			-3.17943	0.50587
			-13.8427	0.33591			-3.18136	0.9438			-3.15612	0.66375			-3.18293	1.21043			-3.1581	0.45304			-3.16339	0.50584
			-13.8259	0.33596			-3.16459	0.94388			-3.13904	0.66379			-3.16664	1.21049			-3.14021	0.453			-3.14574	0.50581
			-13.8095	0.33601			-3.14817	0.94394			-3.1227	0.66382			-3.14913	1.21057			-3.12462	0.45299			-3.12888	0.5058
			-13.7925	0.33604			-3.13071	0.944			-3.1061	0.66383			-3.13273	1.21067			-3.10814	0.45299			-3.11287	0.50578
			-13.7761	0.33605			-3.1141	0.94407			-3.0888	0.66384			-3.11645	1.21077			-3.0916	0.453			-3.09696	0.50575
			-13.7582	0.33607			-3.09737	0.94414			-3.07228	0.66383			-3.09869	1.21087			-3.07409	0.453			-3.07942	0.50572
			-13.7416	0.33609			-3.08089	0.94423			-3.05637	0.66383			-3.08198	1.21095			-3.05893	0.453			-3.06183	0.50569
			-13.7263	0.33612			-3.06415	0.94434			-3.03906	0.66383			-3.06567	1.21102			-3.04293	0.45298			-3.0463	0.50568
			-13.7087	0.33616			-3.04826	0.94443			-3.02258	0.66384			-3.04902	1.21109			-3.02632	0.45296			-3.02993	0.50568
			-13.6925	0.33618			-3.03139	0.9445			-3.00629	0.66385			-3.03192	1.21117			-3.00757	0.45297			-3.01356	0.50567
			-13.6759	0.3362			-3.0149	0.94457			-2.98852	0.66385			-3.01611	1.21128			-2.99166	0.45298			-2.99685	0.50563
			-13.6591	0.33622			-2.99774	0.94463			-2.97209	0.66385			-2.99896	1.21139			-2.97487	0.45299			-2.97973	0.50558
			-13.6416	0.33623			-2.98079	0.94469			-2.95407	0.66386			-2.98308	1.21151			-2.95834	0.45295			-2.96237	0.50553
			-13.6255	0.33626			-2.96445	0.94476			-2.93833	0.66388			-2.9657	1.21161			-2.94113	0.45289			-2.94578	0.50549
			-13.6088	0.33629			-2.94804	0.9448			-2.92206	0.66391			-2.94901	1.21169			-2.92314	0.45286			-2.92957	0.50546
			-13.5922	0.33632			-2.93109	0.94484			-2.90582	0.66392			-2.93253	1.21175			-2.90753	0.45284			-2.91258	0.50544
			-13.5758	0.33637			-2.91463	0.94489			-2.88999	0.66391			-2.91647	1.2118			-2.89237	0.45284			-2.89609	0.50542
			-13.5593	0.3364			-2.89736	0.94496			-2.87247	0.6639			-2.9004	1.21185			-2.87494	0.45284			-2.88033	0.5054
			-13.5417	0.33642			-2.88176	0.94505			-2.8553	0.66388			-2.88233	1.21189			-2.85779	0.45282			-2.86349	0.50539
			-13.5261	0.33642			-2.86427	0.94516			-2.83815	0.66388			-2.86625	1.21195			-2.84122	0.4528			-2.84617	0.50537
			-13.5085	0.33642			-2.84832	0.94525			-2.82135	0.66389			-2.84903	1.21201			-2.824	0.45279			-2.83073	0.50533
			-13.4913	0.33643			-2.83128	0.94533			-2.8055	0.66391			-2.83142	1.21208			-2.80798	0.45279			-2.81271	0.5053
			-13.4758	0.33645			-2.81469	0.94538			-2.78883	0.66393			-2.81586	1.21216			-2.79044	0.45279			-2.79597	0.50527
			-13.4593	0.33648			-2.79813	0.94541			-2.7718	0.66395			-2.8002	1.21224			-2.77435	0.45277			-2.77926	0.50526
			-13.4426	0.33651			-2.78051	0.94545			-2.75502	0.66396			-2.78278	1.21231			-2.75782	0.45275			-2.7629	0.50524
			-13.4257	0.33656			-2.76415	0.94552			-2.73818	0.66398			-2.76642	1.21235			-2.73967	0.45273			-2.74685	0.5052
			-13.4079	0.33659			-2.74742	0.9456			-2.72207	0.664			-2.7493	1.21243			-2.72416	0.45271			-2.72951	0.50515
			-13.3935	0.3366			-2.7308	0.94569			-2.70493	0.66401			-2.73314	1.21252			-2.70753	0.45271			-2.71223	0.50511
			-13.3756	0.3366			-2.71396	0.94577			-2.6884	0.66402			-2.71673	1.2126			-2.69147	0.45271			-2.69527	0.50508
			-13.3589	0.33659			-2.6982	0.94584			-2.67224	0.66403			-2.70001	1.21268			-2.67487	0.45267			-2.68003	0.50508
			-13.3417	0.3366			-2.68088	0.94591			-2.65649	0.66405			-2.68263	1.21275			-2.65803	0.45261			-2.66281	0.50507
			-13.3245	0.33664			-2.66521	0.94597			-2.63925	0.66408			-2.66638	1.21282			-2.64112	0.45256			-2.64613	0.50505
			-13.309	0.33668			-2.64705	0.94602			-2.62114	0.6641			-2.64981	1.21291			-2.62413	0.45254			-2.62964	0.50501
			-13.293	0.33672			-2.63096	0.94607			-2.60524	0.6641			-2.63312	1.21301			-2.60817	0.45254			-2.61208	0.50497
			-13.275	0.33674			-2.6143	0.94613			-2.58911	0.6641			-2.61659	1.21308			-2.59032	0.45255			-2.59618	0.50494
			-13.2595	0.33675			-2.59712	0.9462			-2.57153	0.66409			-2.60009	1.21314			-2.57468	0.45255			-2.57943	0.50493
			-13.2429	0.33676			-2.58176	0.94629			-2.55586	0.66408			-2.58264	1.2132			-2.55836	0.45252			-2.56303	0.50493
			-13.2266	0.33677			-2.5657	0.94639			-2.53874	0.66408			-2.5658	1.21327			-2.54159	0.45249			-2.54584	0.50492
			-13.2096	0.33677			-2.54906	0.94648			-2.52306	0.66408			-2.54976	1.21335			-2.52553	0.45246			-2.53049	0.50489
			-13.1925	0.33677			-2.53212	0.94654			-2.50503	0.66407			-2.53379	1.21342			-2.5074	0.45243			-2.51237	0.50485
			-13.1751	0.33679			-2.51526	0.9466			-2.48806	0.66407			-2.51616	1.21348			-2.49055	0.4524			-2.49627	0.50481
			-13.158	0.33682			-2.49795	0.94664			-2.47092	0.66409			-2.49969	1.21354			-2.47381	0.45238			-2.47976	0.50478
			-13.1424	0.33687			-2.48141	0.9467			-2.45481	0.66411			-2.48269	1.21362			-2.45747	0.45236			-2.46251	0.50474
			-13.125	0.33693			-2.46396	0.94679			-2.43826	0.66412			-2.46583	1.2137			-2.441	0.45234			-2.44564	0.50469
			-13.1087	0.33697			-2.44828	0.94688			-2.42175	0.66412			-2.44961	1.21378			-2.42407	0.45232			-2.42832	0.50466
			-13.0932	0.33701			-2.43227	0.94697			-2.40524	0.66412			-2.43336	1.21384			-2.4079	0.45231			-2.41239	0.50463
			-13.0761	0.33704			-2.41536	0.94703			-2.38911	0.66411			-2.41603	1.21391			-2.39125	0.45229			-2.39613	0.50463
			-13.0592	0.33706			-2.39994	0.94708			-2.37154	0.66412			-2.39884	1.214			-2.3751	0.45227			-2.3802	0.50462
			-13.0423	0.33708			-2.38164	0.94713			-2.35519	0.66414			-2.38346	1.21411			-2.35789	0.45224			-2.36338	0.50461
			-13.0253	0.33709			-2.36507	0.9472			-2.33839	0.66417			-2.36625	1.21421			-2.34102	0.45221			-2.34553	0.5046
			-13.01	0.33709			-2.34882	0.94728			-2.32202	0.6642			-2.35034	1.21427			-2.32466	0.4522			-2.32989	0.50458
			-12.9935	0.33709			-2.33139	0.94735			-2.30593	0.66422			-2.33346	1.21432			-2.30721	0.45219			-2.31236	0.50455
			-12.9753	0.33709			-2.31453	0.94739			-2.28831	0.66422			-2.31605	1.21437			-2.29154	0.45217			-2.29569	0.50452
			-12.9585	0.33708			-2.29808	0.94741			-2.27135	0.6642			-2.29973	1.21443			-2.27438	0.45214			-2.27903	0.5045
			-12.9422	0.33708			-2.28114	0.94744			-2.2553	0.66419			-2.28429	1.21447			-2.25812	0.45212			-2.26262	0.50447
			-12.9249	0.3371			-2.26369	0.94747			-2.23843	0.66418			-2.26747	1.21451			-2.24	0.45211			-2.24668	0.50444
			-12.9087	0.33712			-2.24755	0.94754			-2.22273	0.66418			-2.25119	1.21456			-2.2242	0.4521			-2.22929	0.50439
			-12.8927	0.33714			-2.23132	0.94762			-2.20553	0.66419			-2.23321	1.21462			-2.20756	0.45209			-2.21284	0.50435
			-12.8752	0.33719			-2.21406	0.94771			-2.18855	0.6642			-2.21651	1.21472			-2.19139	0.45208			-2.19654	0.50433
			-12.8595	0.33723			-2.19775	0.94781			-2.17269	0.66421			-2.19918	1.21482			-2.17424	0.45206			-2.18033	0.50431
			-12.8429	0.33726			-2.1809	0.94789			-2.15527	0.66423			-2.18294	1.21491			-2.15759	0.45206			-2.16241	0.50428
			-12.8255	0.33727			-2.16493	0.94794			-2.13834	0.66423			-2.16696	1.21499			-2.14077	0.45206			-2.14607	0.50423
			-12.8092	0.33726			-2.14742	0.94798			-2.12277	0.66424			-2.14991	1.21506			-2.12504	0.45206			-2.12902	0.50418
			-12.7923	0.33726			-2.13048	0.94803			-2.10531	0.66425			-2.13302	1.21513			-2.10771	0.45205			-2.11214	0.50413
			-12.7763	0.33729			-2.11521	0.94808			-2.08906	0.66426			-2.11657	1.21518			-2.09064	0.45202			-2.09603	0.50411
			-12.7602	0.33731			-2.09834	0.94815			-2.07292	0.66425			-2.09976	1.21524			-2.07399	0.45199			-2.07905	0.50409
			-12.7428	0.33732			-2.08107	0.94822			-2.05537	0.66425			-2.08294	1.21531			-2.05678	0.45197			-2.06276	0.5041
			-12.7253	0.33732			-2.0651	0.94827			-2.03755	0.66425			-2.06632	1.21539			-2.04113	0.45196			-2.04687	0.5041
			-12.7081	0.33731			-2.0479	0.94832			-2.02255	0.66427			-2.04943	1.21548			-2.02396	0.45196			-2.03083	0.50412
			-12.6912	0.33733			-2.03066	0.94837			-2.0063	0.66429			-2.03273	1.21556			-2.0083	0.45192			-2.01417	0.50411
			-12.6747	0.33736			-2.01505	0.94842			-1.98948	0.6643			-2.01642	1.21563			-1.99127	0.45189			-1.9978	0.50407
			-12.6576	0.3374			-1.99772	0.94848			-1.97299	0.6643			-2.00017	1.21569			-1.97366	0.45185			-1.97959	0.50402
			-12.6417	0.33745			-1.98114	0.94854			-1.95548	0.66429			-1.98346	1.21577			-1.9578	0.45183			-1.96314	0.50396
			-12.6255	0.33749			-1.96428	0.94859			-1.9388	0.66429			-1.96705	1.21585			-1.94162	0.45182			-1.94631	0.50393
			-12.6091	0.33751			-1.94768	0.94861			-1.92207	0.6643			-1.95008	1.21592			-1.9239	0.45181			-1.92957	0.50392
			-12.5929	0.33753			-1.93164	0.94865			-1.90498	0.66432			-1.9327	1.21599			-1.90714	0.45178			-1.91309	0.50388
			-12.5747	0.33754			-1.91415	0.9487			-1.88831	0.66435			-1.91651	1.21603			-1.88971	0.45176			-1.89612	0.50383
			-12.5581	0.33755			-1.89854	0.94877			-1.87214	0.66437			-1.89998	1.21608			-1.87425	0.45174			-1.87936	0.50377
			-12.5427	0.33756			-1.88105	0.94884			-1.85493	0.66439			-1.88259	1.21611			-1.85697	0.45171			-1.86254	0.50373
			-12.5264	0.3376			-1.86488	0.94891			-1.8385	0.6644			-1.86635	1.21614			-1.84093	0.45168			-1.84583	0.50371
			-12.509	0.33764			-1.84723	0.94897			-1.82179	0.66439			-1.84996	1.21617			-1.82317	0.45166			-1.82999	0.5037
			-12.4927	0.33768			-1.83179	0.94904			-1.80474	0.66439			-1.83273	1.21621			-1.80713	0.45166			-1.81321	0.50369
			-12.4756	0.33769			-1.81552	0.9491			-1.78907	0.66438			-1.81591	1.21627			-1.79191	0.45165			-1.79722	0.50367
			-12.4589	0.33769			-1.79809	0.94917			-1.77231	0.66437			-1.7993	1.21636			-1.77406	0.45164			-1.7802	0.50364
			-12.442	0.33769			-1.78235	0.94922			-1.75431	0.66437			-1.78431	1.21646			-1.75707	0.45161			-1.76341	0.5036
			-12.4269	0.3377			-1.7655	0.94927			-1.73753	0.66437			-1.76672	1.21655			-1.74155	0.45158			-1.74636	0.50357
			-12.4086	0.33772			-1.74862	0.94931			-1.72257	0.66437			-1.75051	1.21661			-1.72398	0.45154			-1.72952	0.50354
			-12.3924	0.33772			-1.73094	0.94935			-1.70505	0.66438			-1.73343	1.21667			-1.70677	0.45151			-1.71227	0.50352
			-12.3754	0.33772			-1.71408	0.94941			-1.68943	0.66438			-1.71578	1.21671			-1.69047	0.45148			-1.69551	0.50348
			-12.3586	0.33773			-1.69773	0.94946			-1.67119	0.6644			-1.69936	1.21676			-1.67407	0.45147			-1.67943	0.50343
			-12.3415	0.33775			-1.68109	0.94951			-1.65494	0.66441			-1.68297	1.21682			-1.65681	0.45148			-1.66264	0.50339
			-12.325	0.33779			-1.66445	0.94957			-1.63871	0.66442			-1.66566	1.21687			-1.64056	0.45146			-1.6461	0.50336
			-12.309	0.33782			-1.64789	0.94963			-1.62293	0.66443			-1.65023	1.21691			-1.62421	0.45145			-1.62878	0.50334
			-12.2915	0.33784			-1.63154	0.94971			-1.60619	0.66442			-1.63408	1.21697			-1.60751	0.45141			-1.61278	0.50332
			-12.2756	0.33784			-1.61459	0.94978			-1.58985	0.66442			-1.61676	1.21703			-1.59088	0.45137			-1.5959	0.5033
			-12.2595	0.33784			-1.59846	0.94985			-1.57164	0.66441			-1.60021	1.21708			-1.57389	0.45135			-1.57923	0.50328
			-12.2423	0.33785			-1.58249	0.94991			-1.55597	0.66442			-1.58253	1.21713			-1.55758	0.45133			-1.56222	0.50327
			-12.2258	0.33785			-1.5648	0.94996			-1.53854	0.66441			-1.56601	1.21717			-1.54149	0.45133			-1.54583	0.50324
			-12.2082	0.33785			-1.54784	0.95			-1.52251	0.6644			-1.54901	1.21723			-1.5236	0.45133			-1.5299	0.50321
			-12.1912	0.33787			-1.53134	0.95003			-1.50513	0.66439			-1.53331	1.2173			-1.50747	0.45132			-1.51166	0.50318
			-12.1747	0.33788			-1.51491	0.95008			-1.48797	0.66438			-1.51723	1.2174			-1.49061	0.45129			-1.49617	0.50315
			-12.1579	0.33789			-1.49844	0.95013			-1.47201	0.66438			-1.50005	1.21748			-1.47357	0.45126			-1.47915	0.50313
			-12.1417	0.33791			-1.48173	0.95018			-1.45567	0.6644			-1.48345	1.21754			-1.45623	0.45122			-1.46257	0.5031
			-12.1254	0.33792			-1.46453	0.95024			-1.43791	0.66442			-1.46657	1.21758			-1.43974	0.4512			-1.44698	0.50307
			-12.1085	0.33793			-1.44802	0.95029			-1.42173	0.66444			-1.44961	1.21762			-1.42314	0.45119			-1.43025	0.50305
			-12.0929	0.33794			-1.43051	0.95034			-1.40584	0.66447			-1.43342	1.21766			-1.40765	0.45119			-1.41256	0.50301
			-12.0762	0.33795			-1.41454	0.9504			-1.38874	0.66449			-1.41695	1.21775			-1.39108	0.45117			-1.39484	0.50296
			-12.0589	0.33795			-1.3982	0.95048			-1.3716	0.66448			-1.40061	1.21783			-1.37382	0.45114			-1.37897	0.50293
			-12.0422	0.33794			-1.38194	0.95056			-1.35474	0.66448			-1.38353	1.2179			-1.3581	0.4511			-1.36241	0.50291
			-12.0252	0.33793			-1.36498	0.95064			-1.3377	0.66448			-1.36653	1.21794			-1.34121	0.45107			-1.34611	0.50288
			-12.0081	0.33793			-1.34942	0.95069			-1.32175	0.66449			-1.35017	1.21795			-1.32374	0.45103			-1.3298	0.50285
			-11.9916	0.33792			-1.3313	0.95071			-1.30552	0.66453			-1.33375	1.21797			-1.30739	0.45099			-1.31252	0.50282
			-11.9742	0.33792			-1.31456	0.95072			-1.28847	0.66455			-1.31557	1.21801			-1.29004	0.45095			-1.29523	0.50278
			-11.9577	0.33793			-1.29822	0.95074			-1.27327	0.66456			-1.2999	1.21808			-1.27269	0.45093			-1.27903	0.50276
			-11.9422	0.33796			-1.28122	0.9508			-1.25493	0.66455			-1.28282	1.21816			-1.2563	0.45091			-1.26191	0.50275
			-11.9253	0.338			-1.26476	0.95086			-1.23803	0.66454			-1.26575	1.21825			-1.24109	0.45089			-1.24562	0.50273
			-11.9091	0.33804			-1.24919	0.95091			-1.22196	0.66453			-1.24946	1.21831			-1.22377	0.45086			-1.23063	0.5027
			-11.8916	0.33805			-1.23168	0.95095			-1.20429	0.6645			-1.23412	1.21837			-1.20698	0.45083			-1.21315	0.50268
			-11.8755	0.33806			-1.21504	0.95098			-1.18842	0.66449			-1.21679	1.21844			-1.19056	0.45079			-1.19658	0.50265
			-11.8578	0.33806			-1.1977	0.95104			-1.17053	0.66449			-1.19915	1.21849			-1.17379	0.45077			-1.18012	0.5026
			-11.8411	0.33804			-1.18063	0.95114			-1.15488	0.66451			-1.18292	1.21854			-1.15724	0.45075			-1.16286	0.50255
			-11.8248	0.33802			-1.16388	0.95125			-1.13815	0.66452			-1.16651	1.21861			-1.14067	0.45074			-1.14563	0.5025
			-11.8083	0.33801			-1.14836	0.95133			-1.12202	0.66453			-1.1511	1.21867			-1.124	0.45074			-1.12868	0.50247
			-11.7921	0.33801			-1.13174	0.95138			-1.10534	0.66452			-1.13301	1.21873			-1.10778	0.45072			-1.11259	0.50247
			-11.7756	0.33801			-1.11484	0.9514			-1.08919	0.66451			-1.11708	1.21878			-1.09088	0.45068			-1.09575	0.50248
			-11.7597	0.33803			-1.09856	0.95142			-1.07123	0.66453			-1.10041	1.21881			-1.07395	0.45063			-1.07956	0.50248
			-11.7422	0.33804			-1.08195	0.95144			-1.05486	0.66456			-1.08243	1.21886			-1.05658	0.45059			-1.06277	0.50245
			-11.7256	0.33806			-1.06469	0.95147			-1.03808	0.66457			-1.06734	1.21893			-1.03964	0.45055			-1.04555	0.50241
			-11.7088	0.33809			-1.04892	0.9515			-1.02174	0.66457			-1.05053	1.219			-1.02343	0.45053			-1.03022	0.50237
			-11.6919	0.33811			-1.031	0.95154			-1.00417	0.66457			-1.03371	1.21907			-1.00697	0.45053			-1.0121	0.50234
			-11.676	0.33812			-1.0156	0.9516			-0.98813	0.66457			-1.01722	1.21912			-0.99052	0.45054			-0.99581	0.50231
			-11.6593	0.33813			-0.99782	0.95167			-0.97174	0.66458			-1.00022	1.21916			-0.97381	0.45054			-0.97962	0.5023
			-11.6416	0.33813			-0.98088	0.95174			-0.95515	0.6646			-0.98281	1.21921			-0.95692	0.45052			-0.96172	0.50229
			-11.6254	0.33813			-0.96489	0.95178			-0.93947	0.66459			-0.96651	1.21928			-0.94027	0.45048			-0.94637	0.50227
			-11.6083	0.33814			-0.94757	0.95179			-0.9213	0.66458			-0.94986	1.21934			-0.9234	0.45044			-0.92995	0.50225
			-11.5916	0.33815			-0.93072	0.95178			-0.9047	0.66458			-0.9332	1.2194			-0.90644	0.45039			-0.91379	0.50221
			-11.5751	0.33818			-0.91373	0.95179			-0.88886	0.66457			-0.91602	1.21945			-0.89031	0.45037			-0.89643	0.50215
			-11.5581	0.3382			-0.89602	0.95183			-0.87217	0.66457			-0.89941	1.21948			-0.87339	0.45034			-0.87919	0.50207
			-11.5436	0.33821			-0.88007	0.95189			-0.85534	0.66456			-0.88241	1.21952			-0.8565	0.4503			-0.86154	0.502
			-11.5258	0.3382			-0.86437	0.95196			-0.83798	0.66455			-0.86536	1.21957			-0.83892	0.45024			-0.84479	0.50194
			-11.5091	0.33817			-0.8481	0.95202			-0.81906	0.66455			-0.85005	1.21963			-0.82283	0.45021			-0.82789	0.50192
			-11.492	0.33814			-0.8321	0.95207			-0.80395	0.66455			-0.83261	1.21968			-0.80599	0.45018			-0.81166	0.5019
			-11.4755	0.33812			-0.81354	0.95212			-0.78772	0.66455			-0.81618	1.21976			-0.79029	0.45018			-0.79576	0.50188
			-11.4585	0.33813			-0.79691	0.95215			-0.77137	0.66456			-0.80048	1.21983			-0.77306	0.45018			-0.77841	0.50185
			-11.441	0.33815			-0.78049	0.95221			-0.75543	0.66458			-0.78418	1.21989			-0.75619	0.45016			-0.76136	0.50183
			-11.4251	0.33817			-0.76357	0.95227			-0.73791	0.66461			-0.76754	1.21994			-0.73966	0.45013			-0.74572	0.50182
			-11.4082	0.33819			-0.74741	0.95233			-0.7217	0.66462			-0.75075	1.21997			-0.72348	0.45009			-0.72912	0.50181
			-11.3917	0.33821			-0.73027	0.95239			-0.7053	0.66462			-0.73347	1.22001			-0.70667	0.45007			-0.71189	0.50178
			-11.3756	0.33821			-0.71445	0.95243			-0.68733	0.66461			-0.71666	1.22005			-0.69071	0.45005			-0.69466	0.50174
			-11.3591	0.33821			-0.69811	0.95248			-0.67092	0.6646			-0.69927	1.22011			-0.67388	0.45002			-0.6786	0.5017
			-11.3424	0.33821			-0.68061	0.95252			-0.65449	0.6646			-0.6831	1.22018			-0.65599	0.45001			-0.66168	0.50167
			-11.325	0.33821			-0.66539	0.95256			-0.63844	0.66461			-0.66676	1.22023			-0.63935	0.44999			-0.64644	0.50164
			-11.3083	0.33821			-0.64838	0.95258			-0.62061	0.66462			-0.65042	1.22026			-0.62355	0.44998			-0.6292	0.50161
			-11.2912	0.33822			-0.63228	0.9526			-0.60461	0.66462			-0.63372	1.22028			-0.6069	0.44996			-0.61176	0.50158
			-11.2754	0.33822			-0.61391	0.95262			-0.58741	0.6646			-0.61643	1.22029			-0.58964	0.44992			-0.59542	0.50155
			-11.2593	0.33824			-0.59801	0.95264			-0.57108	0.6646			-0.59969	1.2203			-0.57373	0.44988			-0.57931	0.50153
			-11.2425	0.33828			-0.58095	0.95267			-0.55398	0.6646			-0.58262	1.22035			-0.55655	0.44985			-0.56218	0.50151
			-11.2261	0.3383			-0.56486	0.95271			-0.5386	0.66462			-0.56565	1.22042			-0.54024	0.44981			-0.54588	0.50146
			-11.2089	0.3383			-0.54838	0.95275			-0.52147	0.66463			-0.5506	1.2205			-0.52364	0.44978			-0.52915	0.50142
			-11.1917	0.3383			-0.53173	0.95278			-0.50485	0.66463			-0.53448	1.22057			-0.50661	0.44975			-0.51164	0.50138
			-11.1756	0.33828			-0.51483	0.9528			-0.48785	0.6646			-0.51774	1.22063			-0.48942	0.44972			-0.49541	0.50134
			-11.1585	0.33827			-0.49817	0.9528			-0.47213	0.66457			-0.5007	1.22067			-0.47349	0.4497			-0.47824	0.50132
			-11.1422	0.33827			-0.48093	0.95282			-0.45284	0.66455			-0.48425	1.2207			-0.45657	0.44969			-0.46207	0.50128
			-11.1245	0.33826			-0.46423	0.95287			-0.43675	0.66455			-0.46707	1.22076			-0.43996	0.44967			-0.44567	0.50123
			-11.1089	0.33826			-0.44715	0.95295			-0.42239	0.66458			-0.45013	1.22082			-0.42416	0.44964			-0.42916	0.5012
			-11.092	0.33826			-0.43094	0.95305			-0.40541	0.66459			-0.43338	1.2209			-0.4061	0.4496			-0.41222	0.50117
			-11.0746	0.33827			-0.4141	0.95313			-0.38784	0.66459			-0.41735	1.22098			-0.39014	0.44957			-0.3964	0.50115
			-11.0584	0.33827			-0.39763	0.95321			-0.3712	0.66458			-0.40118	1.22104			-0.37183	0.44955			-0.37907	0.50113
			-11.0419	0.33828			-0.38183	0.95327			-0.35498	0.66457			-0.384	1.22106			-0.35672	0.44954			-0.36124	0.50111
			-11.0254	0.33828			-0.36523	0.95334			-0.33869	0.66458			-0.36718	1.22107			-0.34084	0.44952			-0.3453	0.50108
			-11.0087	0.33828			-0.34838	0.9534			-0.32194	0.6646			-0.34967	1.22108			-0.32296	0.4495			-0.32817	0.50106
			-10.9913	0.33829			-0.33215	0.95343			-0.30671	0.66461			-0.33392	1.22111			-0.30682	0.44945			-0.31262	0.50103
			-10.9749	0.33831			-0.31463	0.95346			-0.28877	0.6646			-0.31775	1.22116			-0.28955	0.44941			-0.29578	0.501
			-10.9581	0.33832			-0.29791	0.95346			-0.27158	0.66457			-0.30038	1.22119			-0.273	0.44939			-0.27896	0.50098
			-10.9419	0.33832			-0.28156	0.95346			-0.2554	0.66454			-0.28374	1.22121			-0.25725	0.44937			-0.26269	0.50095
			-10.9261	0.33831			-0.26498	0.95348			-0.23736	0.66452			-0.26678	1.22125			-0.24027	0.44936			-0.24516	0.50093
			-10.9089	0.3383			-0.24823	0.95352			-0.22078	0.66452			-0.24952	1.2213			-0.22474	0.44935			-0.22933	0.50088
			-10.8911	0.33832			-0.2315	0.95356			-0.20376	0.66455			-0.23399	1.22138			-0.20626	0.44932			-0.21306	0.50084
			-10.8744	0.33835			-0.21444	0.95362			-0.18806	0.66459			-0.21675	1.22147			-0.19043	0.44929			-0.19612	0.5008
			-10.8578	0.33838			-0.19778	0.95365			-0.17165	0.66461			-0.20126	1.22156			-0.17363	0.44925			-0.17981	0.50076
			-10.8406	0.3384			-0.18107	0.95367			-0.15454	0.66461			-0.18505	1.22162			-0.15656	0.44922			-0.16208	0.50074
			-10.8256	0.33839			-0.1634	0.9537			-0.13806	0.66459			-0.16782	1.22165			-0.14007	0.44919			-0.14541	0.50071
			-10.8089	0.33836			-0.14782	0.95372			-0.12154	0.66458			-0.15074	1.22168			-0.12341	0.44918			-0.13025	0.50069
			-10.7921	0.33834			-0.13156	0.95376			-0.10386	0.66458			-0.13417	1.2217			-0.10657	0.44916			-0.1119	0.50067
			-10.7749	0.33831			-0.1153	0.9538			-0.08852	0.66457			-0.11737	1.22175			-0.08998	0.44914			-0.09567	0.50065
			-10.7581	0.3383			-0.09786	0.95386			-0.07116	0.66457			-0.10041	1.2218			-0.07227	0.44911			-0.08002	0.50063
			-10.7418	0.33828			-0.08054	0.95391			-0.05471	0.66457			-0.08361	1.22185			-0.0565	0.44908			-0.06284	0.50061
			-10.7243	0.33828			-0.06496	0.95395			-0.03763	0.66459			-0.06676	1.22191			-0.0404	0.44907			-0.04547	0.50056
			-10.7078	0.3383			-0.04778	0.95401			-0.02154	0.66461			-0.05079	1.22196			-0.02353	0.44906			-0.02861	0.50051
			-10.6922	0.33834			-0.0312	0.95406			-0.00501	0.66459			-0.03441	1.22199			-0.0081	0.44904			-0.01234	0.50047
			-10.6752	0.33837			-0.01443	0.9541			0.01242	0.66458			-0.01703	1.22202			0.00999	0.44901			0.00449	0.50044
			-10.6595	0.33838			0.00109	0.95414			0.02878	0.66458			-0.00092166	1.22206			0.02715	0.44897			0.02158	0.50043
			-10.6419	0.33836			0.01825	0.95417			0.04514	0.6646			0.01633	1.22208			0.04392	0.44894			0.03713	0.50044
			-10.6248	0.33835			0.03555	0.95421			0.06046	0.66463			0.03183	1.22212			0.06014	0.44893			0.05366	0.50045
			-10.6076	0.33835			0.05141	0.95424			0.07708	0.66463			0.04918	1.22214			0.07814	0.44892			0.07061	0.50043
			-10.5905	0.33836			0.06777	0.95426			0.09476	0.6646			0.06553	1.22219			0.09242	0.44892			0.08759	0.50038
			-10.5754	0.33838			0.08588	0.95426			0.11248	0.66457			0.08283	1.22225			0.10938	0.4489			0.10483	0.50033
			-10.5582	0.33839			0.10268	0.95427			0.12906	0.66456			0.09993	1.22233			0.12627	0.44887			0.1215	0.50028
			-10.5419	0.33838			0.11955	0.9543			0.14491	0.66457			0.11607	1.2224			0.14278	0.44883			0.13785	0.50024
			-10.5246	0.33839			0.13603	0.95436			0.16245	0.66458			0.13221	1.22247			0.1601	0.4488			0.15375	0.50023
			-10.5081	0.33841			0.15255	0.95444			0.17885	0.66458			0.14986	1.2225			0.1769	0.44875			0.17055	0.50021
			-10.4918	0.33842			0.16805	0.95452			0.19586	0.66458			0.16622	1.22253			0.19267	0.44872			0.18707	0.50017
			-10.4741	0.33842			0.18479	0.95457			0.21235	0.66458			0.18238	1.22256			0.21062	0.44868			0.20481	0.50013
			-10.4584	0.33841			0.20067	0.95461			0.22845	0.6646			0.19998	1.22259			0.22688	0.44864			0.22119	0.50009
			-10.4412	0.33841			0.21805	0.95465			0.24468	0.66464			0.21678	1.22262			0.24401	0.4486			0.2382	0.50006
			-10.4254	0.33842			0.23494	0.95467			0.26085	0.66467			0.23225	1.22266			0.26029	0.44858			0.25441	0.50002
			-10.4082	0.33843			0.25108	0.95469			0.27827	0.66467			0.24949	1.22272			0.27665	0.44856			0.27152	0.49999
			-10.3916	0.33842			0.26779	0.95469			0.29518	0.66466			0.26605	1.2228			0.29184	0.44854			0.28792	0.49997
			-10.3755	0.33841			0.28542	0.95467			0.31288	0.66465			0.28407	1.22289			0.30943	0.44852			0.30476	0.49995
			-10.3577	0.33839			0.30205	0.95466			0.32867	0.66464			0.29985	1.22297			0.32629	0.44849			0.32097	0.49994
			-10.3414	0.33838			0.31897	0.95467			0.34567	0.66464			0.31616	1.22304			0.34339	0.44845			0.33776	0.49993
			-10.3229	0.33839			0.33538	0.9547			0.36182	0.66464			0.33255	1.22309			0.36065	0.44841			0.35402	0.49992
			-10.3079	0.33841			0.35203	0.95476			0.37867	0.66462			0.34878	1.22313			0.37596	0.44839			0.37019	0.49989
			-10.292	0.33844			0.36816	0.95484			0.39608	0.6646			0.36588	1.22316			0.39257	0.44838			0.38789	0.49985
			-10.2758	0.33846			0.38485	0.9549			0.4112	0.6646			0.38234	1.2232			0.40875	0.44835			0.40481	0.4998
			-10.2595	0.33846			0.402	0.95494			0.42854	0.66461			0.3992	1.22324			0.42683	0.44834			0.42159	0.49975
			-10.2429	0.33844			0.4177	0.95497			0.44568	0.66463			0.41494	1.22327			0.44378	0.44833			0.43815	0.4997
			-10.2242	0.33841			0.43541	0.95501			0.46286	0.66463			0.43278	1.22328			0.46003	0.44832			0.45387	0.49967
			-10.2069	0.33838			0.45138	0.95508			0.47841	0.66461			0.44968	1.22329			0.47689	0.44831			0.47036	0.49966
			-10.1909	0.33837			0.46752	0.95516			0.49531	0.66457			0.46635	1.22334			0.49352	0.44829			0.48619	0.49966
			-10.1745	0.33836			0.48437	0.95523			0.51084	0.66455			0.48307	1.2234			0.51011	0.44826			0.50325	0.49962
			-10.1583	0.33837			0.50133	0.95526			0.52987	0.66456			0.49888	1.22344			0.5256	0.44823			0.52049	0.49957
			-10.142	0.33838			0.51782	0.95527			0.54565	0.66458			0.51599	1.22346			0.54234	0.4482			0.53799	0.49951
			-10.1253	0.3384			0.53514	0.95528			0.562	0.6646			0.53286	1.22347			0.55941	0.44816			0.55512	0.49945
			-10.1088	0.33841			0.5521	0.9553			0.57864	0.66461			0.55003	1.22349			0.57586	0.44812			0.57105	0.49942
			-10.0923	0.33842			0.56844	0.95531			0.59528	0.66459			0.56607	1.22354			0.59318	0.44808			0.58763	0.49943
			-10.0753	0.33842			0.58524	0.95534			0.61184	0.66457			0.5818	1.22359			0.61021	0.44805			0.60381	0.49943
			-10.0585	0.33842			0.60167	0.95537			0.62829	0.66455			0.59877	1.22363			0.62653	0.44802			0.62017	0.49942
			-10.0411	0.33842			0.61806	0.9554			0.64527	0.66455			0.61517	1.22367			0.64392	0.44799			0.63794	0.49938
			-10.0242	0.33841			0.63521	0.95543			0.66129	0.66456			0.63256	1.22373			0.66001	0.44795			0.65467	0.49934
			-10.009	0.33841			0.65225	0.95545			0.67935	0.66457			0.64942	1.22379			0.67622	0.44789			0.67076	0.49932
			-9.99288	0.33841			0.66909	0.95547			0.69549	0.66457			0.66551	1.22385			0.69321	0.44784			0.68727	0.4993
			-9.97472	0.33841			0.68568	0.95553			0.71202	0.66457			0.68258	1.22388			0.70999	0.4478			0.70378	0.49927
			-9.95818	0.33839			0.70207	0.95559			0.72776	0.66456			0.69815	1.22391			0.72688	0.44779			0.72098	0.49924
			-9.94147	0.33838			0.71828	0.95565			0.74597	0.66456			0.71602	1.22394			0.74247	0.44777			0.73718	0.4992
			-9.92392	0.3384			0.73535	0.95569			0.76222	0.66458			0.73289	1.22397			0.75974	0.44776			0.75393	0.49917
			-9.90795	0.33841			0.75105	0.95571			0.7785	0.66459			0.7493	1.224			0.77729	0.44773			0.76947	0.49913
			-9.89108	0.33843			0.76758	0.95572			0.79519	0.66458			0.76545	1.22403			0.79345	0.44769			0.78767	0.49909
			-9.87538	0.33843			0.78396	0.95573			0.8121	0.66457			0.78258	1.22405			0.81063	0.44767			0.80442	0.49905
			-9.85941	0.33841			0.80137	0.95575			0.82915	0.66455			0.79839	1.22408			0.82699	0.44767			0.82145	0.49903
			-9.84213	0.33838			0.81886	0.95576			0.84547	0.66454			0.81612	1.22412			0.84352	0.44767			0.83784	0.49903
			-9.82496	0.33836			0.8353	0.95579			0.86207	0.66456			0.83338	1.22415			0.86029	0.44768			0.85453	0.49901
			-9.80806	0.33837			0.85344	0.95582			0.87772	0.66459			0.849	1.2242			0.87716	0.44767			0.87014	0.49899
			-9.79027	0.33837			0.86933	0.95586			0.89552	0.6646			0.86675	1.22427			0.89323	0.44764			0.88871	0.49895
			-9.77378	0.33837			0.88477	0.95589			0.91113	0.6646			0.88236	1.22434			0.90975	0.4476			0.9047	0.49893
			-9.75738	0.33837			0.90126	0.95592			0.92937	0.66458			0.89818	1.22439			0.92625	0.44756			0.92127	0.49893
			-9.74093	0.33837			0.91832	0.95595			0.94641	0.66456			0.91536	1.22443			0.94348	0.44752			0.93723	0.49893
			-9.72476	0.33837			0.93398	0.956			0.96164	0.66454			0.932	1.22444			0.96062	0.4475			0.9537	0.4989
			-9.70806	0.33838			0.95042	0.95604			0.97799	0.66453			0.94946	1.22446			0.97643	0.44747			0.97048	0.49886
			-9.69061	0.33839			0.96906	0.95606			0.99567	0.66452			0.96586	1.22449			0.99434	0.44743			0.98875	0.4988
			-9.67471	0.33839			0.98561	0.95607			1.01167	0.66452			0.98264	1.22452			1.00981	0.44741			1.00492	0.49875
			-9.65926	0.33839			1.00185	0.95607			1.02957	0.66453			0.99944	1.22455			1.02702	0.44739			1.02217	0.4987
			-9.64259	0.33838			1.01912	0.95609			1.04667	0.66453			1.01659	1.22458			1.04448	0.44737			1.03839	0.49867
			-9.62528	0.33837			1.03603	0.95613			1.06291	0.66453			1.03299	1.22461			1.06012	0.44736			1.05468	0.49864
			-9.60806	0.33836			1.05143	0.95619			1.0786	0.66453			1.04948	1.22466			1.07663	0.44735			1.07082	0.49862
			-9.59111	0.33836			1.06832	0.95625			1.0943	0.66454			1.06555	1.22474			1.09313	0.44733			1.08808	0.49859
			-9.57432	0.33835			1.08476	0.95627			1.11154	0.66455			1.08239	1.2248			1.10973	0.4473			1.10493	0.49856
			-9.55662	0.33835			1.10211	0.95628			1.12896	0.66455			1.09767	1.22483			1.12668	0.44726			1.12118	0.49852
			-9.54127	0.33834			1.11878	0.95628			1.14562	0.66454			1.1168	1.22483			1.1449	0.44721			1.13784	0.49849
			-9.52543	0.33833			1.13552	0.95629			1.16226	0.66453			1.13306	1.22484			1.16001	0.44718			1.15476	0.49847
			-9.50865	0.33834			1.15186	0.95631			1.17863	0.66452			1.15005	1.22488			1.17719	0.44716			1.17118	0.49844
			-9.49262	0.33834			1.16819	0.95635			1.19543	0.66449			1.16682	1.22495			1.19236	0.44716			1.1877	0.49841
			-9.47575	0.33834			1.18524	0.95639			1.2133	0.66446			1.18275	1.22503			1.21019	0.44715			1.2045	0.49839
			-9.4581	0.33834			1.20194	0.95643			1.22894	0.66444			1.19925	1.22508			1.22596	0.44713			1.22101	0.49838
			-9.44156	0.33833			1.21824	0.95645			1.24693	0.66441			1.21547	1.2251			1.2438	0.44709			1.23685	0.49835
			-9.42509	0.33834			1.23545	0.95648			1.26248	0.66442			1.2324	1.22512			1.26015	0.44704			1.25402	0.49831
			-9.40889	0.33835			1.25075	0.95651			1.28006	0.66444			1.24934	1.22513			1.27727	0.44698			1.27178	0.49827
			-9.39117	0.33835			1.26834	0.95656			1.29532	0.66445			1.26593	1.22516			1.29334	0.44694			1.28796	0.49823
			-9.37592	0.33834			1.28568	0.9566			1.31262	0.66447			1.2824	1.2252			1.30944	0.44692			1.30408	0.4982
			-9.35754	0.33833			1.30218	0.95663			1.32944	0.66447			1.29874	1.22524			1.32723	0.44689			1.32159	0.49818
			-9.34109	0.33832			1.31865	0.95667			1.34546	0.66446			1.31526	1.22528			1.3427	0.44686			1.33857	0.49814
			-9.32502	0.33832			1.33458	0.9567			1.36193	0.66446			1.33195	1.22531			1.3607	0.44683			1.35369	0.49812
			-9.30836	0.33831			1.35105	0.95675			1.37809	0.66446			1.34975	1.22535			1.37732	0.44681			1.37173	0.49811
			-9.29	0.33829			1.36733	0.95678			1.3949	0.66446			1.36617	1.22539			1.39387	0.44679			1.3877	0.49809
			-9.27383	0.33828			1.38392	0.95678			1.41173	0.66445			1.38187	1.22542			1.40994	0.44678			1.40367	0.49807
			-9.25801	0.3383			1.40196	0.95678			1.42968	0.66443			1.39875	1.22546			1.42572	0.44677			1.42075	0.49803
			-9.24217	0.33833			1.41858	0.95678			1.44535	0.66442			1.416	1.22548			1.44377	0.44674			1.4374	0.49797
			-9.22574	0.33838			1.43458	0.9568			1.4627	0.6644			1.43149	1.22552			1.46005	0.44669			1.45476	0.49792
			-9.20853	0.33842			1.45214	0.95684			1.47877	0.66438			1.44905	1.22556			1.47688	0.44663			1.47164	0.49788
			-9.1919	0.33841			1.4674	0.95687			1.49649	0.66437			1.46548	1.22562			1.4948	0.44658			1.48807	0.49785
			-9.17544	0.33838			1.48464	0.95691			1.51271	0.66437			1.48239	1.22565			1.51122	0.44655			1.50546	0.49782
			-9.15817	0.33833			1.50092	0.95694			1.52896	0.66437			1.49877	1.22567			1.52683	0.44653			1.52195	0.49779
			-9.14192	0.33829			1.51781	0.95697			1.546	0.66439			1.51583	1.22567			1.54335	0.44653			1.53724	0.49775
			-9.1249	0.33826			1.53494	0.95702			1.56359	0.66442			1.53257	1.22568			1.56016	0.44653			1.55429	0.49774
			-9.1082	0.33824			1.55102	0.95705			1.57869	0.66444			1.54932	1.22572			1.57754	0.44653			1.57114	0.49773
			-9.0909	0.33824			1.568	0.95708			1.59453	0.66445			1.5646	1.22579			1.59381	0.44653			1.58791	0.49772
			-9.07439	0.33825			1.58474	0.95712			1.61203	0.66444			1.5816	1.22586			1.60987	0.4465			1.60448	0.49771
			-9.05878	0.33826			1.60149	0.95714			1.62868	0.66442			1.59842	1.22592			1.62758	0.44646			1.62035	0.49768
			-9.04275	0.33827			1.61822	0.95718			1.64579	0.6644			1.61506	1.22595			1.64451	0.44642			1.63664	0.49764
			-9.02533	0.33828			1.6348	0.95721			1.66212	0.66439			1.63247	1.22596			1.66028	0.44637			1.65427	0.49759
			-9.00915	0.33827			1.65113	0.95723			1.67875	0.66437			1.6489	1.22596			1.67639	0.44634			1.67201	0.49754
			-8.99154	0.33827			1.66826	0.95725			1.69583	0.66435			1.66519	1.22598			1.69317	0.4463			1.68853	0.4975
			-8.97441	0.33827			1.68437	0.95729			1.7129	0.66434			1.68259	1.22599			1.70928	0.44626			1.70543	0.49749
			-8.95798	0.33827			1.70113	0.95732			1.72891	0.66433			1.69895	1.22603			1.72715	0.44623			1.72122	0.49747
			-8.94042	0.33829			1.71843	0.95736			1.74517	0.66434			1.71625	1.22607			1.74299	0.44622			1.73674	0.49744
			-8.92524	0.33829			1.73536	0.9574			1.76279	0.66435			1.73231	1.2261			1.76008	0.44621			1.75436	0.49742
			-8.9086	0.3383			1.75097	0.95743			1.77932	0.66435			1.74904	1.22612			1.77543	0.44618			1.77125	0.49738
			-8.89154	0.33831			1.76865	0.95745			1.79614	0.66434			1.76525	1.22613			1.7932	0.44614			1.78711	0.49735
			-8.87487	0.33832			1.78503	0.95747			1.81252	0.66432			1.78226	1.22614			1.80958	0.4461			1.80512	0.49732
			-8.85861	0.33833			1.80146	0.9575			1.82945	0.66429			1.79862	1.22617			1.82646	0.44606			1.8217	0.49728
			-8.84241	0.33832			1.8193	0.95753			1.84585	0.66427			1.81473	1.2262			1.84353	0.44603			1.83904	0.49725
			-8.8259	0.3383			1.83513	0.95757			1.86208	0.66426			1.83171	1.22624			1.86038	0.446			1.85408	0.49722
			-8.80809	0.33826			1.85196	0.95759			1.87935	0.66427			1.84852	1.22626			1.87697	0.44596			1.87078	0.4972
			-8.7902	0.33823			1.86754	0.95761			1.89561	0.66427			1.86487	1.22628			1.89439	0.44594			1.88699	0.49717
			-8.77422	0.33822			1.88502	0.95761			1.91145	0.66428			1.8819	1.2263			1.9105	0.44593			1.90451	0.49713
			-8.75744	0.33825			1.90243	0.9576			1.92869	0.66426			1.89907	1.22635			1.92687	0.44593			1.92179	0.49707
			-8.74159	0.33827			1.91838	0.95762			1.94499	0.66425			1.91491	1.2264			1.94349	0.44592			1.9393	0.49702
			-8.72396	0.3383			1.93549	0.95766			1.96242	0.66424			1.93199	1.22643			1.95969	0.4459			1.95494	0.49697
			-8.70852	0.3383			1.95183	0.9577			1.98	0.66425			1.94961	1.22644			1.97707	0.44586			1.97108	0.49694
			-8.69271	0.33829			1.96783	0.95774			1.99567	0.66426			1.96588	1.22644			1.9932	0.44584			1.98831	0.49692
			-8.67466	0.33827			1.98568	0.95777			2.01222	0.66426			1.98291	1.22646			2.01025	0.44582			2.00449	0.4969
			-8.65897	0.33825			2.0022	0.95779			2.0283	0.66426			1.99861	1.22653			2.02688	0.44579			2.021	0.49687
			-8.64169	0.33823			2.0176	0.95782			2.04598	0.66426			2.01531	1.2266			2.04351	0.44577			2.03768	0.49684
			-8.62311	0.33822			2.03476	0.95786			2.06178	0.66428			2.03099	1.22668			2.06144	0.44572			2.05415	0.49679
			-8.60772	0.33822			2.05048	0.9579			2.07918	0.66428			2.04896	1.22673			2.07766	0.44569			2.07172	0.49676
			-8.59227	0.33823			2.06836	0.95793			2.0951	0.66428			2.06468	1.22674			2.09502	0.44566			2.08801	0.49674
			-8.57551	0.33824			2.08521	0.95796			2.11249	0.66426			2.08238	1.22673			2.11038	0.44564			2.10506	0.49671
			-8.55872	0.33823			2.10116	0.95798			2.12911	0.66424			2.09899	1.22672			2.12629	0.44562			2.12159	0.49669
			-8.54063	0.33823			2.11823	0.95801			2.14644	0.66423			2.11608	1.22673			2.14382	0.4456			2.13717	0.49668
			-8.5236	0.33823			2.13432	0.95805			2.16374	0.66423			2.13224	1.22676			2.16118	0.44555			2.15426	0.49666
			-8.50788	0.33824			2.15069	0.95806			2.17913	0.66423			2.14828	1.22681			2.17612	0.4455			2.17069	0.49662
			-8.49212	0.33825			2.16804	0.95808			2.19611	0.66423			2.16446	1.22686			2.19393	0.44545			2.18703	0.49657
			-8.47535	0.33823			2.18503	0.9581			2.21248	0.66423			2.1814	1.22689			2.20987	0.4454			2.20413	0.49652
			-8.45825	0.33822			2.20152	0.95812			2.22929	0.66425			2.19806	1.22693			2.22646	0.44537			2.22043	0.49647
			-8.44195	0.33822			2.21871	0.95815			2.24569	0.66426			2.21468	1.22696			2.24475	0.44535			2.23799	0.49644
			-8.42457	0.33822			2.2354	0.95819			2.26252	0.66427			2.23245	1.22701			2.26033	0.44533			2.2549	0.49641
			-8.40766	0.33823			2.25218	0.95822			2.2791	0.66428			2.24912	1.22705			2.27741	0.44532			2.27189	0.49638
			-8.39199	0.33823			2.26832	0.95825			2.29522	0.66427			2.26447	1.22707			2.2947	0.44531			2.2881	0.49635
			-8.37521	0.33822			2.28446	0.95827			2.31384	0.66427			2.28147	1.2271			2.31035	0.44529			2.30509	0.49632
			-8.35836	0.33821			2.30063	0.95829			2.32871	0.66426			2.29741	1.22712			2.32601	0.44526			2.32232	0.4963
			-8.34178	0.3382			2.31742	0.95831			2.34545	0.66424			2.31509	1.22714			2.34251	0.44522			2.33759	0.49628
			-8.32393	0.33817			2.3351	0.95835			2.36212	0.66422			2.33237	1.22718			2.3597	0.44516			2.35432	0.49626
			-8.30748	0.33815			2.35159	0.95838			2.37977	0.66421			2.34941	1.22723			2.37735	0.44511			2.37135	0.49622
			-8.29112	0.33813			2.36849	0.95842			2.396	0.66421			2.36565	1.22726			2.3939	0.44507			2.38773	0.49618
			-8.27533	0.33812			2.38553	0.95845			2.41268	0.6642			2.38151	1.22729			2.41005	0.44503			2.40493	0.49613
			-8.25776	0.33814			2.40171	0.95847			2.42931	0.66419			2.39834	1.22732			2.42708	0.44499			2.4214	0.4961
			-8.24119	0.33817			2.41834	0.95847			2.44596	0.66417			2.41516	1.22735			2.44367	0.44495			2.43811	0.49609
			-8.22357	0.33816			2.43519	0.95847			2.46264	0.66415			2.43152	1.22738			2.46125	0.4449			2.45385	0.49608
			-8.208	0.33813			2.45165	0.95846			2.47965	0.66415			2.44846	1.2274			2.47787	0.44488			2.47087	0.49607
			-8.1915	0.33795			2.46818	0.95845			2.49564	0.66415			2.46469	1.22741			2.49436	0.44486			2.48764	0.49605
			-8.17526	0.3375			2.48455	0.95848			2.5129	0.66417			2.48199	1.22741			2.50942	0.44484			2.50465	0.496
			-8.15852	0.33726			2.50164	0.95853			2.52934	0.66419			2.4999	1.22741			2.52672	0.44482			2.52134	0.49595
			-8.14224	0.3372			2.51804	0.95856			2.54541	0.66421			2.51595	1.22743			2.54354	0.44478			2.53877	0.4959
			-8.12548	0.3372			2.53484	0.95859			2.56249	0.66421			2.5328	1.22746			2.5606	0.44474			2.55541	0.49586
			-8.10754	0.33733			2.55212	0.9586			2.57976	0.66419			2.54945	1.22752			2.5778	0.4447			2.57144	0.49583
			-8.08986	0.33747			2.56839	0.9586			2.59652	0.66418			2.56567	1.22759			2.59436	0.44469			2.58898	0.49581
			-8.07363	0.33752			2.58456	0.95863			2.61284	0.66417			2.58155	1.22763			2.61002	0.44468			2.60411	0.49577
			-8.05753	0.33755			2.60133	0.95864			2.62907	0.66415			2.59808	1.22764			2.62649	0.44467			2.62106	0.49571
			-8.04169	0.33756			2.61762	0.95864			2.6462	0.66415			2.6156	1.22764			2.64355	0.44465			2.63796	0.49567
			-8.0245	0.33755			2.63609	0.95864			2.66226	0.66413			2.63146	1.22764			2.66042	0.44462			2.65412	0.49563
			-8.00986	0.33755			2.65172	0.95864			2.67786	0.66411			2.64847	1.22766			2.67592	0.44458			2.67113	0.49561
			-7.99108	0.33756			2.66861	0.95866			2.69586	0.66409			2.6656	1.22771			2.69345	0.44454			2.68878	0.49558
			-7.97454	0.33757			2.68417	0.95868			2.71171	0.66404			2.68153	1.22775			2.7108	0.4445			2.70465	0.49554
			-7.95771	0.33758			2.70153	0.95872			2.72935	0.66401			2.69841	1.22777			2.72698	0.44446			2.7212	0.4955
			-7.94082	0.3376			2.71875	0.95875			2.74597	0.664			2.71446	1.22779			2.74384	0.44443			2.73782	0.49547
			-7.92398	0.3376			2.73409	0.95877			2.76197	0.664			2.73226	1.22781			2.76076	0.4444			2.75378	0.49544
			-7.90898	0.3376			2.75185	0.9588			2.77962	0.66401			2.74847	1.22784			2.77783	0.44437			2.7721	0.49541
			-7.89036	0.3376			2.76854	0.95882			2.79691	0.66401			2.76524	1.22787			2.79328	0.44436			2.78801	0.49538
			-7.87501	0.33759			2.7841	0.95885			2.81247	0.664			2.78122	1.22791			2.80959	0.44434			2.80431	0.49536
			-7.85846	0.33758			2.80145	0.95888			2.82925	0.66399			2.79785	1.22792			2.82665	0.44431			2.82144	0.49534
			-7.84088	0.33759			2.81775	0.95889			2.84526	0.66399			2.81485	1.22792			2.84445	0.44426			2.83809	0.4953
			-7.82476	0.33759			2.8345	0.95891			2.86286	0.664			2.832	1.22793			2.86058	0.4442			2.85496	0.49528
			-7.80822	0.3376			2.85111	0.95891			2.87878	0.66401			2.84862	1.22794			2.87638	0.44413			2.87065	0.49526
			-7.79091	0.33761			2.86793	0.95891			2.89585	0.66401			2.86456	1.22797			2.89445	0.44408			2.88722	0.49523
			-7.77512	0.33761			2.88539	0.95891			2.91305	0.66401			2.88232	1.22801			2.91126	0.44406			2.90499	0.49521
			-7.75854	0.33761			2.9016	0.95891			2.92845	0.66401			2.89806	1.22804			2.92689	0.44406			2.92286	0.49516
			-7.7415	0.33759			2.91768	0.95894			2.947	0.66401			2.91541	1.22806			2.94313	0.44406			2.93826	0.49511
			-7.72581	0.33757			2.93487	0.95899			2.96173	0.664			2.93152	1.22809			2.96041	0.44403			2.95492	0.49507
			-7.70785	0.33755			2.95224	0.95905			2.97921	0.664			2.94858	1.2281			2.97757	0.44398			2.9718	0.49504
			-7.69123	0.33754			2.96836	0.95909			2.99561	0.66399			2.96558	1.22813			2.99406	0.44392			2.98765	0.49502
			-7.67494	0.33754			2.98565	0.95911			3.01226	0.66399			2.98117	1.22817			3.01085	0.44386			3.00422	0.495
			-7.65891	0.33754			3.00131	0.95911			3.02991	0.664			2.99834	1.2282			3.02776	0.44383			3.02132	0.49497
			-7.63975	0.33753			3.01816	0.95911			3.04707	0.664			3.01424	1.22824			3.04396	0.44381			3.03801	0.49494
			-7.62538	0.33753			3.03496	0.9591			3.0625	0.664			3.03081	1.22827			3.06062	0.44379			3.05564	0.49491
			-7.60918	0.33754			3.05135	0.9591			3.07969	0.66399			3.04764	1.22831			3.07763	0.44377			3.07229	0.4949
			-7.59141	0.33755			3.06884	0.95911			3.09557	0.66398			3.0638	1.22834			3.09333	0.44374			3.0881	0.49489
			-7.5756	0.33756			3.08463	0.95913			3.11251	0.66399			3.08152	1.22834			3.11008	0.44371			3.10333	0.49487
			-7.55868	0.33756			3.10136	0.95917			3.12968	0.664			3.09824	1.22833			3.12795	0.44369			3.12129	0.49484
			-7.54204	0.33755			3.11794	0.95921			3.14623	0.664			3.1156	1.22832			3.14383	0.44367			3.13836	0.49477
			-7.52476	0.33754			3.13497	0.95925			3.16243	0.664			3.13173	1.22836			3.16085	0.44364			3.15507	0.49472
			-7.50765	0.33753			3.15154	0.95927			3.17807	0.66398			3.14722	1.22839			3.17719	0.44361			3.17154	0.4947
			-7.49052	0.33753			3.16864	0.95928			3.19563	0.66395			3.16472	1.22842			3.19305	0.44357			3.1875	0.49467
			-7.47414	0.33753			3.18586	0.95929			3.21283	0.66392			3.18099	1.22843			3.21043	0.44355			3.20388	0.49464
			-7.45762	0.33752			3.20229	0.95932			3.22903	0.6639			3.19787	1.22842			3.2278	0.44354			3.22045	0.49461
			-7.44074	0.33751			3.2182	0.95936			3.24644	0.66388			3.21413	1.22842			3.24406	0.44352			3.23802	0.49457
			-7.42529	0.33752			3.23471	0.95939			3.26341	0.66388			3.23159	1.22843			3.26022	0.44349			3.25509	0.49454
			-7.4076	0.33755			3.25056	0.9594			3.27996	0.66388			3.24842	1.22846			3.27697	0.44344			3.27166	0.49451
			-7.39183	0.33757			3.26737	0.95941			3.29593	0.66389			3.26519	1.22851			3.29391	0.44338			3.28786	0.49448
			-7.37552	0.33758			3.28458	0.95941			3.31299	0.66391			3.28221	1.22857			3.31169	0.44332			3.30298	0.49443
			-7.35856	0.33757			3.30217	0.95943			3.32961	0.66392			3.29835	1.22863			3.32698	0.44327			3.32069	0.49438
			-7.34177	0.33755			3.31852	0.95947			3.34604	0.66393			3.31412	1.22867			3.34461	0.44323			3.33783	0.49433
			-7.32456	0.33751			3.3343	0.95951			3.36409	0.66394			3.33077	1.22869			3.3596	0.44321			3.35505	0.49431
			-7.30807	0.33749			3.35092	0.95954			3.3798	0.66392			3.34796	1.22869			3.37726	0.4432			3.3714	0.4943
			-7.29095	0.33746			3.36785	0.95956			3.39656	0.6639			3.36479	1.22869			3.39428	0.44317			3.38774	0.49427
			-7.274	0.33745			3.38408	0.95955			3.41382	0.6639			3.38276	1.22871			3.41082	0.44315			3.40502	0.49424
			-7.25808	0.33745			3.40091	0.95955			3.43024	0.66391			3.39796	1.22872			3.42793	0.44313			3.42198	0.4942
			-7.24134	0.33746			3.41816	0.95956			3.44651	0.66391			3.41399	1.22873			3.44396	0.44312			3.4378	0.49418
			-7.22288	0.33744			3.43404	0.95957			3.46344	0.66392			3.43164	1.22875			3.46144	0.44311			3.45504	0.49415
			-7.20709	0.33742			3.45159	0.95959			3.47943	0.66393			3.44865	1.22876			3.47656	0.44308			3.47045	0.49412
			-7.19003	0.33739			3.46803	0.95961			3.496	0.66394			3.46478	1.22878			3.49285	0.44305			3.48896	0.49408
			-7.17452	0.33738			3.48435	0.95964			3.51225	0.66393			3.48264	1.22881			3.50966	0.44302			3.50389	0.49404
			-7.15866	0.33739			3.50178	0.95966			3.5288	0.66389			3.49874	1.22885			3.52638	0.44299			3.52129	0.49399
			-7.14085	0.3374			3.51844	0.95968			3.54599	0.66385			3.5152	1.22888			3.54294	0.44296			3.53883	0.49395
			-7.12496	0.3374			3.53435	0.9597			3.56359	0.66382			3.53066	1.22892			3.56053	0.44291			3.55433	0.49391
			-7.1072	0.33739			3.55086	0.9597			3.58087	0.66379			3.54731	1.22895			3.57704	0.44288			3.57234	0.49389
			-7.0916	0.33738			3.5672	0.9597			3.59696	0.66376			3.56453	1.229			3.59488	0.44283			3.58848	0.49387
			-7.07465	0.33738			3.58481	0.95972			3.61283	0.66374			3.5816	1.22903			3.61104	0.44278			3.60325	0.49386
			-7.0573	0.33739			3.60115	0.95975			3.62941	0.66373			3.59862	1.22904			3.62746	0.44275			3.62108	0.49384
			-7.04152	0.33738			3.61871	0.95979			3.64566	0.66371			3.61509	1.22903			3.64388	0.44272			3.63786	0.49378
			-7.02471	0.33735			3.63454	0.95981			3.66258	0.6637			3.63174	1.22901			3.66024	0.4427			3.65499	0.49373
			-7.00807	0.33732			3.65116	0.95982			3.67874	0.66369			3.64836	1.229			3.67724	0.44269			3.67208	0.49369
			-6.9909	0.33731			3.66874	0.95984			3.69653	0.66369			3.66419	1.22903			3.6943	0.44267			3.68918	0.49366
			-6.97481	0.33729			3.68513	0.95988			3.71346	0.66369			3.68144	1.22908			3.71067	0.44264			3.7052	0.49363
			-6.95834	0.33727			3.70117	0.95991			3.72904	0.6637			3.69909	1.22913			3.7273	0.4426			3.72088	0.4936
			-6.94082	0.33725			3.71723	0.95993			3.74654	0.6637			3.71475	1.22914			3.74416	0.44257			3.73787	0.49356
			-6.92324	0.33723			3.73445	0.95994			3.76299	0.66369			3.73127	1.22914			3.7601	0.44254			3.75479	0.49351
			-6.90773	0.33724			3.75033	0.95995			3.77865	0.66368			3.749	1.22914			3.77709	0.44252			3.77145	0.49347
			-6.89133	0.33726			3.76827	0.95995			3.79585	0.66367			3.76489	1.22916			3.79393	0.44249			3.7883	0.49344
			-6.87531	0.33728			3.78505	0.95996			3.81262	0.66366			3.78128	1.22919			3.81093	0.44246			3.80462	0.49341
			-6.85811	0.33731			3.80149	0.95996			3.82973	0.66367			3.7987	1.22921			3.82741	0.44243			3.82131	0.4934
			-6.84179	0.33732			3.818	0.95996			3.84609	0.66367			3.8148	1.22923			3.84425	0.44238			3.83799	0.49339
			-6.82533	0.33731			3.83478	0.95996			3.86297	0.66366			3.83135	1.22924			3.86129	0.44233			3.85434	0.49336
			-6.80744	0.33729			3.85075	0.95996			3.87873	0.66367			3.84822	1.22924			3.87711	0.44228			3.87191	0.49331
			-6.79086	0.33727			3.86722	0.95997			3.89633	0.66366			3.86541	1.22924			3.89357	0.44224			3.88719	0.49326
			-6.77475	0.33727			3.88542	0.95997			3.91227	0.66368			3.88326	1.22926			3.91068	0.44221			3.90536	0.4932
			-6.75906	0.33727			3.90182	0.95997			3.93058	0.66371			3.89859	1.22928			3.92728	0.44218			3.92175	0.49315
			-6.74205	0.33727			3.91794	0.95999			3.94563	0.66372			3.91554	1.22931			3.94418	0.44215			3.93832	0.49312
			-6.72399	0.33725			3.93447	0.96002			3.9624	0.66373			3.93045	1.22934			3.96181	0.4421			3.95488	0.49311
			-6.70779	0.33722			3.95216	0.96005			3.98011	0.66371			3.94769	1.22938			3.9778	0.44206			3.97224	0.4931
			-6.6914	0.3372			3.96797	0.96008			3.99584	0.66367			3.96458	1.22943			3.99505	0.44202			3.98741	0.49308
			-6.67501	0.33719			3.98504	0.96011			4.0133	0.66363			3.98175	1.22947			4.01136	0.44199			4.00456	0.49304
			-6.65842	0.33716			4.0023	0.96014			4.03025	0.66362			3.99816	1.22948			4.02722	0.44198			4.02206	0.49297
			-6.64205	0.33714			4.01779	0.96016			4.04689	0.66361			4.0149	1.22948			4.04306	0.44196			4.03868	0.49292
			-6.62368	0.33713			4.03478	0.96016			4.06371	0.66362			4.03264	1.22949			4.06001	0.44191			4.05492	0.49288
			-6.60821	0.33713			4.05123	0.96015			4.08107	0.66363			4.04771	1.22952			4.07797	0.44184			4.07184	0.49286
			-6.59137	0.33714			4.06773	0.96016			4.0962	0.66365			4.06494	1.22955			4.09468	0.44177			4.08949	0.49284
			-6.57563	0.33716			4.08476	0.96016			4.1124	0.66367			4.08138	1.22955			4.11152	0.44172			4.10345	0.49282
			-6.55854	0.33716			4.10074	0.96017			4.12845	0.66366			4.09776	1.22953			4.12729	0.4417			4.12169	0.49278
			-6.54086	0.33714			4.11876	0.96019			4.14588	0.66363			4.11493	1.22951			4.14286	0.4417			4.13748	0.49274
			-6.52503	0.33712			4.13455	0.96019			4.16225	0.66361			4.13166	1.2295			4.16008	0.4417			4.1553	0.49271
			-6.50764	0.33709			4.15203	0.96021			4.17913	0.66359			4.14812	1.22952			4.17633	0.44166			4.1716	0.49269
			-6.4911	0.33707			4.16758	0.96022			4.19584	0.66358			4.16429	1.22955			4.19501	0.44162			4.1873	0.49266
			-6.47535	0.33705			4.18439	0.9602			4.2129	0.66359			4.18151	1.22959			4.21136	0.44156			4.20507	0.49262
			-6.45765	0.33705			4.20143	0.96019			4.22854	0.6636			4.19713	1.22962			4.22771	0.44153			4.22128	0.49256
			-6.44066	0.33704			4.21769	0.9602			4.2459	0.66359			4.21513	1.22963			4.24437	0.44151			4.23811	0.49251
			-6.42506	0.33703			4.23564	0.96023			4.26224	0.66356			4.23191	1.22963			4.26071	0.4415			4.25592	0.49248
			-6.40877	0.33703			4.25113	0.96029			4.2803	0.66353			4.24838	1.22963			4.27672	0.44148			4.27239	0.49245
			-6.39133	0.33703			4.26821	0.96033			4.29662	0.66351			4.26471	1.22963			4.29343	0.44143			4.28844	0.49242
			-6.37419	0.33703			4.28342	0.96034			4.31258	0.66351			4.28129	1.22964			4.31073	0.44138			4.30551	0.4924
			-6.35773	0.33702			4.30087	0.96033			4.32902	0.66352			4.29848	1.22966			4.32811	0.44132			4.32253	0.49238
			-6.34034	0.337			4.31733	0.96032			4.34518	0.66352			4.31562	1.22968			4.34365	0.44126			4.33748	0.49235
			-6.32424	0.33698			4.33464	0.96032			4.36265	0.6635			4.33264	1.2297			4.36161	0.44122			4.35541	0.49232
			-6.30741	0.33698			4.35197	0.96032			4.38014	0.66348			4.34831	1.22971			4.37763	0.44119			4.37145	0.49227
			-6.29056	0.33698			4.36779	0.96035			4.3972	0.66346			4.36464	1.22973			4.39393	0.44114			4.38814	0.49221
			-6.27456	0.337			4.38497	0.96036			4.41322	0.66346			4.38204	1.22976			4.41081	0.44112			4.40648	0.49215
			-6.2576	0.33701			4.40194	0.96035			4.42956	0.66347			4.39843	1.2298			4.42812	0.44109			4.42243	0.49211
			-6.24041	0.33701			4.41789	0.96035			4.44611	0.66349			4.41468	1.22984			4.44525	0.44106			4.43909	0.49209
			-6.22436	0.33701			4.43553	0.96034			4.46259	0.66351			4.43051	1.22987			4.46161	0.44104			4.45466	0.49207
			-6.20768	0.33699			4.45143	0.96035			4.47938	0.6635			4.44881	1.22987			4.47805	0.44102			4.47153	0.49204
			-6.19152	0.33698			4.46878	0.96038			4.49589	0.66347			4.46431	1.22986			4.49419	0.44099			4.48787	0.49202
			-6.17489	0.33696			4.48464	0.96041			4.51301	0.66346			4.48181	1.22986			4.51074	0.44096			4.50487	0.492
			-6.15831	0.33692			4.50172	0.96045			4.52903	0.66345			4.49897	1.22987			4.52745	0.44093			4.52153	0.49197
			-6.14072	0.33688			4.51818	0.96049			4.54611	0.66345			4.51442	1.22989			4.54432	0.4409			4.53842	0.49194
			-6.12381	0.33685			4.53492	0.96052			4.56316	0.66344			4.5317	1.22992			4.56114	0.44086			4.55575	0.49188
			-6.10755	0.33684			4.55213	0.96054			4.5801	0.66343			4.54803	1.22994			4.57754	0.44084			4.57212	0.49184
			-6.09197	0.33685			4.56801	0.96055			4.59793	0.66341			4.56258	1.22994			4.59441	0.44083			4.58821	0.4918
			-6.07444	0.33687			4.58468	0.96057			4.6124	0.66341			4.58013	1.22994			4.61044	0.44081			4.60432	0.49175
			-6.05852	0.33689			4.60066	0.96058			4.6288	0.66342			4.59749	1.22992			4.62678	0.44079			4.62069	0.49172
			-6.04134	0.33688			4.61778	0.96057			4.6467	0.66341			4.61437	1.22991			4.644	0.44075			4.63754	0.49168
			-6.02449	0.33685			4.63478	0.96055			4.66254	0.66339			4.6311	1.2299			4.66088	0.44069			4.65606	0.49166
			-6.00641	0.33682			4.6515	0.96054			4.67947	0.66337			4.64855	1.22991			4.67782	0.44063			4.67138	0.49164
			-5.99037	0.33679			4.66811	0.96054			4.6966	0.66333			4.66454	1.22994			4.69461	0.44057			4.68855	0.49162
			-5.97378	0.33678			4.68419	0.96053			4.71235	0.66329			4.68143	1.22998			4.71082	0.44053			4.70471	0.4916
			-5.95735	0.33678			4.70162	0.96052			4.72902	0.66327			4.69846	1.23002			4.72753	0.4405			4.72109	0.49156
			-5.94114	0.3368			4.71797	0.96052			4.74695	0.66325			4.7142	1.23006			4.74336	0.44047			4.73832	0.49151
			-5.92501	0.33681			4.73565	0.96053			4.76375	0.66325			4.73046	1.23008			4.76049	0.44045			4.75538	0.49146
			-5.90874	0.3368			4.75012	0.96055			4.77995	0.66325			4.74721	1.2301			4.77675	0.44041			4.77196	0.49142
			-5.89154	0.33676			4.76784	0.96056			4.79639	0.66325			4.76495	1.23013			4.79357	0.44038			4.78828	0.49139
			-5.87468	0.33668			4.78417	0.96058			4.81338	0.66324			4.78108	1.23016			4.81062	0.44036			4.8053	0.49137
			-5.85839	0.3366			4.80075	0.9606			4.8298	0.66324			4.79774	1.23019			4.82708	0.44034			4.82151	0.49135
			-5.84144	0.33655			4.81812	0.96062			4.84631	0.66324			4.814	1.23021			4.84379	0.44031			4.83891	0.49132
			-5.82455	0.33656			4.83479	0.96063			4.86323	0.66325			4.83005	1.23022			4.86084	0.44026			4.85428	0.4913
			-5.80775	0.33659			4.8502	0.96064			4.87978	0.66325			4.84681	1.23023			4.87864	0.44023			4.87176	0.49127
			-5.79219	0.3366			4.86804	0.96066			4.89634	0.66325			4.86356	1.23022			4.89431	0.4402			4.88742	0.49124
			-5.77496	0.3366			4.8847	0.96069			4.91334	0.66325			4.88194	1.23019			4.91031	0.44018			4.90546	0.49122
			-5.75728	0.33659			4.9017	0.9607			4.92924	0.66323			4.89801	1.23018			4.92691	0.44014			4.92157	0.4912
			-5.74209	0.33659			4.91801	0.96072			4.94572	0.66322			4.91463	1.23018			4.94338	0.4401			4.93812	0.49115
			-5.72504	0.33662			4.93485	0.96073			4.9627	0.66322			4.93115	1.2302			4.96109	0.44006			4.95443	0.4911
			-5.70889	0.33663			4.95114	0.96074			4.97968	0.66322			4.94687	1.23023			4.97832	0.44003			4.97216	0.49106
			-5.69172	0.33663			4.96633	0.96076			4.99641	0.66322			4.9639	1.23027			4.99436	0.43999			4.98787	0.49101
			-5.67424	0.33662			4.98359	0.96076			5.01356	0.66321			4.98156	1.2303			5.01128	0.43994			5.00431	0.49097
			-5.65874	0.33661			5.00146	0.96074			5.02936	0.6632			4.9985	1.23032			5.02822	0.4399			5.02258	0.49095
			-5.64227	0.33661			5.01849	0.96073			5.0466	0.66319			5.01471	1.23032			5.04493	0.43987			5.03865	0.49092
			-5.62437	0.3366			5.03538	0.96073			5.0626	0.66318			5.03134	1.23033			5.06095	0.43985			5.05412	0.49089
			-5.60716	0.33658			5.05066	0.96075			5.07967	0.66318			5.04735	1.23033			5.07802	0.43983			5.07309	0.49085
			-5.59028	0.33656			5.06881	0.96078			5.0956	0.66317			5.06348	1.23035			5.09479	0.43981			5.08907	0.49081
			-5.57509	0.33655			5.08494	0.96079			5.1129	0.66316			5.0808	1.23037			5.1106	0.43977			5.10541	0.49078
			-5.558	0.33657			5.10112	0.96079			5.12959	0.66313			5.09785	1.23039			5.12724	0.43973			5.12342	0.49075
			-5.54144	0.33657			5.117	0.96079			5.14619	0.6631			5.11385	1.23039			5.14462	0.43968			5.13872	0.49072
			-5.52461	0.33656			5.13482	0.9608			5.16369	0.66307			5.13094	1.23039			5.16116	0.43961			5.15548	0.49069
			-5.50778	0.33657			5.15122	0.96081			5.18101	0.66306			5.14756	1.2304			5.17837	0.43955			5.17218	0.49067
			-5.49127	0.33657			5.16771	0.96083			5.19659	0.66306			5.16382	1.23042			5.19452	0.4395			5.18893	0.49065
			-5.47563	0.33657			5.18417	0.96085			5.21301	0.66306			5.18125	1.23044			5.21181	0.43946			5.20419	0.49061
			-5.45842	0.33657			5.20109	0.96087			5.22948	0.66304			5.1972	1.23045			5.22744	0.43943			5.22088	0.49057
			-5.44143	0.33656			5.21879	0.9609			5.2467	0.66303			5.21427	1.23046			5.24356	0.4394			5.23864	0.49051
			-5.42471	0.33652			5.2348	0.96092			5.26439	0.66303			5.23096	1.23047			5.26101	0.43937			5.25552	0.49046
			-5.40767	0.33648			5.25104	0.96091			5.28058	0.66304			5.24799	1.2305			5.2777	0.43933			5.27265	0.49043
			-5.39013	0.33646			5.26706	0.96089			5.29677	0.66306			5.26365	1.23054			5.295	0.43929			5.28863	0.49041
			-5.37566	0.33646			5.28429	0.96087			5.31361	0.66307			5.28135	1.23057			5.31127	0.43924			5.30444	0.49038
			-5.35761	0.33646			5.30227	0.96086			5.33048	0.66307			5.29782	1.23058			5.32781	0.4392			5.32279	0.49035
			-5.34071	0.33647			5.3179	0.96088			5.34662	0.66306			5.3145	1.23057			5.34363	0.43917			5.33821	0.49029
			-5.32466	0.33647			5.33522	0.96091			5.36356	0.66304			5.33181	1.23055			5.3607	0.43916			5.35589	0.49023
			-5.30769	0.33648			5.35171	0.96091			5.37981	0.663			5.34738	1.23053			5.37711	0.43913			5.37202	0.49018
			-5.29125	0.33648			5.36796	0.96091			5.39638	0.66297			5.36397	1.23053			5.39344	0.43909			5.38859	0.49015
			-5.27449	0.33648			5.38476	0.96091			5.41304	0.66296			5.38036	1.23053			5.41071	0.43904			5.40472	0.49013
			-5.25757	0.33647			5.4011	0.96094			5.42986	0.66294			5.39766	1.23056			5.42868	0.439			5.42192	0.49011
			-5.24158	0.33645			5.41739	0.96098			5.44645	0.66293			5.41467	1.23061			5.4447	0.43896			5.43866	0.49009
			-5.22391	0.33643			5.43352	0.96103			5.4644	0.66293			5.43022	1.23066			5.46084	0.43892			5.45517	0.49005
			-5.20643	0.33641			5.45024	0.96104			5.47957	0.66294			5.4473	1.23068			5.47817	0.43889			5.47149	0.48999
			-5.19009	0.33638			5.46719	0.96104			5.49624	0.66293			5.46324	1.23068			5.4929	0.43885			5.48985	0.48993
			-5.17475	0.33636			5.48466	0.96103			5.51341	0.66292			5.48173	1.23066			5.51052	0.43881			5.50587	0.48987
			-5.15777	0.33634			5.50066	0.96101			5.5298	0.6629			5.49778	1.23063			5.52746	0.43877			5.52325	0.48984
			-5.14072	0.33634			5.51722	0.96099			5.54689	0.66286			5.51358	1.23062			5.54451	0.43873			5.53952	0.48982
			-5.12462	0.33635			5.53455	0.96096			5.5628	0.66283			5.53132	1.23062			5.56098	0.4387			5.55497	0.48982
			-5.10746	0.33635			5.55114	0.96094			5.57974	0.66283			5.54691	1.23063			5.57757	0.43867			5.57206	0.4898
			-5.09071	0.33634			5.56829	0.96094			5.59549	0.66283			5.56395	1.23067			5.59355	0.43865			5.58689	0.48977
			-5.07424	0.33634			5.58509	0.96095			5.61285	0.66284			5.57999	1.23072			5.6106	0.43861			5.60445	0.48973
			-5.05778	0.33632			5.60174	0.96097			5.62979	0.66283			5.59709	1.23075			5.6266	0.43858			5.62175	0.48969
			-5.04177	0.33631			5.6185	0.96099			5.64701	0.66281			5.61389	1.23076			5.6437	0.43854			5.63856	0.48966
			-5.02352	0.33631			5.63448	0.96102			5.66382	0.6628			5.63022	1.23074			5.6611	0.4385			5.65581	0.48964
			-5.0077	0.33629			5.65005	0.96107			5.68002	0.66279			5.64775	1.23072			5.67818	0.43846			5.67283	0.48964
			-4.9908	0.33628			5.66659	0.96111			5.69564	0.66279			5.66438	1.23073			5.69459	0.43842			5.68843	0.48963
			-4.9736	0.33627			5.68325	0.96111			5.71297	0.66279			5.6811	1.23074			5.7107	0.43837			5.70507	0.4896
			-4.95724	0.33626			5.7018	0.96108			5.72882	0.66278			5.69825	1.23076			5.72807	0.43835			5.72015	0.48955
			-4.94152	0.33625			5.71807	0.96102			5.74657	0.66277			5.71411	1.23078			5.74375	0.43833			5.73847	0.48947
			-4.92494	0.33626			5.73516	0.96101			5.76335	0.66277			5.73148	1.2308			5.76109	0.43832			5.75532	0.48939
			-4.90728	0.33627			5.75219	0.96102			5.77994	0.66276			5.74716	1.23083			5.77647	0.43829			5.772	0.48933
			-4.89105	0.33626			5.76769	0.96103			5.79687	0.66275			5.76331	1.23086			5.79464	0.43824			5.78914	0.48929
			-4.87321	0.33625			5.78504	0.96105			5.81344	0.66276			5.78087	1.23087			5.81116	0.43819			5.80493	0.48927
			-4.85702	0.33625			5.80107	0.96106			5.82905	0.66277			5.79704	1.23087			5.82828	0.43815			5.82205	0.48926
			-4.84172	0.33626			5.81745	0.96107			5.84565	0.66276			5.81454	1.23087			5.84389	0.43812			5.83876	0.48922
			-4.82437	0.33626			5.83395	0.9611			5.86286	0.66275			5.83131	1.23087			5.86167	0.43809			5.85535	0.48917
			-4.80827	0.33623			5.85137	0.96111			5.87987	0.66271			5.84782	1.23087			5.87805	0.43806			5.87345	0.48914
			-4.79066	0.33619			5.86766	0.96113			5.89742	0.66268			5.86434	1.23087			5.89504	0.43803			5.8883	0.48912
			-4.7746	0.33615			5.88446	0.96115			5.91405	0.66266			5.88007	1.23087			5.91176	0.438			5.90507	0.48911
			-4.75746	0.33613			5.90071	0.96116			5.92924	0.66266			5.89681	1.23087			5.92779	0.43796			5.92132	0.48909
			-4.74069	0.33614			5.91775	0.96116			5.94671	0.66266			5.91353	1.23089			5.94442	0.43791			5.93852	0.48906
			-4.72513	0.33613			5.93408	0.96116			5.96232	0.66268			5.93052	1.23091			5.96154	0.43786			5.9542	0.48901
			-4.70828	0.33611			5.95118	0.96115			5.97923	0.66268			5.94707	1.23092			5.97713	0.43781			5.97174	0.48896
			-4.69116	0.33608			5.96754	0.96115			5.99686	0.66267			5.96373	1.23091			5.99388	0.43776			5.98946	0.48891
			-4.67412	0.33605			5.98369	0.96118			6.01304	0.66264			5.98163	1.2309			6.00977	0.43773			6.00613	0.48888
			-4.65764	0.33603			6.00074	0.96121			6.02937	0.6626			5.9973	1.2309			6.02686	0.43772			6.02243	0.48885
			-4.64113	0.33603			6.01608	0.96121			6.04618	0.66258			6.01352	1.23093			6.04428	0.43771			6.03875	0.48882
			-4.62411	0.33603			6.03288	0.9612			6.06328	0.66257			6.031	1.23099			6.06168	0.43768			6.05479	0.48877
			-4.6082	0.336			6.05115	0.96117			6.07992	0.66259			6.04752	1.23102			6.07808	0.43763			6.07196	0.48874
			-4.59116	0.33599			6.06775	0.96113			6.09615	0.66261			6.06304	1.23104			6.09425	0.43758			6.08883	0.48871
			-4.57391	0.33598			6.08506	0.96114			6.11157	0.66262			6.08061	1.23106			6.11073	0.43754			6.10521	0.48869
			-4.55775	0.33597			6.10119	0.96117			6.12941	0.66261			6.097	1.23105			6.12765	0.4375			6.12185	0.48867
			-4.54138	0.33597			6.11741	0.96121			6.14627	0.6626			6.11278	1.23106			6.14386	0.43746			6.13779	0.48864
			-4.52419	0.33597			6.13366	0.96125			6.1631	0.6626			6.13103	1.23105			6.16106	0.43742			6.15522	0.48862
			-4.50706	0.33597			6.15089	0.96125			6.17981	0.66261			6.14657	1.23102			6.17804	0.43738			6.17238	0.48858
			-4.49153	0.33599			6.16805	0.96123			6.19715	0.66263			6.16499	1.23101			6.19467	0.43735			6.18877	0.48855
			-4.47418	0.33599			6.18497	0.96121			6.21367	0.66263			6.18072	1.231			6.21144	0.43734			6.20552	0.48851
			-4.45749	0.33598			6.20127	0.96121			6.22988	0.66263			6.19752	1.23103			6.22832	0.43732			6.22164	0.48847
			-4.44117	0.33596			6.21771	0.96123			6.24633	0.66262			6.21512	1.23107			6.2444	0.43727			6.23877	0.48843
			-4.42381	0.33593			6.23421	0.96125			6.26299	0.6626			6.2305	1.2311			6.26144	0.43721			6.2551	0.48839
			-4.40738	0.33591			6.25108	0.96127			6.27972	0.66257			6.24722	1.23113			6.27786	0.43714			6.27128	0.48837
			-4.39065	0.33588			6.26749	0.96129			6.29747	0.66255			6.26475	1.23114			6.29482	0.4371			6.28784	0.48833
			-4.37358	0.33587			6.28357	0.9613			6.31337	0.66254			6.27999	1.23113			6.31135	0.43707			6.30386	0.48829
			-4.35752	0.33585			6.29967	0.9613			6.33046	0.66255			6.29594	1.23112			6.32663	0.43704			6.32258	0.48825
			-4.34169	0.33585			6.31835	0.96127			6.34668	0.66256			6.31297	1.2311			6.34366	0.43702			6.33871	0.48819
			-4.32374	0.33584			6.33446	0.96125			6.36294	0.66256			6.32982	1.23111			6.36136	0.43699			6.35486	0.48816
			-4.3066	0.33584			6.35177	0.96122			6.38058	0.66253			6.34643	1.23112			6.37802	0.43695			6.37198	0.48813
			-4.28971	0.33583			6.36702	0.9612			6.39746	0.6625			6.36348	1.23114			6.39431	0.43692			6.38708	0.4881
			-4.27391	0.33584			6.3843	0.9612			6.41372	0.66247			6.38154	1.23116			6.41128	0.43687			6.40594	0.48807
			-4.25744	0.33585			6.40121	0.9612			6.42957	0.66247			6.39682	1.23116			6.42742	0.43682			6.42258	0.48805
			-4.24192	0.33584			6.41788	0.9612			6.44725	0.66247			6.41307	1.23116			6.4443	0.43677			6.43936	0.48802
			-4.22456	0.33582			6.43437	0.96122			6.46313	0.66247			6.43059	1.23115			6.46087	0.43672			6.45587	0.48801
			-4.20717	0.3358			6.45139	0.96124			6.47989	0.66247			6.44724	1.23114			6.47733	0.43666			6.47166	0.48798
			-4.19121	0.33578			6.4673	0.96123			6.4957	0.66247			6.46349	1.23115			6.49397	0.43662			6.48815	0.48794
			-4.1737	0.33577			6.48516	0.96122			6.51147	0.66247			6.48067	1.23116			6.51035	0.43658			6.5062	0.4879
			-4.15705	0.33575			6.50127	0.96122			6.5295	0.66245			6.49676	1.23117			6.52722	0.43656			6.52207	0.48787
			-4.14092	0.33573			6.51828	0.96123			6.54547	0.66241			6.51427	1.23118			6.54438	0.43654			6.53859	0.48785
			-4.12418	0.33571			6.53433	0.96124			6.56296	0.66238			6.53135	1.23119			6.5611	0.43651			6.55613	0.48783
			-4.10776	0.3357			6.55104	0.96126			6.58067	0.66235			6.54778	1.23122			6.57805	0.43647			6.57323	0.4878
			-4.09109	0.33569			6.56792	0.96127			6.59666	0.66234			6.56361	1.23126			6.59475	0.43644			6.58945	0.48776
			-4.07488	0.33568			6.58478	0.96128			6.6133	0.66236			6.58017	1.23127			6.61062	0.4364			6.60619	0.48772
			-4.05621	0.33566			6.60192	0.96129			6.62983	0.66238			6.59701	1.23126			6.62786	0.43637			6.62265	0.48769
			-4.04142	0.33564			6.61852	0.9613			6.64679	0.66239			6.61432	1.23125			6.64432	0.43636			6.63869	0.48767
			-4.02413	0.33561			6.63424	0.96133			6.66368	0.66239			6.63092	1.23124			6.66119	0.43633			6.65574	0.48765
			-4.0067	0.3356			6.65041	0.96132			6.67919	0.66237			6.64661	1.23123			6.67829	0.43631			6.67156	0.48762
			-3.99028	0.33559			6.66683	0.9613			6.69633	0.66236			6.66375	1.23122			6.69494	0.43628			6.68945	0.48757
			-3.97435	0.33559			6.68432	0.96127			6.71253	0.66235			6.6806	1.23123			6.71108	0.43622			6.70563	0.48751
			-3.95777	0.3356			6.70152	0.96124			6.72896	0.66235			6.6968	1.23125			6.72784	0.43617			6.72239	0.48747
			-3.94067	0.3356			6.71793	0.96122			6.74637	0.66234			6.71336	1.23129			6.74606	0.43612			6.73852	0.48743
			-3.92435	0.33559			6.73513	0.96121			6.7631	0.66233			6.72991	1.23133			6.76167	0.43607			6.75557	0.48741
			-3.90757	0.33556			6.75209	0.96122			6.77945	0.66232			6.74736	1.23136			6.77769	0.43604			6.77154	0.48739
			-3.8905	0.33551			6.76828	0.96122			6.79626	0.66231			6.76331	1.23136			6.79433	0.43602			6.78902	0.48736
			-3.87428	0.33548			6.78475	0.96125			6.81311	0.66231			6.78022	1.23137			6.81084	0.436			6.80467	0.48733
			-3.85681	0.33547			6.80059	0.96128			6.82959	0.66231			6.79774	1.23137			6.82752	0.43596			6.82284	0.4873
			-3.8398	0.33547			6.81762	0.96129			6.84713	0.66231			6.81328	1.23138			6.84431	0.4359			6.83881	0.48728
			-3.82416	0.33549			6.83373	0.96133			6.86287	0.66231			6.82974	1.23138			6.8613	0.43584			6.85546	0.48724
			-3.80738	0.33548			6.85235	0.96135			6.88021	0.66229			6.84676	1.23136			6.87788	0.43579			6.87278	0.4872
			-3.7895	0.33546			6.86809	0.96135			6.89695	0.66227			6.86376	1.23133			6.89436	0.43575			6.88884	0.48715
			-3.77358	0.33543			6.88394	0.96134			6.91246	0.66224			6.88115	1.23131			6.91223	0.43573			6.90588	0.4871
			-3.7579	0.33541			6.90068	0.96131			6.92991	0.66223			6.897	1.23131			6.92834	0.43569			6.92247	0.48705
			-3.74028	0.3354			6.91768	0.96127			6.94588	0.66222			6.91425	1.23132			6.9439	0.43564			6.93898	0.487
			-3.72476	0.33539			6.93331	0.96127			6.96369	0.66221			6.93067	1.23135			6.96127	0.43557			6.95442	0.48696
			-3.70726	0.33538			6.95193	0.9613			6.98067	0.66219			6.94654	1.23138			6.97835	0.43551			6.97219	0.48693
			-3.691	0.33536			6.96838	0.96132			6.99611	0.66218			6.96296	1.23139			6.99443	0.43545			6.98853	0.4869
			-3.67517	0.33534			6.98503	0.96132			7.01237	0.66217			6.97933	1.23139			7.01083	0.43541			7.00502	0.48687
			-3.65832	0.33532			7.00084	0.96132			7.02987	0.66216			6.99695	1.23136			7.02768	0.43537			7.0227	0.48684
			-3.64043	0.33529			7.0175	0.96131			7.04649	0.66214			7.01293	1.23134			7.04358	0.43532			7.03838	0.4868
			-3.62315	0.33527			7.03465	0.96131			7.06368	0.66213			7.03015	1.23132			7.06184	0.43528			7.05599	0.48675
			-3.60618	0.33526			7.05069	0.96134			7.07994	0.66212			7.04704	1.23132			7.07826	0.43525			7.07288	0.48669
			-3.59006	0.33526			7.06808	0.96137			7.09747	0.66212			7.0636	1.23132			7.09483	0.43523			7.08987	0.48664
			-3.5743	0.33527			7.08427	0.96137			7.11336	0.66213			7.07983	1.23133			7.11198	0.4352			7.10607	0.48662
			-3.5579	0.33526			7.10231	0.96138			7.12975	0.66213			7.09757	1.23135			7.12742	0.43517			7.12218	0.48661
			-3.54105	0.33525			7.11764	0.96138			7.14527	0.66213			7.11281	1.23136			7.14375	0.43511			7.1376	0.48661
			-3.52464	0.33523			7.13419	0.96137			7.16287	0.66212			7.12964	1.23136			7.16095	0.43505			7.15523	0.4866
			-3.50698	0.33521			7.15077	0.96138			7.17951	0.66211			7.14636	1.23137			7.17817	0.43501			7.17174	0.48657
			-3.49015	0.33519			7.16813	0.96138			7.19642	0.6621			7.16423	1.23137			7.19366	0.43496			7.18823	0.48652
			-3.47401	0.33517			7.18448	0.96136			7.21447	0.66209			7.1801	1.23137			7.21093	0.43493			7.20642	0.48647
			-3.45616	0.33517			7.20034	0.96134			7.22982	0.66209			7.19736	1.23137			7.228	0.43489			7.22293	0.48641
			-3.44081	0.33516			7.2178	0.96133			7.24669	0.6621			7.21407	1.23137			7.2441	0.43485			7.2389	0.48636
			-3.42368	0.33515			7.23508	0.96133			7.26329	0.6621			7.23006	1.23136			7.26174	0.43482			7.25562	0.48632
			-3.40758	0.33513			7.25132	0.96134			7.27916	0.6621			7.24705	1.23136			7.2779	0.43479			7.27243	0.48628
			-3.39104	0.33511			7.26767	0.96135			7.29639	0.66209			7.26359	1.23137			7.29434	0.43475			7.28936	0.48625
			-3.37476	0.33508			7.28439	0.96136			7.31238	0.66208			7.28026	1.23138			7.311	0.4347			7.30526	0.48622
			-3.35736	0.33508			7.30084	0.96136			7.33103	0.66206			7.29693	1.23138			7.32779	0.43465			7.32282	0.48618
			-3.34004	0.33507			7.31804	0.96135			7.34597	0.66206			7.31402	1.23139			7.34502	0.43461			7.33925	0.48614
			-3.32331	0.33507			7.33556	0.96133			7.36329	0.66205			7.33088	1.2314			7.36084	0.43458			7.35661	0.48612
			-3.30731	0.33504			7.35207	0.96131			7.37976	0.66203			7.34733	1.23143			7.37773	0.43454			7.37322	0.48609
			-3.28998	0.33501			7.36842	0.9613			7.39626	0.66199			7.3633	1.23144			7.39427	0.4345			7.38917	0.48607
			-3.27364	0.33498			7.38456	0.96132			7.41355	0.66195			7.3797	1.23145			7.41104	0.43445			7.40598	0.48605
			-3.25694	0.33498			7.40199	0.96134			7.4316	0.66195			7.39608	1.23143			7.42754	0.43439			7.42181	0.486
			-3.24071	0.33499			7.4182	0.96134			7.44694	0.66197			7.41348	1.23141			7.44512	0.43433			7.43767	0.48595
			-3.22384	0.33501			7.43546	0.96132			7.46338	0.662			7.43057	1.2314			7.46122	0.4343			7.45553	0.4859
			-3.20703	0.33501			7.45153	0.96129			7.47947	0.66201			7.44672	1.2314			7.47837	0.43428			7.47243	0.48585
			-3.19136	0.335			7.46832	0.96128			7.49698	0.662			7.46313	1.2314			7.49461	0.43426			7.48958	0.48581
			-3.17456	0.33496			7.48435	0.96131			7.5148	0.66197			7.48027	1.2314			7.51105	0.43423			7.50705	0.48579
			-3.15753	0.33491			7.50122	0.96135			7.53079	0.66197			7.4962	1.23141			7.52737	0.43419			7.52185	0.48577
			-3.14006	0.33485			7.51811	0.96138			7.54645	0.66197			7.51309	1.23142			7.54421	0.43414			7.53928	0.48575
			-3.12356	0.33482			7.5343	0.96139			7.56345	0.66197			7.52964	1.23141			7.56178	0.4341			7.55573	0.48571
			-3.10502	0.3348			7.55138	0.9614			7.57973	0.66195			7.54682	1.23138			7.57824	0.43405			7.57284	0.48567
			-3.08977	0.33481			7.56886	0.96139			7.59592	0.66193			7.56336	1.23134			7.59579	0.43401			7.58912	0.48563
			-3.07312	0.33482			7.58488	0.96139			7.61385	0.66192			7.58052	1.23131			7.61149	0.43395			7.60561	0.4856
			-3.0577	0.3348			7.60107	0.96137			7.62972	0.66191			7.59576	1.23131			7.62724	0.4339			7.62199	0.48558
			-3.0416	0.33477			7.61792	0.96136			7.64623	0.6619			7.61375	1.23132			7.6443	0.43385			7.63817	0.48556
			-3.02523	0.33476			7.63415	0.96135			7.66354	0.66188			7.63017	1.23132			7.66115	0.43382			7.6559	0.48554
			-3.00705	0.33475			7.65056	0.96135			7.67966	0.66186			7.64619	1.23134			7.67852	0.4338			7.67328	0.48552
			-2.99006	0.33473			7.66719	0.96135			7.69704	0.66186			7.66282	1.23136			7.69429	0.43377			7.68884	0.48547
			-2.97278	0.33472			7.68465	0.96134			7.71437	0.66188			7.67957	1.23139			7.71156	0.43373			7.70561	0.4854
			-2.95678	0.33471			7.70073	0.96133			7.72999	0.66189			7.69603	1.23142			7.7285	0.43369			7.72202	0.48532
			-2.94038	0.3347			7.7178	0.96132			7.74549	0.66189			7.71308	1.23141			7.74427	0.43366			7.7394	0.48525
			-2.92349	0.33467			7.73421	0.96132			7.76224	0.66185			7.73011	1.23139			7.76145	0.43362			7.75637	0.4852
			-2.90703	0.33463			7.75087	0.96133			7.77855	0.6618			7.74669	1.23135			7.77747	0.43356			7.77252	0.48516
			-2.8911	0.3346			7.76853	0.96135			7.79613	0.66176			7.76338	1.23131			7.79552	0.43349			7.78966	0.48516
			-2.87348	0.33457			7.78468	0.96135			7.81307	0.66173			7.78059	1.23131			7.8122	0.43342			7.8052	0.48516
			-2.85631	0.33456			7.80101	0.96137			7.83005	0.6617			7.79686	1.23131			7.82837	0.43339			7.82187	0.48515
			-2.8404	0.33456			7.81798	0.96138			7.84704	0.66169			7.81389	1.23134			7.84534	0.43338			7.83932	0.48514
			-2.82338	0.33454			7.83412	0.96139			7.86297	0.66169			7.83022	1.23136			7.8615	0.43337			7.85679	0.4851
			-2.80706	0.33452			7.8515	0.9614			7.87997	0.6617			7.84666	1.23136			7.87779	0.43335			7.87158	0.48504
			-2.79123	0.33449			7.86754	0.96139			7.8964	0.66172			7.86395	1.23135			7.89442	0.43332			7.8886	0.485
			-2.77289	0.33447			7.88445	0.96139			7.91284	0.66171			7.88078	1.23136			7.91126	0.43327			7.90564	0.48496
			-2.757	0.33447			7.90095	0.96139			7.92943	0.6617			7.89676	1.23138			7.92774	0.43321			7.92178	0.48491
			-2.74037	0.33448			7.91771	0.96139			7.94714	0.66168			7.91242	1.23142			7.94516	0.43315			7.93918	0.48487
			-2.72374	0.33449			7.93574	0.96139			7.96364	0.66166			7.93079	1.23144			7.96084	0.4331			7.95564	0.48484
			-2.7072	0.33449			7.95215	0.96137			7.97977	0.66165			7.94625	1.23143			7.97711	0.43305			7.97233	0.48482
			-2.69083	0.33448			7.96691	0.96136			7.99673	0.66164			7.96289	1.23143			7.99442	0.43301			7.98931	0.4848
			-2.67421	0.33447			7.98471	0.96134			8.01329	0.66164			7.97933	1.23142			8.01188	0.43295			8.00564	0.48478
			-2.65736	0.33443			8.00112	0.96132			8.03013	0.66163			7.99636	1.23141			8.02803	0.43288			8.02246	0.48474
			-2.64003	0.33439			8.01816	0.96131			8.04594	0.66163			8.0136	1.2314			8.0444	0.43283			8.0386	0.48469
			-2.62272	0.33435			8.03461	0.96131			8.06399	0.66164			8.03019	1.23137			8.06176	0.43277			8.05579	0.48465
			-2.60667	0.33431			8.05214	0.96131			8.08074	0.66163			8.04725	1.23134			8.07752	0.43273			8.07318	0.48461
			-2.58995	0.3343			8.06808	0.96134			8.09666	0.66163			8.063	1.23133			8.09469	0.43269			8.08893	0.48457
			-2.57334	0.33431			8.08423	0.96135			8.11238	0.66162			8.08104	1.23136			8.11221	0.43264			8.10633	0.48455
			-2.55698	0.33431			8.10043	0.96136			8.12922	0.66159			8.09623	1.2314			8.12883	0.43261			8.12218	0.48452
			-2.54052	0.33428			8.1172	0.96138			8.14709	0.66157			8.11333	1.23141			8.14534	0.43258			8.13843	0.48451
			-2.5232	0.33421			8.13448	0.96138			8.16355	0.66154			8.12963	1.2314			8.16065	0.43256			8.15604	0.48449
			-2.5069	0.33414			8.15185	0.9614			8.18024	0.66152			8.14682	1.23138			8.17904	0.43252			8.17184	0.48446
			-2.49063	0.33409			8.16807	0.96142			8.19756	0.66151			8.1617	1.23136			8.1947	0.43248			8.18876	0.48442
			-2.4728	0.3341			8.18375	0.9614			8.21348	0.66149			8.18005	1.23134			8.21151	0.43243			8.20458	0.48439
			-2.45735	0.33413			8.20065	0.96135			8.23069	0.66148			8.19516	1.23132			8.22786	0.43239			8.22107	0.48434
			-2.44124	0.33414			8.21772	0.96129			8.24723	0.66148			8.21275	1.23131			8.24456	0.43235			8.2385	0.48429
			-2.42346	0.33412			8.23457	0.96125			8.26373	0.66146			8.2297	1.23132			8.26172	0.43231			8.25596	0.48425
			-2.40716	0.33409			8.25124	0.96124			8.28022	0.66145			8.24646	1.23132			8.27813	0.43226			8.27328	0.48422
			-2.3896	0.33406			8.26888	0.96126			8.29759	0.66141			8.26361	1.23132			8.29455	0.43223			8.28957	0.48418
			-2.37308	0.33405			8.2841	0.96128			8.31285	0.66138			8.27962	1.23131			8.31204	0.43219			8.30562	0.48416
			-2.35665	0.33405			8.3009	0.96128			8.33061	0.66137			8.2959	1.2313			8.32766	0.43215			8.32311	0.48414
			-2.34024	0.33406			8.31802	0.96126			8.34625	0.66135			8.31322	1.23129			8.34466	0.43211			8.3392	0.48413
			-2.32451	0.33406			8.3344	0.96124			8.36329	0.66135			8.3304	1.23128			8.36213	0.43207			8.35569	0.48412
			-2.30769	0.33406			8.35046	0.96124			8.38058	0.66136			8.34697	1.23127			8.37888	0.43203			8.37214	0.48409
			-2.29063	0.33405			8.36759	0.96126			8.39674	0.66135			8.36273	1.23127			8.39423	0.432			8.3894	0.48406
			-2.27447	0.33401			8.38441	0.96128			8.4122	0.66134			8.37929	1.23128			8.41161	0.43197			8.4058	0.48402
			-2.25676	0.33396			8.40085	0.9613			8.43027	0.66132			8.39664	1.23129			8.42768	0.43193			8.42179	0.48398
			-2.23987	0.33393			8.41786	0.96129			8.44606	0.66129			8.4131	1.23131			8.44372	0.43187			8.43876	0.48393
			-2.22305	0.33391			8.43428	0.96127			8.46321	0.66126			8.42991	1.23133			8.46144	0.43181			8.4561	0.48388
			-2.20781	0.3339			8.45206	0.96126			8.48066	0.66125			8.4461	1.23132			8.47717	0.43175			8.47198	0.48384
			-2.19034	0.3339			8.46789	0.96125			8.49721	0.66123			8.46242	1.23131			8.49485	0.43168			8.48935	0.4838
			-2.1743	0.33389			8.48431	0.96125			8.51302	0.66121			8.48006	1.23131			8.51187	0.43162			8.50597	0.48379
			-2.15782	0.33387			8.50069	0.96126			8.52988	0.6612			8.49684	1.2313			8.52917	0.43156			8.52186	0.48377
			-2.14063	0.33385			8.51741	0.96126			8.54665	0.6612			8.51354	1.23129			8.54473	0.43153			8.53907	0.48374
			-2.1229	0.33384			8.53449	0.96127			8.56343	0.66121			8.53032	1.23129			8.56124	0.43154			8.55492	0.48369
			-2.10671	0.33381			8.55042	0.96128			8.58116	0.66121			8.54617	1.23128			8.57778	0.43154			8.57314	0.48363
			-2.08983	0.33379			8.56764	0.96129			8.59671	0.66122			8.56327	1.23128			8.59492	0.43152			8.58978	0.48359
			-2.0738	0.33375			8.58427	0.9613			8.61378	0.66122			8.57927	1.23127			8.61156	0.4315			8.60693	0.48356
			-2.05677	0.33372			8.60049	0.9613			8.63061	0.66121			8.59579	1.23124			8.62795	0.43145			8.62252	0.48354
			-2.03972	0.33369			8.61757	0.96131			8.64654	0.6612			8.61342	1.23121			8.64426	0.43141			8.63856	0.48351
			-2.02424	0.33368			8.63453	0.96129			8.66335	0.66118			8.62989	1.2312			8.66062	0.43137			8.65597	0.48346
			-2.00807	0.33368			8.65131	0.96127			8.68007	0.66116			8.64592	1.23119			8.67772	0.43134			8.67238	0.48342
			-1.99146	0.33367			8.66815	0.96126			8.6972	0.66116			8.66252	1.23119			8.69478	0.4313			8.68951	0.48338
			-1.97393	0.33365			8.68447	0.96126			8.71307	0.66117			8.67942	1.23118			8.71138	0.43124			8.70626	0.48333
			-1.95657	0.33361			8.70008	0.96127			8.72928	0.66119			8.69596	1.23117			8.72785	0.43117			8.72328	0.48328
			-1.93996	0.33357			8.71809	0.96127			8.74632	0.66119			8.71374	1.23115			8.74496	0.43109			8.73868	0.48324
			-1.92231	0.33354			8.73392	0.96125			8.76275	0.66116			8.73054	1.23114			8.76119	0.43103			8.75686	0.48321
			-1.90655	0.33351			8.75095	0.96125			8.78063	0.66111			8.74626	1.23114			8.77876	0.431			8.77219	0.48322
			-1.89063	0.33349			8.76793	0.96125			8.79582	0.66108			8.76358	1.23115			8.79521	0.43097			8.78844	0.48323
			-1.87351	0.33347			8.78458	0.96125			8.81331	0.66106			8.77997	1.23114			8.81179	0.43094			8.80413	0.48321
			-1.85652	0.33346			8.8016	0.96125			8.82944	0.66105			8.79636	1.23112			8.82815	0.4309			8.82216	0.48316
			-1.84044	0.33345			8.81851	0.96125			8.84564	0.66105			8.81328	1.23109			8.84446	0.43086			8.83956	0.48308
			-1.82328	0.33344			8.83544	0.96126			8.86296	0.66104			8.83042	1.23107			8.86086	0.43082			8.85571	0.48302
			-1.80666	0.33344			8.8506	0.96127			8.88047	0.661			8.84565	1.23105			8.8781	0.43079			8.87257	0.48296
			-1.7898	0.33342			8.86738	0.96128			8.89652	0.66097			8.86237	1.23105			8.89404	0.43075			8.89046	0.48292
			-1.77395	0.33342			8.88408	0.96129			8.9137	0.66095			8.87968	1.23103			8.9119	0.4307			8.90639	0.48289
			-1.75621	0.33344			8.90154	0.96129			8.93034	0.66091			8.89677	1.23101			8.92948	0.43064			8.92283	0.48287
			-1.74019	0.33346			8.91725	0.96127			8.94763	0.66089			8.91422	1.23101			8.94506	0.43059			8.93925	0.48286
			-1.72348	0.33348			8.93394	0.96124			8.96261	0.66089			8.93036	1.23103			8.96198	0.43056			8.95439	0.48282
			-1.70648	0.33346			8.95064	0.9612			8.9796	0.6609			8.94621	1.23105			8.97759	0.43052			8.97222	0.48275
			-1.69105	0.33342			8.96795	0.96117			8.99692	0.66092			8.96248	1.23105			8.99469	0.43048			8.98916	0.48268
			-1.67424	0.33337			8.98483	0.96117			9.0129	0.66092			8.97933	1.23102			9.01127	0.43043			9.00689	0.48264
			-1.6576	0.33333			9.00112	0.9612			9.02999	0.66092			8.99625	1.231			9.02855	0.43039			9.02267	0.48263
			-1.64095	0.33329			9.01835	0.96122			9.04672	0.66091			9.01294	1.23097			9.04486	0.43035			9.03984	0.4826
			-1.62192	0.33327			9.0345	0.96122			9.06396	0.66089			9.02908	1.23095			9.06105	0.4303			9.05547	0.48257
			-1.60682	0.33325			9.05118	0.9612			9.08169	0.66087			9.04642	1.23093			9.07809	0.43027			9.07266	0.48252
			-1.58996	0.33325			9.06742	0.96119			9.09708	0.66084			9.06361	1.23091			9.09536	0.43024			9.09012	0.48249
			-1.5738	0.33325			9.08404	0.9612			9.11402	0.66082			9.08	1.23091			9.11121	0.43019			9.10587	0.48246
			-1.55703	0.33324			9.10042	0.96121			9.13017	0.6608			9.09688	1.23093			9.12859	0.43015			9.12255	0.48245
			-1.5409	0.33321			9.11748	0.96122			9.14679	0.6608			9.11233	1.23092			9.14486	0.43009			9.13874	0.48241
			-1.52376	0.33318			9.13387	0.96122			9.16318	0.6608			9.1288	1.23092			9.16166	0.43005			9.15549	0.48237
			-1.50619	0.33314			9.15067	0.9612			9.17996	0.66079			9.14648	1.23091			9.17868	0.43002			9.17281	0.48232
			-1.48879	0.3331			9.16823	0.96117			9.19655	0.66078			9.16275	1.23088			9.19445	0.43001			9.18879	0.48227
			-1.4736	0.33308			9.18414	0.96113			9.21376	0.66077			9.17993	1.23086			9.21109	0.42997			9.20506	0.48222
			-1.45622	0.33306			9.20166	0.9611			9.23023	0.66074			9.19656	1.23084			9.22776	0.42993			9.22228	0.48217
			-1.44031	0.33306			9.21819	0.9611			9.24733	0.66072			9.21365	1.23082			9.24473	0.42986			9.24002	0.48212
			-1.42331	0.33306			9.23398	0.96113			9.26335	0.6607			9.22941	1.23081			9.26179	0.4298			9.25593	0.48208
			-1.40829	0.33306			9.25092	0.96115			9.28073	0.66068			9.24602	1.2308			9.27765	0.42976			9.27242	0.48204
			-1.39064	0.33302			9.26699	0.96116			9.29637	0.66067			9.2628	1.23079			9.29424	0.4297			9.28952	0.482
			-1.37344	0.33296			9.28366	0.96115			9.31371	0.66067			9.2794	1.23079			9.31192	0.42964			9.30589	0.48196
			-1.3565	0.33289			9.30071	0.96112			9.32967	0.66066			9.29509	1.2308			9.32878	0.42959			9.32329	0.48193
			-1.33989	0.33284			9.31828	0.96109			9.34747	0.66064			9.31274	1.23082			9.34496	0.42953			9.34024	0.48191
			-1.32318	0.33281			9.33499	0.96108			9.36358	0.66061			9.32903	1.23083			9.3614	0.42949			9.3557	0.48189
			-1.30659	0.33279			9.35182	0.96108			9.3805	0.66057			9.34654	1.23083			9.37852	0.42945			9.37221	0.48188
			-1.29061	0.33276			9.36657	0.96108			9.39653	0.66055			9.36275	1.23082			9.39545	0.42937			9.38939	0.48184
			-1.27343	0.33273			9.38398	0.96111			9.41369	0.66054			9.37962	1.23081			9.41108	0.42931			9.40527	0.48179
			-1.25564	0.33269			9.40093	0.96114			9.42987	0.66055			9.39505	1.23078			9.42845	0.42926			9.42248	0.48174
			-1.23981	0.33267			9.41755	0.96116			9.44736	0.66055			9.41267	1.23077			9.44354	0.42923			9.43998	0.48169
			-1.22242	0.33267			9.43467	0.96116			9.46292	0.66055			9.4293	1.23077			9.46212	0.42921			9.45587	0.48165
			-1.2064	0.33268			9.45129	0.96113			9.47958	0.66053			9.44548	1.23077			9.47799	0.42918			9.4727	0.48163
			-1.18989	0.33268			9.46816	0.9611			9.49675	0.6605			9.46262	1.23077			9.49427	0.42914			9.49001	0.48162
			-1.17293	0.33267			9.48412	0.96108			9.51392	0.66045			9.47851	1.23076			9.51205	0.4291			9.50562	0.48162
			-1.15782	0.33266			9.50122	0.96109			9.53127	0.66041			9.49569	1.23073			9.52848	0.42904			9.52173	0.48161
			-1.14096	0.33262			9.5175	0.96111			9.54709	0.6604			9.51159	1.23069			9.54422	0.42897			9.5386	0.48158
			-1.12414	0.33258			9.53432	0.96114			9.56363	0.66039			9.52888	1.23066			9.56197	0.42891			9.55528	0.48153
			-1.10695	0.33256			9.5504	0.96117			9.58017	0.66039			9.54606	1.23063			9.57878	0.42886			9.57252	0.48146
			-1.08945	0.33253			9.56712	0.96118			9.597	0.66039			9.5627	1.23063			9.59469	0.42882			9.58943	0.48139
			-1.07265	0.33249			9.58395	0.96117			9.61349	0.66038			9.5792	1.23064			9.61167	0.42878			9.60568	0.48133
			-1.05667	0.33248			9.60071	0.96118			9.63006	0.66036			9.59683	1.23066			9.62867	0.42873			9.62233	0.4813
			-1.03928	0.33246			9.61711	0.96117			9.64691	0.66036			9.61159	1.23069			9.6445	0.42868			9.63827	0.48127
			-1.02303	0.33246			9.63222	0.96115			9.66385	0.66036			9.62889	1.23069			9.66111	0.42862			9.65521	0.48123
			-1.00692	0.33247			9.65102	0.96114			9.68046	0.66036			9.64547	1.23069			9.67732	0.42857			9.67286	0.48118
			-0.99014	0.33245			9.66701	0.96112			9.69727	0.66036			9.66196	1.23067			9.69513	0.42852			9.68968	0.48113
			-0.97489	0.33243			9.68394	0.9611			9.71401	0.66036			9.67875	1.23064			9.71209	0.42846			9.70617	0.48109
			-0.95749	0.33239			9.70169	0.96108			9.72972	0.66033			9.69582	1.23061			9.72809	0.4284			9.72243	0.48106
			-0.94054	0.33235			9.71818	0.96108			9.74756	0.66032			9.71262	1.23057			9.7456	0.42833			9.73826	0.48107
			-0.92324	0.33232			9.73269	0.96109			9.7634	0.66029			9.73084	1.23054			9.76113	0.42827			9.75506	0.48108
			-0.90684	0.33229			9.74974	0.9611			9.78011	0.66027			9.7463	1.23052			9.77758	0.42822			9.77178	0.48107
			-0.89081	0.33226			9.76743	0.9611			9.79712	0.66024			9.76308	1.23053			9.79473	0.42818			9.78776	0.48103
			-0.87278	0.33223			9.78385	0.96109			9.81402	0.66022			9.7795	1.23056			9.81206	0.42816			9.80567	0.48098
			-0.85606	0.33218			9.80185	0.96109			9.83057	0.6602			9.79607	1.23058			9.82863	0.42813			9.82281	0.48094
			-0.83925	0.33215			9.81675	0.96108			9.84702	0.66021			9.81144	1.23057			9.84537	0.4281			9.83986	0.48089
			-0.82291	0.33211			9.83393	0.96108			9.86386	0.66021			9.82845	1.23055			9.86076	0.42807			9.85642	0.48086
			-0.80675	0.33209			9.85131	0.96107			9.88022	0.6602			9.84494	1.23053			9.87804	0.42804			9.87334	0.48082
			-0.78876	0.33208			9.86707	0.96106			9.89643	0.66017			9.86157	1.23052			9.89431	0.428			9.8894	0.4808
			-0.77201	0.33209			9.88378	0.96105			9.91321	0.66012			9.8792	1.23051			9.91026	0.42795			9.90583	0.4808
			-0.75595	0.33208			9.90113	0.96103			9.9308	0.66008			9.89612	1.23048			9.92757	0.42788			9.92255	0.4808
			-0.73892	0.33205			9.91728	0.96101			9.9478	0.66006			9.91351	1.23044			9.944	0.4278			9.93887	0.48078
			-0.72235	0.33201			9.93472	0.96099			9.96246	0.66006			9.92944	1.23042			9.96098	0.42773			9.95548	0.48073
			-0.7057	0.33198			9.95097	0.961			9.97918	0.66005			9.94635	1.23043			9.97825	0.42767			9.9718	0.48066
			-0.6894	0.33197			9.96729	0.96105			9.99649	0.66002			9.96254	1.23045			9.99594	0.42762			9.98954	0.48058
			-0.67272	0.33195			9.98436	0.96108			10.0135	0.65999			9.97922	1.23047			10.0117	0.42758			10.0066	0.48053
			-0.65529	0.33193			10.0007	0.96109			10.0309	0.65996			9.99593	1.23048			10.0284	0.42754			10.0231	0.48051
			-0.63906	0.33189			10.0176	0.96111			10.0472	0.65995			10.013	1.23048			10.0456	0.4275			10.0388	0.4805
			-0.62301	0.33184			10.0342	0.96112			10.0639	0.65994			10.0291	1.23046			10.0626	0.42746			10.0554	0.48047
			-0.60602	0.33179			10.0512	0.96114			10.0805	0.65993			10.0448	1.23043			10.0775	0.42742			10.0711	0.48044
			-0.58961	0.33175			10.0671	0.96115			10.0968	0.6599			10.0621	1.23038			10.0945	0.42738			10.0894	0.4804
			-0.57276	0.33171			10.084	0.96114			10.1126	0.65987			10.0786	1.23031			10.1112	0.42734			10.1068	0.48036
			-0.55677	0.33164			10.0998	0.9611			10.1305	0.65986			10.0962	1.23026			10.1282	0.42729			10.1226	0.48032
			-0.53967	0.33156			10.1162	0.96105			10.1467	0.65985			10.1126	1.23024			10.1459	0.42725			10.1394	0.48028
			-0.523	0.33149			10.1339	0.96101			10.1639	0.65984			10.1304	1.23026			10.1613	0.42722			10.1557	0.48024
			-0.50576	0.33143			10.1513	0.96097			10.1803	0.65982			10.1461	1.23029			10.1773	0.42718			10.1726	0.48019
			-0.4898	0.33141			10.1679	0.96096			10.1988	0.6598			10.1621	1.23031			10.1938	0.42714			10.1887	0.48014
			-0.47204	0.3314			10.1855	0.96098			10.2138	0.65978			10.1794	1.23032			10.212	0.42707			10.2054	0.48009
			-0.45677	0.33138			10.2015	0.96102			10.2303	0.65976			10.196	1.23032			10.2282	0.42699			10.2217	0.48007
			-0.44036	0.33136			10.2168	0.96109			10.2479	0.65974			10.2124	1.23031			10.245	0.42692			10.2386	0.48005
			-0.42442	0.33133			10.2338	0.96113			10.2643	0.65972			10.2294	1.23029			10.2616	0.42686			10.2556	0.48004
			-0.40725	0.3313			10.2504	0.96113			10.281	0.6597			10.2453	1.23029			10.279	0.42681			10.2723	0.48002
			-0.39054	0.33126			10.2674	0.96112			10.2976	0.6597			10.2619	1.23028			10.2944	0.42675			10.2894	0.47998
			-0.37326	0.33121			10.2848	0.96111			10.3136	0.6597			10.2789	1.23026			10.3117	0.42669			10.3066	0.47992
			-0.35663	0.33116			10.3013	0.96109			10.3301	0.6597			10.2957	1.23026			10.3284	0.42664			10.3224	0.47987
			-0.34009	0.33111			10.3177	0.96108			10.3475	0.65969			10.3123	1.23024			10.3456	0.42659			10.3391	0.47982
			-0.32367	0.33107			10.3352	0.96105			10.3638	0.65967			10.3297	1.23023			10.3617	0.42655			10.3556	0.47979
			-0.30766	0.33104			10.3512	0.96102			10.3805	0.65965			10.3449	1.2302			10.3781	0.4265			10.3727	0.47975
			-0.29065	0.33101			10.3687	0.96102			10.3981	0.65963			10.3615	1.23016			10.3948	0.42646			10.3899	0.47971
			-0.27345	0.33098			10.3851	0.96104			10.4139	0.65961			10.3794	1.23013			10.4114	0.42643			10.4062	0.4797
			-0.25653	0.33094			10.4008	0.96106			10.4305	0.6596			10.3949	1.23014			10.4272	0.4264			10.4227	0.47967
			-0.24013	0.3309			10.4176	0.96108			10.4467	0.65959			10.4125	1.23016			10.4438	0.42635			10.4394	0.47964
			-0.22336	0.33087			10.4337	0.9611			10.4626	0.65957			10.4279	1.23018			10.4607	0.42629			10.4553	0.4796
			-0.20721	0.33085			10.4505	0.96111			10.4797	0.65955			10.4447	1.23017			10.4786	0.4262			10.4724	0.47955
			-0.18863	0.33081			10.4666	0.96111			10.4962	0.65951			10.4618	1.23014			10.4952	0.42613			10.4884	0.47951
			-0.17308	0.33079			10.4841	0.96111			10.5127	0.65948			10.4792	1.23009			10.5123	0.42608			10.5061	0.47948
			-0.15613	0.33076			10.5014	0.96109			10.531	0.65946			10.4962	1.23005			10.5278	0.42604			10.5227	0.47943
			-0.14025	0.33073			10.518	0.96107			10.5473	0.65945			10.5129	1.23003			10.544	0.426			10.5403	0.47937
			-0.12279	0.33068			10.5337	0.96106			10.5638	0.65944			10.5288	1.23003			10.5619	0.42596			10.5577	0.47932
			-0.10603	0.33063			10.5519	0.96104			10.581	0.65942			10.5457	1.23003			10.5791	0.42591			10.5732	0.47928
			-0.08941	0.33059			10.5675	0.96103			10.5969	0.65939			10.5624	1.23003			10.5959	0.42587			10.5898	0.47926
			-0.07225	0.33056			10.5839	0.96102			10.613	0.65936			10.5777	1.23002			10.6114	0.42582			10.6059	0.47925
			-0.05594	0.33054			10.6009	0.96101			10.6306	0.65934			10.5948	1.23003			10.6275	0.42577			10.6226	0.47924
			-0.03958	0.33053			10.6176	0.96101			10.6473	0.65931			10.6122	1.23004			10.6442	0.42573			10.6391	0.47922
			-0.02424	0.33052			10.6342	0.96102			10.6644	0.65929			10.6292	1.23004			10.66	0.42568			10.6557	0.4792
			-0.00592	0.33048			10.6502	0.96103			10.6815	0.65928			10.6452	1.23002			10.6776	0.42564			10.6733	0.47918
			0.00953	0.33044			10.6671	0.96101			10.6975	0.65927			10.6613	1.22998			10.6945	0.4256			10.6893	0.47916
			0.02696	0.33041			10.6839	0.96099			10.714	0.65927			10.6792	1.22992			10.7107	0.42553			10.7055	0.47914
			0.04344	0.33038			10.701	0.96097			10.7304	0.65927			10.6956	1.22988			10.729	0.42547			10.7218	0.47911
			0.06086	0.33037			10.7171	0.96096			10.7475	0.65926			10.7121	1.22986			10.7445	0.42541			10.7387	0.47907
			0.0769	0.33036			10.7349	0.961			10.764	0.65924			10.729	1.22985			10.762	0.42539			10.7561	0.47901
			0.09216	0.33034			10.7515	0.96104			10.7812	0.65921			10.745	1.22984			10.7775	0.42538			10.7724	0.47894
			0.11003	0.3303			10.7672	0.96106			10.7981	0.6592			10.7625	1.22983			10.794	0.42537			10.7888	0.47888
			0.12745	0.33025			10.7831	0.96105			10.814	0.6592			10.7793	1.2298			10.8124	0.42535			10.806	0.47883
			0.14398	0.33021			10.8008	0.96102			10.8308	0.65921			10.796	1.22979			10.8281	0.42531			10.8223	0.4788
			0.16087	0.33017			10.8171	0.96098			10.8465	0.6592			10.8119	1.22978			10.8447	0.42527			10.8395	0.47877
			0.17701	0.33014			10.834	0.96095			10.8631	0.65917			10.8285	1.22977			10.8619	0.42523			10.8555	0.47875
			0.19392	0.33011			10.8508	0.96093			10.8812	0.65912			10.8455	1.22976			10.8784	0.42517			10.872	0.47872
			0.21037	0.33007			10.8686	0.96092			10.898	0.65909			10.8626	1.22974			10.8947	0.42512			10.8895	0.47869
			0.22709	0.33005			10.8848	0.96091			10.9148	0.65908			10.8789	1.2297			10.9123	0.42506			10.9062	0.47866
			0.24277	0.33003			10.901	0.96093			10.9304	0.65909			10.8959	1.22967			10.9281	0.42502			10.923	0.47863
			0.2596	0.33002			10.9181	0.96095			10.9468	0.65909			10.9136	1.22965			10.9436	0.42496			10.9392	0.47859
			0.27698	0.33			10.9331	0.96096			10.9624	0.65908			10.929	1.22965			10.9612	0.4249			10.9553	0.47856
			0.29355	0.32997			10.9502	0.96097			10.9796	0.65904			10.9456	1.22966			10.9787	0.42483			10.9728	0.47851
			0.30869	0.32994			10.9675	0.96097			10.9961	0.65899			10.9626	1.22967			10.9952	0.42476			10.9902	0.47847
			0.32665	0.32991			10.9832	0.96095			11.0136	0.65895			10.9775	1.22967			11.0124	0.42471			11.0058	0.47843
			0.34338	0.32987			10.9994	0.96092			11.0313	0.6589			10.9952	1.22966			11.0288	0.42469			11.0226	0.47838
			0.36011	0.32982			11.0178	0.96087			11.0481	0.65886			11.0113	1.22965			11.0448	0.42466			11.0394	0.47834
			0.37755	0.32977			11.0348	0.96083			11.0651	0.65883			11.0285	1.22962			11.0611	0.42462			11.0561	0.4783
			0.39343	0.32973			11.0514	0.96082			11.0801	0.65883			11.0459	1.22961			11.0781	0.42456			11.0731	0.47826
			0.41022	0.32968			11.0678	0.96083			11.0974	0.65886			11.0617	1.2296			11.0948	0.4245			11.089	0.47824
			0.42661	0.32964			11.0846	0.96084			11.113	0.6589			11.0782	1.2296			11.1122	0.42443			11.1059	0.47822
			0.44421	0.32961			11.1008	0.96083			11.1308	0.65891			11.0948	1.22959			11.1285	0.42438			11.1229	0.47819
			0.45986	0.32957			11.1171	0.96083			11.1476	0.6589			11.1109	1.22956			11.1449	0.42432			11.139	0.47816
			0.47759	0.32954			11.135	0.96085			11.1636	0.65887			11.1271	1.22952			11.1622	0.42427			11.1553	0.4781
			0.49413	0.32953			11.1509	0.96087			11.1804	0.65883			11.1455	1.22947			11.1793	0.42421			11.1726	0.47806
			0.51045	0.32953			11.1673	0.96088			11.1976	0.65881			11.1615	1.22941			11.1961	0.42417			11.1895	0.47803
			0.52647	0.32953			11.1842	0.96086			11.2139	0.6588			11.1781	1.22938			11.2125	0.42414			11.2051	0.47801
			0.54323	0.32951			11.2005	0.96081			11.2308	0.65881			11.1951	1.22938			11.2287	0.42412			11.2226	0.47798
			0.56039	0.32948			11.2172	0.96078			11.2465	0.65881			11.2118	1.22936			11.2455	0.42408			11.2388	0.47793
			0.57701	0.32944			11.2345	0.96076			11.2637	0.65879			11.2272	1.22935			11.261	0.42402			11.2563	0.47786
			0.5937	0.32939			11.2505	0.96077			11.2805	0.65876			11.2458	1.22934			11.2787	0.42395			11.272	0.47781
			0.61028	0.32935			11.2671	0.96079			11.2969	0.65872			11.2618	1.22935			11.2954	0.42389			11.2899	0.47779
			0.62676	0.32931			11.2844	0.9608			11.3138	0.65868			11.2784	1.22938			11.3112	0.42385			11.3056	0.47777
			0.64285	0.32928			11.3004	0.96079			11.3302	0.65865			11.2956	1.22938			11.3276	0.42381			11.3231	0.47775
			0.65979	0.32924			11.3175	0.96077			11.3468	0.65863			11.3111	1.22936			11.345	0.42376			11.3397	0.47772
			0.67674	0.3292			11.3337	0.96075			11.3638	0.65862			11.3288	1.22934			11.3618	0.42369			11.3568	0.47767
			0.69356	0.32917			11.3509	0.96074			11.3805	0.65861			11.3448	1.22931			11.3784	0.42362			11.3722	0.47763
			0.71089	0.32917			11.3668	0.96075			11.397	0.6586			11.3613	1.22929			11.3949	0.42356			11.3897	0.4776
			0.7273	0.32917			11.3838	0.96075			11.4133	0.65859			11.3786	1.22926			11.4114	0.42351			11.4059	0.47758
			0.74372	0.32916			11.3999	0.96073			11.4298	0.65858			11.3958	1.22921			11.4282	0.42347			11.4234	0.47755
			0.75962	0.32913			11.4184	0.96071			11.4471	0.65856			11.4116	1.22916			11.4448	0.42343			11.4393	0.47751
			0.7756	0.32909			11.434	0.96071			11.4637	0.65855			11.4291	1.22914			11.4619	0.42338			11.4565	0.47746
			0.79316	0.32907			11.4505	0.96072			11.481	0.65853			11.446	1.22913			11.4782	0.42332			11.473	0.47742
			0.80968	0.32905			11.4672	0.96072			11.4969	0.6585			11.4617	1.22913			11.4947	0.42324			11.4897	0.47739
			0.82633	0.32903			11.4838	0.96071			11.5142	0.65849			11.4795	1.22912			11.5116	0.42316			11.5054	0.47736
			0.84306	0.32901			11.5013	0.96069			11.5299	0.65846			11.4957	1.2291			11.5282	0.4231			11.5228	0.47732
			0.86145	0.32898			11.5175	0.96067			11.5463	0.65844			11.5121	1.22908			11.5442	0.42305			11.5399	0.47728
			0.87689	0.32896			11.5347	0.96066			11.5635	0.65843			11.5294	1.22907			11.5619	0.42303			11.5564	0.47725
			0.8932	0.32892			11.5515	0.96067			11.5801	0.65842			11.5449	1.22904			11.5787	0.423			11.5722	0.47722
			0.9095	0.32888			11.567	0.96069			11.5967	0.65842			11.5604	1.22901			11.5944	0.42297			11.5898	0.47718
			0.92619	0.32884			11.5833	0.96071			11.613	0.65842			11.5779	1.22897			11.612	0.42294			11.6062	0.47714
			0.94297	0.32881			11.6006	0.96071			11.6311	0.6584			11.5947	1.22893			11.6284	0.42288			11.6232	0.47709
			0.96108	0.32879			11.6176	0.9607			11.6467	0.65837			11.6111	1.2289			11.6455	0.42281			11.6408	0.47705
			0.9765	0.32878			11.6337	0.96067			11.6631	0.65834			11.6292	1.22889			11.6621	0.42275			11.6568	0.47701
			0.99307	0.32875			11.6501	0.96064			11.6797	0.65831			11.6452	1.22888			11.6784	0.42268			11.6737	0.47699
			1.01012	0.32871			11.6674	0.96064			11.6973	0.65828			11.6608	1.22887			11.6958	0.42261			11.6895	0.47696
			1.02658	0.32866			11.6835	0.96063			11.7138	0.65827			11.6777	1.22886			11.7108	0.42255			11.7054	0.47693
			1.04338	0.32863			11.7005	0.96065			11.7308	0.65826			11.6945	1.22885			11.7293	0.42249			11.7228	0.47689
			1.0615	0.32861			11.7175	0.96066			11.7477	0.65824			11.7119	1.22884			11.746	0.42245			11.7391	0.47685
			1.07739	0.32861			11.7342	0.96065			11.7638	0.65822			11.7286	1.22882			11.7628	0.42243			11.7568	0.4768
			1.09375	0.3286			11.7509	0.96063			11.781	0.6582			11.7452	1.22878			11.779	0.42242			11.7728	0.47676
			1.10971	0.32859			11.768	0.96061			11.7985	0.65819			11.7615	1.22875			11.7952	0.4224			11.7896	0.47673
			1.1277	0.32855			11.7844	0.9606			11.8145	0.65819			11.7781	1.22872			11.8121	0.42237			11.806	0.4767
			1.14357	0.32849			11.8006	0.96059			11.8319	0.6582			11.7944	1.22869			11.8284	0.42232			11.8227	0.47668
			1.16032	0.32843			11.8167	0.96058			11.8466	0.65821			11.8116	1.22866			11.8443	0.42225			11.8393	0.47663
			1.17746	0.32838			11.8332	0.96056			11.8642	0.65821			11.8281	1.22863			11.86	0.42219			11.8557	0.47657
			1.19455	0.32835			11.8501	0.96052			11.8802	0.6582			11.8463	1.2286			11.8778	0.42212			11.872	0.4765
			1.21057	0.32834			11.8675	0.9605			11.8966	0.65817			11.8626	1.22858			11.8953	0.42206			11.8898	0.47644
			1.22658	0.32831			11.8841	0.96049			11.9129	0.65811			11.879	1.22857			11.9113	0.42203			11.9068	0.47639
			1.24403	0.32828			11.9003	0.96049			11.93	0.65805			11.8949	1.22857			11.9277	0.42197			11.9232	0.47637
			1.26108	0.32826			11.9175	0.96051			11.9472	0.65802			11.9117	1.22856			11.9453	0.42188			11.94	0.47637
			1.27726	0.32823			11.9346	0.96053			11.9636	0.658			11.9275	1.22853			11.9622	0.4218			11.9558	0.47636
			1.29325	0.32822			11.9512	0.96055			11.9803	0.658			11.9449	1.22849			11.9783	0.42174			11.9727	0.47633
			1.3096	0.32818			11.9671	0.96055			11.9976	0.658			11.962	1.22845			11.9943	0.42169			11.9897	0.4763
			1.32622	0.32814			11.9839	0.96053			12.013	0.65799			11.9794	1.22842			12.0105	0.42166			12.0066	0.47625
			1.34425	0.3281			11.9996	0.96051			12.0312	0.65797			11.9954	1.22842			12.028	0.42163			12.0225	0.47622
			1.35918	0.32806			12.0183	0.96048			12.0472	0.65795			12.0116	1.22843			12.0453	0.42158			12.0395	0.47618
			1.37698	0.32803			12.035	0.96047			12.0637	0.65794			12.0279	1.22846			12.0611	0.42153			12.0555	0.47613
			1.39308	0.32799			12.0512	0.96046			12.0803	0.65793			12.0453	1.22849			12.0782	0.42146			12.0731	0.4761
			1.41006	0.32793			12.0676	0.96044			12.0976	0.65793			12.0611	1.22849			12.0948	0.42137			12.0891	0.47606
			1.42784	0.32787			12.0844	0.96041			12.1132	0.65791			12.0783	1.22847			12.1128	0.42129			12.1066	0.47603
			1.44407	0.32784			12.1016	0.96039			12.1295	0.65789			12.095	1.22843			12.1287	0.42123			12.1231	0.47598
			1.46099	0.32783			12.1178	0.96039			12.1462	0.65785			12.1117	1.22838			12.1437	0.42118			12.1393	0.47591
			1.4775	0.32784			12.135	0.96042			12.1638	0.6578			12.128	1.22834			12.1611	0.42114			12.157	0.47585
			1.49438	0.32785			12.1506	0.96046			12.1806	0.65777			12.1444	1.22831			12.178	0.42108			12.1725	0.47583
			1.51003	0.32784			12.1667	0.96048			12.1973	0.65776			12.1609	1.22827			12.1947	0.42102			12.1891	0.47581
			1.527	0.32782			12.1833	0.96046			12.2145	0.65777			12.1782	1.22823			12.2112	0.42097			12.2052	0.47579
			1.54364	0.3278			12.1999	0.96043			12.2307	0.65778			12.194	1.2282			12.228	0.42092			12.2227	0.47577
			1.56035	0.32777			12.2178	0.9604			12.2471	0.65776			12.2099	1.22818			12.2443	0.42088			12.2396	0.47572
			1.57672	0.32774			12.2348	0.96038			12.2632	0.65774			12.2283	1.22815			12.2609	0.42084			12.2566	0.47569
			1.59342	0.32771			12.2508	0.96036			12.281	0.6577			12.2441	1.22813			12.2781	0.4208			12.2735	0.47565
			1.61097	0.32767			12.2673	0.96034			12.298	0.65767			12.2617	1.22812			12.2958	0.42075			12.2898	0.47561
			1.62681	0.32763			12.283	0.96032			12.3131	0.65765			12.2776	1.2281			12.3121	0.4207			12.3064	0.47556
			1.64394	0.32758			12.3004	0.9603			12.3302	0.65762			12.295	1.22809			12.3271	0.42066			12.3224	0.47551
			1.66043	0.32752			12.3173	0.96029			12.3474	0.65758			12.3102	1.22807			12.3436	0.42062			12.3399	0.47548
			1.67728	0.32748			12.3342	0.96029			12.3642	0.65756			12.3266	1.22804			12.3609	0.42059			12.3569	0.47546
			1.69406	0.32745			12.351	0.96029			12.3815	0.65756			12.3448	1.228			12.3782	0.42054			12.3733	0.47544
			1.71064	0.32743			12.3678	0.96029			12.3971	0.65755			12.3615	1.22796			12.3941	0.4205			12.3887	0.47542
			1.7269	0.32741			12.3842	0.96028			12.4135	0.65755			12.3794	1.22792			12.4116	0.42045			12.4046	0.47538
			1.74386	0.32737			12.401	0.96026			12.431	0.65753			12.3947	1.22788			12.4277	0.42039			12.4218	0.47534
			1.76137	0.32731			12.4183	0.96024			12.4469	0.65751			12.4116	1.22785			12.445	0.42033			12.4378	0.47531
			1.77732	0.32725			12.4336	0.96023			12.4639	0.6575			12.428	1.22784			12.461	0.42026			12.4554	0.47527
			1.79341	0.32719			12.451	0.96023			12.4805	0.65747			12.4443	1.22784			12.4776	0.42021			12.4733	0.47522
			1.81047	0.32715			12.4672	0.96024			12.4973	0.65743			12.4615	1.22785			12.4953	0.42016			12.4891	0.47516
			1.82721	0.32714			12.4842	0.96023			12.5138	0.65738			12.4782	1.22788			12.5116	0.42012			12.5066	0.47511
			1.84393	0.32715			12.5006	0.96022			12.5314	0.65734			12.4946	1.2279			12.5278	0.42007			12.5219	0.47506
			1.86018	0.32716			12.5185	0.96021			12.5476	0.65732			12.5112	1.22791			12.5445	0.42002			12.5389	0.47502
			1.87686	0.32715			12.5339	0.96021			12.5641	0.65731			12.5284	1.2279			12.5607	0.41996			12.5554	0.47497
			1.89351	0.32714			12.5507	0.96024			12.5802	0.6573			12.5443	1.22789			12.5781	0.4199			12.5717	0.47493
			1.90994	0.32711			12.5671	0.96026			12.5967	0.65728			12.5607	1.22785			12.5949	0.41984			12.5893	0.4749
			1.92602	0.32707			12.584	0.96026			12.6141	0.65725			12.5774	1.22782			12.6109	0.41978			12.6059	0.47488
			1.94405	0.32704			12.6005	0.96025			12.6306	0.65724			12.5943	1.22778			12.6287	0.41973			12.6223	0.47485
			1.96006	0.32701			12.6167	0.96023			12.6479	0.65722			12.6106	1.22775			12.645	0.41969			12.6392	0.47481
			1.97701	0.32698			12.6337	0.96018			12.6637	0.65722			12.627	1.22772			12.66	0.41966			12.6555	0.47475
			1.9925	0.32694			12.6496	0.96014			12.68	0.6572			12.6445	1.22769			12.6773	0.41962			12.6723	0.4747
			2.01068	0.3269			12.6671	0.96011			12.6969	0.65718			12.6606	1.22761			12.6938	0.41957			12.6895	0.47467
			2.02649	0.32684			12.6828	0.96011			12.7146	0.65716			12.6779	1.22755			12.7117	0.4195			12.7059	0.47464
			2.04309	0.32679			12.7003	0.96012			12.7295	0.65714			12.695	1.22753			12.7293	0.41943			12.7227	0.47463
			2.06065	0.32674			12.7161	0.96011			12.7467	0.65712			12.7099	1.22754			12.7447	0.41936			12.7392	0.4746
			2.07816	0.32671			12.7332	0.9601			12.7629	0.65708			12.7269	1.22755			12.7618	0.4193			12.7553	0.47457
			2.09375	0.3267			12.7502	0.96007			12.78	0.65705			12.7436	1.22753			12.778	0.41924			12.7727	0.47454
			2.11104	0.32671			12.7666	0.96003			12.7972	0.65701			12.7606	1.22748			12.7938	0.41919			12.7887	0.47449
			2.1278	0.32671			12.783	0.96001			12.8136	0.657			12.7768	1.22745			12.811	0.41913			12.8051	0.47444
			2.14264	0.32671			12.8007	0.95999			12.8306	0.657			12.7949	1.22743			12.8287	0.41907			12.8226	0.47438
			2.1604	0.32669			12.8178	0.95997			12.8469	0.657			12.8115	1.22742			12.845	0.41902			12.8398	0.47433
			2.17643	0.32664			12.8339	0.95997			12.8636	0.65698			12.8284	1.22742			12.862	0.41896			12.8559	0.47429
			2.19397	0.32659			12.8506	0.95998			12.8793	0.65695			12.8446	1.22741			12.8784	0.41891			12.8712	0.47426
			2.21064	0.32654			12.8675	0.96001			12.8965	0.65691			12.8604	1.22741			12.895	0.41885			12.8883	0.47422
			2.22802	0.32651			12.8839	0.96003			12.914	0.65688			12.8759	1.22739			12.9102	0.41881			12.9056	0.47419
			2.24409	0.3265			12.9006	0.96004			12.9306	0.65689			12.8932	1.22736			12.9285	0.41876			12.9223	0.47414
			2.26052	0.3265			12.9173	0.96001			12.9471	0.65691			12.9116	1.22733			12.9443	0.41869			12.9397	0.4741
			2.27639	0.32648			12.934	0.95998			12.9629	0.65694			12.9276	1.22729			12.9608	0.41863			12.9566	0.47408
			2.29304	0.32645			12.9515	0.95996			12.9806	0.65694			12.9444	1.22725			12.9777	0.41857			12.972	0.47407
			2.31019	0.32641			12.9672	0.95996			12.9964	0.65691			12.9613	1.22721			12.9941	0.41851			12.9896	0.47406
			2.32696	0.32638			12.9841	0.95999			13.0134	0.65686			12.9777	1.22717			13.0115	0.41848			13.0062	0.47402
			2.34437	0.32637			13.001	0.96001			13.03	0.65681			12.9943	1.22712			13.0291	0.41843			13.0223	0.47397
			2.3599	0.32636			13.0172	0.96001			13.0472	0.65678			13.0099	1.22709			13.0449	0.41838			13.0392	0.47391
			2.37737	0.32634			13.0342	0.96			13.0629	0.65676			13.0277	1.22706			13.0617	0.41832			13.056	0.47385
			2.39418	0.32629			13.0507	0.95998			13.0807	0.65677			13.0441	1.22703			13.0788	0.41827			13.0725	0.47383
			2.41046	0.32623			13.0672	0.95995			13.0976	0.65676			13.0622	1.22701			13.0943	0.41821			13.0891	0.47383
			2.42709	0.32619			13.0843	0.95993			13.1141	0.65675			13.0784	1.22699			13.112	0.41816			13.1048	0.47383
			2.4436	0.32614			13.1022	0.95991			13.1306	0.65675			13.0945	1.22696			13.1278	0.4181			13.1212	0.47382
			2.46087	0.32611			13.1179	0.95988			13.1464	0.65675			13.1105	1.22694			13.1449	0.41804			13.1384	0.47377
			2.47749	0.32608			13.1341	0.95986			13.163	0.65674			13.1271	1.22691			13.162	0.41799			13.156	0.47369
			2.49379	0.32606			13.1507	0.95984			13.1789	0.65672			13.1451	1.22688			13.1778	0.41794			13.173	0.47362
			2.51006	0.32604			13.1673	0.95981			13.1962	0.65668			13.1616	1.22685			13.1937	0.41788			13.1899	0.47356
			2.52768	0.32602			13.1837	0.95979			13.2129	0.65662			13.1773	1.22682			13.2106	0.41782			13.2067	0.47351
			2.5448	0.326			13.2013	0.95978			13.231	0.65656			13.1941	1.22677			13.2277	0.41776			13.2231	0.47347
			2.5606	0.32598			13.2184	0.9598			13.2479	0.65651			13.2111	1.22675			13.2445	0.41771			13.2398	0.47346
			2.57807	0.32596			13.2348	0.95983			13.2642	0.65651			13.2262	1.22674			13.2614	0.41766			13.2568	0.47344
			2.59375	0.32593			13.2506	0.95985			13.2809	0.65653			13.2434	1.22674			13.2782	0.41759			13.272	0.47342
			2.61049	0.3259			13.2672	0.95986			13.2963	0.65655			13.261	1.22674			13.2946	0.41752			13.2894	0.47339
[truncated: 11,753 more rows]

## Sheet: Contact angle
	Sample	Sample 1	Sample 2	Sample 3	Mean (Contact angle (o))	SD	N
	PCL	145.4	151.1	155	150.5	4.82804	3
	PCLMA	86.47	93.5	87.6	89.19	3.77509	3
	PCLMA-UV	79.98	84.71	78.24	80.9767	3.34817	3
	PCLMA70-GelMA30	103.5	103.56	106.92	104.66	1.95745	3
	PCLMA70-GelMA30-UV	89.91	84.03	89.45	87.7967	3.27013	3

## Sheet: Light transmittance analysis
	Sample		No filter	PCLMA:GelMA(70:30)	Neutral density filter (5%)	GelMA	Neutral density filter (60%)	PCLMA	PCL
		Wavelength (nm)	Transmittance (%)	Transmittance (%)	Transmittance (%)	Transmittance (%)	Transmittance (%)	Transmittance (%)	Transmittance (%)
		345.76	-3.11707	-3.10214	-3.3184	-3.16179	-3.34079	-2.90082	-3.43025
		345.98	-3.11707	-3.10214	-3.3184	-3.16179	-3.34079	-2.90082	-3.43025
		346.2	-3.11707	-3.10214	-3.3184	-3.16179	-3.34079	-2.90082	-3.43025
		346.41	-3.24382	-3.37061	-3.25875	-2.94553	-2.97539	-3.07232	-3.24382
		346.63	-3.18418	-3.10214	-3.0425	-3.40043	-3.09468	-3.51976	-3.22147
		346.84	0.29829	-0.22368	0.37286	0.16407	0.41761	0	0.8054
		347.06	0.51454	0.52201	0.65626	0.35797	0.32815	0.72337	0.34304
		347.27	0.11186	0.15661	0.20882	0.40268	0.01493	-0.082	0.43997
		347.49	0.42508	0.50711	0.40268	0.43254	0.73083	0.6264	0.64879
		347.7	0.7159	0.8054	0.84265	0.92469	0.23865	0.73083	0.55183
		347.92	0.58169	0.87994	0.77554	0.67862	0.7159	0.79047	0.52201
		348.13	-0.65622	-0.48468	-0.41011	-0.58165	-0.87247	-0.74569	-0.89483
		348.35	0.52201	0.1939	0.18643	0.31322	0.17154	0.0895	0.2834
		348.56	-0.50708	-0.60401	-0.01489	0.02986	-0.05964	-0.30572	-0.2759
		348.78	0.0895	0.23118	0.02986	-0.06711	0.05222	-0.46233	-0.35047
		348.99	-0.64876	-0.35793	-0.5369	-0.61894	-0.41758	-0.55926	-0.52197
		349.21	0.05968	0.11186	0.179	0.04475	0.179	-0.32065	0.05968
		349.42	0.9918	0.76065	1.2528	1.18569	1.40195	1.16334	1.08876
		349.64	4.00448	0.85758	3.26622	0.52201	0.35797	1.46162	0.70844
		349.85	5.57049	-0.11186	4.36244	-0.23861	0.12679	2.34156	0.33558
		350.07	5.77182	0.52201	4.95156	0.53694	0.08204	2.3341	0.29086
		350.28	5.76435	0.83522	5.2871	0.64133	0.35797	3.05743	0.73083
		350.5	5.45864	-0.32065	4.54888	-0.23861	-0.32065	2.03581	0.22372
		350.71	6.30875	0.74572	5.50339	0.34304	0.5444	2.72932	0.66369
		350.93	6.1745	0.55183	5.48099	0.7159	0.50711	2.74425	0.69354
		351.15	6.01793	0.42508	5.32438	0.40268	0.09697	2.66221	0.77554
		351.36	6.8009	0.31322	5.29456	0.23865	0.29829	2.67714	0.47726
		351.58	5.36167	-0.05218	5.16035	0.18643	-0.17897	2.19242	0.15661
		351.79	7.38255	1.59584	6.95005	1.70023	1.55855	4.01194	1.78974
		352.01	7.05444	0.9098	6.30875	0.87994	0.61151	3.40047	1.40195
		352.22	7.03955	1.04401	6.15961	1.37212	1.26027	3.35572	1.43177
		352.44	6.55483	0.67115	5.64507	0.1939	0.1939	2.98286	0.55183
		352.65	6.39075	1.07383	5.75693	0.94708	0.70097	3.38554	0.9098
		352.87	6.2789	0.98437	5.87621	0.39526	0.55929	3.15439	0.74572
		353.08	7.67338	1.3423	6.65176	0.9098	0.8203	3.8479	1.65548
		353.3	6.22672	-0.22368	5.55557	-0.14911	-0.49215	2.32663	0.41015
		353.51	8.21031	1.52127	7.0619	1.31994	1.45416	4.54141	1.5138
		353.73	8.47131	1.73006	7.36019	1.67788	1.20062	4.54888	1.80463
		353.94	7.41241	0.30575	6.39075	0.63386	0.85758	2.91575	0.9918
		354.16	7.47205	0.69354	6.5399	0.37286	0.04475	3.02014	0.46236
		354.37	7.82252	0.86505	6.92769	1.22298	1.01419	3.81804	1.20809
		354.59	7.34527	0.53694	6.71144	0.32068	0.24611	3.61672	0.79794
		354.8	8.23267	0.89487	7.05444	1.06637	1.13351	3.93737	1.4467
		355.02	8.09099	0.98437	7.30055	0.98437	1.14841	3.59436	1.76734
		355.23	8.37435	1.14841	7.47205	1.21551	0.94708	3.98212	1.31994
		355.45	7.84491	1.24537	7.06937	1.05894	0.95451	4.20584	1.13351
		355.66	7.28562	-0.02982	6.46533	0.43997	0.23118	3.25132	0.60404
		355.88	7.17376	0.61151	7.12155	0.86505	0.84265	3.08725	0.93215
		356.09	6.93515	0.70844	6.45043	0.58169	0.179	3.44522	0.87994
		356.31	6.95005	0.76065	6.38333	0.94708	0.44743	3.10964	0.91723
		356.52	7.2558	1.01419	6.06264	0.77554	1.31994	3.40793	1.33484
		356.74	6.92022	0.79047	6.18943	1.05894	0.75319	3.393	1.34977
		356.95	6.0925	0.50711	5.45117	0.44743	0.2834	2.44596	0.26847
		357.17	6.97244	1.04401	5.8315	1.07383	1.11112	3.65401	1.30502
		357.38	6.33858	0.90233	6.02536	0.73826	1.20062	3.07236	1.29009
		357.6	5.72707	0.68608	5.60778	0.61897	0.43254	2.88593	1.05894
		357.81	5.93589	0.22372	4.89934	0.23118	0.23118	2.47578	0.37286
		358.03	6.4579	0.74572	5.24981	0.65626	0.77554	2.92321	1.0813
		358.24	5.97318	0.58169	5.05595	0.9098	0.85758	2.52799	0.86505
		358.46	6.2789	0.69354	5.49592	0.73083	0.87994	2.63239	0.49218
		358.67	6.18943	0.90233	5.8315	0.79794	0.55929	3.10218	1.04401
		358.88	6.55483	0.55183	5.9135	0.55929	0.74572	3.2215	1.16334
		359.1	6.59211	0.86505	5.92096	0.64133	0.95451	3.07982	0.79794
		359.31	7.40494	0.96944	7.22598	1.11112	1.12605	3.61672	1.05894
		359.53	8.45639	1.52127	7.09173	1.58091	1.20062	4.23566	1.76734
		359.74	8.01642	0.9769	6.79344	0.65626	0.69354	3.90755	1.58838
		359.96	7.64355	0.7159	6.84565	0.86505	0.48472	4.07162	0.99926
		360.17	7.28562	0.37286	6.39822	0.46236	0.37286	3.36318	0.63386
		360.39	7.21105	0.49965	6.264	0.42508	0.38779	3.02761	0.32068
		360.6	7.03208	0.26847	6.20432	0.59658	0.29829	2.9605	0.55183
		360.82	6.41315	-0.00743	6.4579	0.4549	0.20136	2.99032	0.77554
		361.03	7.5168	1.34977	7.32291	1.38705	1.43177	3.98212	1.79716
		361.25	7.2558	1.24537	7.23341	1.2528	0.96198	3.94483	1.23791
		361.46	6.65176	0.52201	5.30949	0.63386	0.22372	2.91575	0.55183
		361.68	7.46459	1.03655	6.20432	0.93215	1.36466	3.76587	1.3423
		361.89	7.65102	1.63313	7.29309	1.52873	1.58091	4.4892	1.94631
		362.11	6.86058	-0.10439	6.20432	0.01493	0.23865	2.86353	0.02986
		362.32	7.31544	0.90233	6.2789	0.9918	0.89487	3.72112	1.14094
		362.54	7.78523	1.20062	7.30798	1.5362	0.96198	3.66894	1.58091
		362.75	8.12081	1.11858	6.71144	1.28266	0.92469	3.87026	1.05148
		362.97	7.21851	0.20882	6.3684	0.56676	0.33558	3.26622	0.79794
		363.18	7.77034	1.13351	6.45043	1.26027	1.20809	3.72858	1.49891
		363.4	7.77781	1.13351	6.68904	1.14841	1.17823	3.64654	1.35719
		363.61	6.89787	0.179	6.71144	-0.08946	0.1939	2.47578	0.31322
		363.82	8.00152	1.36466	7.05444	1.46162	0.89487	3.87026	1.47652
		364.04	8.4191	1.85684	7.37512	1.55109	1.46905	4.22073	2.13274
		364.25	7.74795	0.9769	6.75615	1.00673	0.87251	3.71365	0.99926
		364.47	7.6212	0.55183	7.02462	1.11858	0.73826	3.43029	1.01419
		364.68	8.5906	1.29755	7.34527	1.29755	1.60331	4.28041	2.03581
		364.9	8.40421	0.8054	7.48698	1.05894	1.02166	3.98212	1.28266
		365.11	8.81432	1.37212	8.2476	1.05894	1.40941	4.60105	1.71516
		365.33	8.77703	0.83522	7.28562	0.96198	1.01419	4.36244	1.16334
		365.54	9.07532	0.98437	8.63535	1.15587	1.38705	4.72038	1.55855
		365.76	10.1119	1.63313	9.26175	1.31248	1.62566	5.60032	1.86431
		365.97	9.90308	1.22298	8.94111	1.19316	1.22298	4.39973	1.78227
		366.19	9.90308	0.48472	8.58317	0.59658	0.98437	4.4743	1.07383
		366.4	10.2685	0.73826	9.29157	1.05148	1.43177	5.3766	1.27519
		366.61	10.5295	1.2528	9.78376	1.35719	1.3423	4.80241	1.73006
		366.83	10.2014	0.34304	8.62789	0.56676	0.68608	4.45191	0.85012
		367.04	10.6935	1.06637	9.8434	1.31248	1.19316	5.2051	1.68534
		367.26	10.179	0.87994	9.20957	1.09623	0.95451	4.72784	1.31248
		367.47	10.9769	1.48398	10.4996	1.06637	1.59584	4.84713	1.82702
		367.69	10.5145	0.87994	9.36615	1.40941	1.46162	4.98138	1.23044
		367.9	9.82104	1.04401	8.85907	1.37212	1.26773	4.89188	1.58091
		368.12	10.4549	1.45416	9.09025	1.08876	1.59584	4.68309	1.35719
		368.33	9.63461	0.30575	7.62866	0.39526	0.65626	3.83297	0.52201
		368.55	10.9471	2.15513	9.62715	2.06563	2.27446	5.95078	2.79643
		368.76	10.8054	1.50634	9.85087	1.40195	1.91649	5.39896	1.80463
		368.97	11.1857	1.49145	9.82851	1.4467	1.52127	5.24981	1.78974
		369.19	10.5742	1.11112	9.80612	1.02908	1.49145	5.09324	1.90902
		369.4	9.43325	0.23118	8.60553	0.261	0.47726	4.16108	0.77554
		369.62	10.0075	-0.11186	8.56078	0.23865	0.61897	4.02687	0.8874
		369.83	11.2528	1.16334	9.76883	1.29755	1.34977	4.5787	1.77481
		370.05	10.5071	1.04401	9.79869	0.83522	0.96944	4.81731	1.52873
		370.26	10.9843	1.35719	9.44072	1.02166	1.8792	5.4661	1.50634
		370.48	10.7905	1.05148	9.396	1.39448	1.6182	5.08577	1.30502
		370.69	9.88815	0.81283	9.36615	0.99926	0.76065	4.5787	0.83522
		370.91	9.85833	0.58169	9.18718	0.53694	0.60404	4.61598	0.9098
		371.12	11.1111	1.69277	10.0075	2.1626	1.85684	6.07011	2.26699
		371.33	10.9247	0.94708	8.92618	1.20809	1.28266	4.5563	1.20809
		371.55	10.44	0.66369	8.96346	0.70097	1.13351	4.93663	1.05894
		371.76	10.4847	0.98437	9.50783	0.76065	0.79047	4.34005	1.05894
		371.98	10.3058	0.92469	9.72412	1.21551	1.05894	5.05595	1.43177
		372.19	10.3356	0.44743	8.72485	0.77554	0.95451	4.67563	1.08876
		372.41	10.8128	0.70097	9.58986	1.42434	1.37212	4.82477	1.37959
		372.62	10.9843	1.31994	10.2759	1.7077	1.63313	5.27967	1.63313
		372.83	11.0515	1.28266	9.6719	1.52873	2.03581	5.73453	1.37959
		373.05	9.67936	0.49218	8.80689	0.43997	0.8054	4.20584	0.90233
		373.26	8.61299	0.73826	7.66595	0.91723	0.95451	4.22819	0.77554
		373.48	8.11335	0.33558	7.30798	0.6264	0.92469	3.54961	0.59658
		373.69	9.81358	2.08803	9.03804	1.80463	2.49071	5.27221	2.14767
		373.91	8.62789	0.55929	7.04701	0.63386	0.58911	4.00448	0.68608
		374.12	8.5906	0.48472	6.59211	0.7159	0.16407	3.18422	1.13351
		374.33	9.06786	1.56602	8.31471	1.2528	1.52127	4.54888	1.31248
		374.55	8.38181	0.99926	7.91202	1.05148	1.17823	4.63088	1.33484
		374.76	8.06863	-0.33554	7.27069	0.41761	0.23865	3.38554	0.35797
		374.98	9.6719	1.81209	9.11261	1.67788	1.46162	4.98138	1.76734
		375.19	8.94111	0.3505	8.41163	0.52201	0.84265	4.25059	0.83522
		375.41	10.4773	1.31994	9.32143	2.08803	2.15513	5.14542	1.9687
		375.62	11.0366	1.75991	9.69426	1.81956	2.37885	6.03282	2.08803
		375.83	10.2163	0.96198	8.70992	1.26773	1.1708	5.40642	1.76734
		376.05	9.11261	0.61897	8.72485	0.89487	0.9098	4.34005	1.43177
		376.26	10.5444	1.13351	9.61968	1.35719	1.67041	5.35424	1.73752
		376.48	9.99255	0.96198	8.69503	0.95451	1.1708	4.69056	1.14841
		376.69	9.79869	0.23865	8.6801	0.46983	0.7159	4.54888	0.76065
		376.91	10.5071	0.73826	9.54511	1.11858	1.41687	5.2871	1.77481
		377.12	12.4086	2.22224	11.5362	2.56528	2.61	7.02462	2.5951
		377.33	11.9687	1.11858	11.0366	1.73006	1.52873	5.742	1.70023
		377.55	11.648	0.68608	10.4549	1.02908	1.07383	5.25728	1.37959
		377.76	11.827	1.09623	10.8203	0.95451	1.26027	5.48846	1.58838
		377.98	13.0351	1.47652	11.2603	1.37959	1.82702	6.11486	2.00599
		378.19	13.1469	1.58091	11.9016	1.61077	2.08803	6.80837	1.67041
		378.41	11.0291	0.04475	10.3878	0.64133	0.77554	5.13799	0.66369
		378.62	11.9016	1.43923	10.5444	1.78227	1.8792	6.08504	1.93888
		378.83	11.9463	1.37959	10.9172	1.58091	1.33484	5.95078	2.17749
		379.05	10.9843	1.43177	10.1044	1.76734	1.69277	5.2871	1.5362
		379.26	10.5593	0.79047	9.24686	1.34977	1.28266	5.03356	1.19316
		379.48	10.7084	1.29755	9.35125	1.33484	1.40941	4.86952	1.52873
		379.69	10.1193	0.61897	8.82925	1.13351	1.02166	5.04102	1.34977
		379.9	10.4549	1.16334	9.88815	0.72337	1.70023	4.7502	1.37212
		380.12	10.9769	0.91723	9.91055	1.05894	1.49145	4.95899	1.41687
		380.33	12.2371	1.67788	11.0216	1.23044	2.11038	5.49592	1.6182
		380.55	11.9985	0.6264	10.3579	1.13351	1.23791	5.60778	0.89487
		380.76	11.2752	0.76812	9.79869	0.85758	1.23044	5.27967	1.29755
		380.97	11.4989	1.26773	11.0515	1.11858	1.52873	5.2051	1.78974
		381.19	10.9098	1.14841	9.73901	1.26027	1.55855	5.01867	1.23044
		381.4	10.8128	1.31994	10.0671	1.70023	1.71516	5.6525	1.99852
		381.62	10.0224	1.06637	9.70172	1.23044	1.90902	5.26474	1.67788
		381.83	9.53022	0.90233	8.50114	1.45416	1.40941	4.83224	1.67041
		382.04	9.35125	1.02908	8.46385	1.3423	1.64806	4.5563	1.86431
		382.26	8.95603	1.43177	8.1581	1.10366	1.81209	4.57123	1.49145
		382.47	7.66595	0.64133	7.32291	0.67862	1.23044	3.90008	1.04401
		382.69	7.24834	0.0895	6.80837	0.12679	0.40268	3.01268	0.38779
		382.9	7.61373	0.96944	7.36019	1.10366	1.13351	3.91501	1.40941
		383.11	7.30798	0.74572	6.64429	0.92469	1.02166	3.48993	0.9918
		383.33	7.69577	0.65626	7.05444	1.05148	1.03655	3.50486	1.10366
		383.54	7.94931	0.48472	7.29309	0.76812	1.18569	3.91501	1.3423
		383.76	8.09099	0.79047	7.37512	0.90233	1.07383	3.4974	0.87994
		383.97	8.92618	0.72337	7.76288	0.74572	0.95451	4.24312	0.9098
		384.18	9.60479	0.79794	8.80689	1.05894	1.66295	4.74273	1.49145
		384.4	10.0969	0.92469	9.44818	1.34977	1.8792	5.60778	1.90902
		384.61	10.6786	1.22298	10.5444	1.41687	1.31248	5.00374	1.20809
		384.83	11.0664	0.85012	9.95526	1.1708	1.3423	5.85385	1.38705
		385.04	11.2454	1.40195	10.0895	1.24537	1.78227	5.50339	1.15587
		385.25	11.223	1.77481	10.7159	1.65548	1.78974	5.78675	1.98359
		385.47	10.4773	1.23791	9.72412	1.11112	1.71516	5.04102	1.34977
		385.68	10.5668	1.35719	9.88815	1.38705	1.45416	5.33185	1.68534
		385.9	10.1715	1.1708	9.09771	1.05148	1.43177	5.01867	1.52873
		386.11	10.1119	1.01419	9.54511	1.12605	1.36466	4.69056	1.50634
		386.32	11.0216	1.20809	9.85087	1.20809	1.6182	5.57049	2.02835
		386.54	12.1327	1.90902	10.7383	2.26699	2.5951	6.05521	2.09545
		386.75	11.9836	1.85684	10.7084	2.01345	2.57271	5.98807	2.45342
		386.96	10.5295	0.56676	9.66444	0.56676	1.14841	5.0112	1.01419
		387.18	10.6115	1.27519	9.43325	1.37959	2.19242	5.39896	1.63313
		387.39	10.8651	1.57348	10.1715	1.5138	1.90902	5.54067	1.77481
		387.61	10.5295	0.87994	10.1193	1.31248	2.03581	4.97392	1.4467
		387.82	11.3199	1.20809	10.3878	1.39448	1.93142	5.35424	1.59584
		388.03	10.6637	0.92469	9.96272	1.16334	1.98359	5.4661	1.55109
		388.25	10.7084	0.99926	9.53022	1.11858	1.29009	5.19017	1.28266
		388.46	10.9172	1.02166	9.82104	1.02166	2.03581	5.4661	1.5362
		388.68	10.6786	0.55183	9.90308	0.70844	1.38705	4.86206	1.02166
		388.89	12.6548	1.40941	10.7681	1.75991	2.21478	6.04029	1.86431
		389.1	12.3788	1.86431	11.305	2.0731	2.47578	6.68904	2.15513
		389.32	12.1402	0.35797	11.1633	0.57422	1.52127	5.57796	0.8203
		389.53	13.1693	0.98437	11.9687	1.22298	1.78974	6.33111	1.61077
		389.74	13.8479	1.34977	12.6995	1.46905	2.43849	6.68904	1.98359
		389.96	13.6689	1.16334	12.2148	1.3423	2.41614	6.29382	1.83445
		390.17	13.296	0.52947	11.9836	0.74572	1.80463	5.92843	1.12605
		390.38	14.0418	1.65548	13.5123	2.11785	3.03507	7.09173	2.63985
		390.6	13.8628	0.85012	12.6697	1.39448	2.11038	6.65176	1.43923
		390.81	14.0268	0.73826	12.2744	1.04401	1.93142	6.42804	1.23044
		391.03	15.1007	1.7077	13.7584	1.7077	2.81882	7.08426	2.02088
		391.24	15.6003	1.77481	14.0268	2.0731	3.19168	7.90456	2.25206
		391.45	15.2125	1.92395	13.5198	1.55109	2.80389	7.12901	2.44596
		391.67	15.041	2.18495	14.3102	2.25206	3.16929	7.62866	2.28935
		391.88	14.0045	1.64059	12.4832	1.77481	2.28188	6.8009	2.5056
		392.09	13.0798	1.69277	11.827	2.01345	2.81135	6.49518	1.99852
		392.31	12.6771	1.55109	11.9687	1.97617	2.60257	6.50261	2.61
		392.52	11.305	1.38705	9.76883	1.3423	2.11785	5.33931	1.9687
		392.74	9.83597	0.63386	8.52349	0.84265	1.84191	4.4892	1.31994
		392.95	8.65775	1.16334	7.86727	1.50634	2.41614	4.87699	1.5362
		393.16	7.63609	0.84265	7.03955	1.17823	1.05148	3.60179	0.85758
		393.38	7.71813	0.87994	6.83072	1.04401	1.38705	3.60926	0.98437
		393.59	7.88966	0.67862	7.5317	0.59658	1.38705	3.70619	0.95451
		393.8	9.20211	1.03655	8.35946	1.17823	1.42434	4.70545	1.20062
		394.02	10.6712	0.61897	9.43325	1.20809	1.99852	5.64507	1.56602
		394.23	11.3721	0.46236	10.1119	0.39526	1.66295	5.1156	1.05148
		394.44	13.4228	1.36466	12.1253	1.52127	2.56528	6.56229	1.9687
		394.66	14.0492	1.08876	12.6025	1.62566	2.06563	6.74126	1.54363
		394.87	14.6682	0.94708	13.4079	1.39448	2.3341	6.87547	1.70023
		395.08	15.9732	1.67788	14.2879	2.22224	3.38554	7.80016	2.29681
		395.3	15.1827	1.50634	13.9299	1.52127	2.58764	7.36766	2.20731
		395.51	15.0038	1.4467	13.6689	1.79716	2.40867	6.81583	2.39374
		395.72	14.7055	1.64059	13.4676	1.95377	2.6995	7.55409	1.9687
		395.94	13.4974	1.65548	12.0805	1.7077	2.55035	7.17376	1.58091
		396.15	10.8278	0.66369	10.2163	0.56676	1.46162	4.84713	0.81283
		396.37	10.1193	1.12605	9.06043	0.9918	1.55855	5.27967	1.49891
		396.58	9.75394	1.26027	8.47131	1.68534	1.90902	4.93663	1.6182
		396.79	8.88889	1.02908	8.06863	0.96944	1.70023	4.59359	1.15587
		397.01	9.65697	0.73826	8.69503	0.87251	1.78227	4.44445	1.30502
		397.22	10.9993	0.64133	9.64954	0.57422	1.04401	4.8397	0.94708
		397.43	13.5272	0.96944	11.7897	1.31248	2.83371	6.23418	1.78227
		397.65	14.5116	0.84265	13.2812	1.30502	2.30428	6.96498	1.37212
		397.86	17.7629	1.86431	15.9359	2.35646	3.69876	8.74721	2.67714
		398.07	17.733	1.62566	16.5921	1.9687	2.871	8.88146	2.53542
		398.29	18.7845	1.71516	16.2714	2.3341	3.29608	9.23193	2.61
		398.5	19.1499	1.69277	17.8375	2.34156	3.44522	9.58986	2.7666
		398.71	19.8211	2.19988	18.2625	2.84118	3.9299	9.88815	2.83371
		398.93	20.3356	1.65548	18.8069	2.27446	4.07905	9.82851	3.05743
		399.14	20.0149	1.66295	17.912	1.86431	3.34825	9.22447	2.46831
		399.35	19.5601	1.41687	17.6659	1.3423	3.3259	9.35872	2.78153
		399.57	21.1111	1.5362	18.9113	1.90902	3.75094	9.6719	2.27446
		399.78	20.8501	1.35719	18.2252	1.98359	3.52722	10.1342	2.34899
		399.99	21.9463	2.55035	20.3281	2.92321	4.51902	10.9247	3.07236
		400.21	21.0738	1.97617	19.4705	2.90828	4.02687	10.1119	2.93811
		400.42	21.4169	2.5056	20.2461	2.91575	3.77333	10.701	3.02014
		400.63	21.2901	1.40195	19.3512	1.78227	3.19911	10.1641	2.72185
		400.85	22.1849	2.67714	20.343	2.78153	4.52648	11.1484	3.42283
		401.06	22.6547	2.75914	21.1111	3.05743	4.76513	11.3348	3.60179
		401.27	22.3192	1.18569	19.5824	1.67041	2.92321	9.61226	2.38628
		401.49	22.9605	2.43103	21.3423	2.67714	4.56377	11.1708	3.06489
		401.7	22.8039	1.84938	21.2901	2.02088	4.19837	10.9172	2.64728
		401.91	23.132	2.44596	21.8643	2.66967	4.59359	11.0216	3.00525
		402.13	22.9978	1.29755	20.6413	1.86431	4.04176	10.8054	2.77407
		402.34	23.0425	1.93888	20.8949	2.5951	3.71365	11.5884	2.68457
		402.55	22.1029	1.04401	20.5369	1.71516	3.20657	10.5444	1.99852
		402.77	21.6629	1.62566	19.7763	2.11785	3.90755	10.5518	2.3341
		402.98	21.6555	1.42434	19.3065	1.83445	3.61672	10.6339	2.37139
		403.19	22.17	1.65548	20.4474	2.21478	3.80315	11.0739	2.5951
		403.4	23.0276	2.05817	20.6786	2.19242	4.63834	10.4698	3.06489
		403.62	22.774	1.28266	20.9843	1.73752	3.89262	10.7084	2.62492
		403.83	23.1544	1.97617	20.9694	2.31917	4.68309	11.1186	3.02761
		404.04	22.4609	1.3423	19.9255	1.99852	3.65401	10.7532	2.04327
		404.26	23.1618	2.5056	20.4102	2.5951	4.28041	10.8874	3.27368
		404.47	22.8486	1.85684	21.2602	2.81882	4.07905	11.2677	3.02761
		404.68	22.5653	1.98359	20.4176	2.69203	4.86952	11.3423	3.36318
		404.9	23.6092	3.01268	21.2975	3.26622	5.32438	12.185	3.90755
		405.11	23.3035	2.39374	21.5212	3.13947	4.75766	11.1857	3.60179
		405.32	22.5578	1.73006	20.6115	2.23717	3.91501	11.1111	2.74425
		405.54	22.0433	1.8792	20.2014	2.32663	4.42955	11.2901	2.75914
		405.75	22.1029	1.77481	21.0589	2.46085	4.4743	11.1037	3.14693
		405.96	22.8188	2.40121	20.5593	2.7666	4.59359	11.1111	3.16929
		406.18	22.9456	2.23717	20.4698	3.10218	5.03356	11.223	3.10218
		406.39	22.6697	2.44596	20.7457	2.78896	4.54888	11.3348	3.54215
		406.6	21.8718	1.78974	20.0149	1.93142	3.60926	10.4102	2.43103
		406.81	23.05	2.44596	21.305	2.92321	4.75766	10.9172	3.93737
		407.03	22.267	1.29009	21.6108	2.04327	3.69876	10.686	2.17749
		407.24	22.9232	2.00599	21.0589	2.2446	4.07905	11.387	2.79643
		407.45	22.774	1.71516	20.082	2.03581	4.06416	10.6189	2.83371
		407.67	23.5645	2.19242	21.6033	2.93811	4.71291	11.2752	2.90828
		407.88	23.7137	2.02088	21.566	2.45342	4.68309	11.7823	3.11711
		408.09	24.3177	1.43923	21.827	1.81956	3.55708	11.5809	2.42356
		408.31	25.302	2.5951	22.9679	2.96796	5.06342	13.5272	4.10891
		408.52	26.0403	2.32663	24.4743	2.80389	5.04102	12.871	3.52722
		408.73	26.8456	2.47578	23.7211	3.2364	4.83224	13.0649	3.53468
		408.94	26.7487	2.19988	23.0201	2.74425	4.69798	12.8337	3.56451
		409.16	25.6599	2.18495	22.7517	3.04254	4.86206	12.431	3.18422
		409.37	24.8173	2.32663	22.7219	2.5951	4.65327	12.0134	3.34079
		409.58	24.1536	2.52053	21.909	2.52053	4.45937	11.9985	3.48251
		409.8	22.8636	1.59584	20.9471	2.05074	3.72112	10.4549	2.40121
		410.01	22.4459	1.23791	19.9702	2.39374	3.53468	11.0216	2.20731
		410.22	24.1835	2.08803	21.5362	2.55035	4.41462	11.7301	2.94557
		410.44	24.5787	2.74425	22.8337	3.01268	4.8397	12.2297	3.83297
		410.65	24.2207	2.46085	22.1328	2.34156	4.89188	12.5578	3.50486
		410.86	24.9217	2.15513	22.8337	2.96796	4.22073	12.7741	3.46758
		411.07	26.1372	2.40867	24.1611	3.01268	5.1827	13.2289	3.4974
		411.29	27.5615	2.39374	24.8024	2.92321	5.23492	13.5869	3.74347
		411.5	27.9642	2.0731	24.9217	3.19911	5.4661	13.5869	3.63165
		411.71	27.6287	2.18495	24.7875	2.61	5.07085	13.1171	3.21404
		411.93	27.4199	2.37885	24.2431	2.99779	5.24981	13.0127	3.65401
		412.14	26.8233	2.31171	24.1462	2.46831	5.1827	13.2066	3.2215
		412.35	26.4802	1.91649	24.258	2.74425	5.01867	12.8113	2.84864
		412.56	28.3818	2.82625	24.8993	3.93737	6.1745	13.9672	4.28041
		412.78	26.3982	2.78896	24.8099	3.69129	5.80164	13.9523	4.16108
		412.99	26.7636	2.74425	24.1387	3.4974	5.30203	13.3333	3.61672
		413.2	26.6965	2.0731	23.6391	2.44596	5.01867	12.8113	3.66894
		413.42	26.1894	1.92395	24.4594	2.38628	4.14619	12.7368	2.87846
		413.63	27.5019	2.78896	24.9366	3.08725	5.41389	14.3177	4.04176
		413.84	27.3826	3.02761	25.6599	3.42283	5.51828	14.176	4.63834
		414.05	27.3676	2.36392	25.0559	3.02014	5.4661	13.5496	3.4974
		414.27	27.9791	2.23717	24.6533	3.21404	5.31696	13.8703	3.95976
		414.48	26.9202	2.90828	24.258	3.15439	5.4661	14.6607	3.8479
		414.69	27.1961	2.75914	25.0858	3.43776	5.39896	13.6838	3.59436
		414.9	26.8233	2.43103	23.9821	2.75168	5.5481	13.8777	3.85533
		415.12	27.7554	2.57271	25.6376	3.8479	5.9135	14.6085	4.41462
		415.33	26.1521	2.11785	24.1909	2.61	4.90681	13.3706	3.36318
		415.54	26.8084	2.21478	24.437	2.49071	4.68309	13.3184	2.871
		415.76	27.8001	2.89339	25.9433	3.48993	5.71964	14.355	4.36987
		415.97	28.3371	2.56528	25.4661	3.29608	5.66742	13.9597	4.11633
		416.18	28.5459	2.17003	26.4355	2.74425	4.92917	13.8703	2.90828
		416.39	28.874	3.34079	27.6287	4.22819	6.03282	14.7055	4.84713
		416.61	28.009	2.47578	25.0336	3.17675	5.24238	13.6615	3.77333
		416.82	28.5608	3.4974	25.6525	3.76587	6.61447	14.3028	4.48173
		417.03	27.5242	3.10964	25.4363	3.14693	5.54067	14.3997	4.02687
		417.24	26.8531	3.38554	24.4668	3.20657	5.81657	14.2506	4.09398
		417.46	25.7271	2.01345	24.4146	2.46085	4.31023	12.0955	3.31843
		417.67	28.1805	3.40793	25.6301	3.90755	5.81657	14.0492	4.4892
		417.88	27.0395	1.95377	24.0716	3.25132	5.01867	13.4228	3.50486
		418.09	27.0545	2.20731	24.1685	3.05743	5.19763	13.0649	3.97465
		418.31	25.8315	1.74499	24.4743	2.37139	4.9217	12.6697	2.84864
		418.52	26.7562	1.93888	24.7875	2.68457	4.98138	13.2737	3.10218
		418.73	28.0463	3.01268	25.7569	3.19911	5.12306	13.9374	3.82551
		418.94	27.8225	2.7666	26.2192	4.02687	5.76435	13.9374	4.14619
		419.16	26.8829	1.67788	24.4966	2.35646	4.91427	12.8412	2.63985
		419.37	27.0694	2.27446	24.9366	2.77407	4.78002	13.4974	3.5869
		419.58	26.8531	2.94557	24.601	3.35572	5.68235	13.8553	3.99705
		419.79	26.5772	2.08803	23.4452	2.27446	4.40716	12.7219	2.93811
		420.01	27.0843	3.02761	24.3102	2.96796	5.85385	13.7733	4.05669
		420.22	27.0395	2.42356	25.1305	3.10218	5.30203	13.8255	3.51979
		420.43	27.5615	1.89413	25.1156	2.99032	5.30203	13.7882	3.52722
		420.64	29.299	2.87846	26.965	3.78822	6.20432	15.0038	4.30277
		420.86	28.7398	2.12531	26.4131	3.31843	5.45864	14.4967	4.24312
		421.07	29.0157	2.90828	26.5623	3.28861	5.95078	14.9665	3.94483
		421.28	28.4265	2.55035	26.607	3.00525	5.73453	14.7055	3.7584
		421.49	28.8292	2.36392	26.6965	3.04254	5.85385	14.4594	3.28861
		421.71	29.7763	3.36318	26.7636	3.85533	5.93589	14.616	4.2133
		421.92	28.2252	1.90902	24.8993	3.22897	5.42135	13.7062	3.78822
		422.13	27.5019	3.393	25.9359	4.1238	6.69651	14.6011	4.74273
		422.34	28.3594	3.16182	25.5854	3.95976	6.70397	14.7651	4.37734
		422.56	26.8233	2.68457	24.8024	3.10218	5.63014	13.4228	4.04176
		422.77	26.9127	2.871	24.9217	3.19911	5.5481	13.8181	4.33259
		422.98	27.748	2.92321	25.6972	3.46758	5.92843	14.5712	4.69798
		423.19	27.4124	2.29681	25.7644	3.10964	4.99627	13.5422	3.24386
		423.41	27.2781	1.99852	25.0559	1.92395	4.80241	13.6615	3.00525
		423.62	29.1723	3.24386	26.3162	4.36987	6.04029	15.2349	5.02613
		423.83	28.8143	2.71443	27.0172	3.81804	6.264	14.8844	4.25801
		424.04	28.8815	2.31171	25.5928	3.28861	5.82403	14.4519	3.60926
		424.26	28.6577	2.3341	26.0999	3.07982	5.59285	14.4072	3.81804
		424.47	27.9269	3.132	25.9806	3.53468	6.03282	14.2058	3.96719
		424.68	29.0753	2.99032	27.0545	3.66894	6.20432	14.8695	4.00448
		424.89	28.5086	2.68457	26.3087	3.96719	6.53247	15.1976	4.81731
		425.1	28.4117	3.10964	25.1603	3.40047	6.1745	14.3326	4.32516
		425.32	28.1506	2.08803	24.8695	2.75914	5.4661	13.6913	3.33336
		425.53	28.5235	1.89413	25.4213	2.89339	4.94409	13.8031	3.13947
		425.74	28.9187	3.46011	26.5101	3.93737	6.6294	15.5705	3.89262
		425.95	28.516	2.18495	26.085	3.52722	5.4661	14.6458	3.76587
		426.17	27.83	2.39374	25.563	3.28861	5.36167	14.4817	3.19911
		426.38	28.7696	2.98286	26.7785	3.132	5.9135	14.3177	3.99705
		426.59	29.739	3.98212	27.7703	4.76513	6.8009	15.4885	5.02613
		426.8	28.173	3.35572	26.0477	4.01194	6.264	14.8099	4.57123
		427.01	29.2021	2.86353	25.4363	3.72858	6.32365	14.9814	4.09398
		427.23	28.2551	3.5869	26.0776	4.46684	7.00973	14.9665	5.03356
		427.44	26.5325	2.15513	24.4072	2.97539	5.40642	13.7211	3.35572
		427.65	28.613	2.75914	26.9426	4.13873	5.742	14.8099	4.2953
		427.86	28.4489	2.65475	26.2565	3.55708	5.90607	14.3699	3.95976
		428.08	28.5309	2.96796	26.2938	3.57944	6.264	14.9888	4.16108
		428.29	28.7174	2.53542	25.8762	3.10218	5.86132	13.7808	3.90755
		428.5	28.5011	2.52799	26.5623	3.83297	6.24907	14.0194	3.82551
		428.71	27.9568	3.34079	26.003	3.68383	6.04775	14.8844	4.19091
		428.92	27.047	2.41614	25.0037	2.63239	5.58539	13.4527	3.60179
		429.14	26.4579	2.49071	23.3259	3.31097	5.04102	13.1991	3.76587
		429.35	27.0246	3.05743	23.3408	3.41536	5.86878	14.0268	4.11633
		429.56	25.9732	2.56528	23.1991	3.28115	5.51828	13.3333	4.19837
		429.77	23.9448	1.67041	21.3423	2.65475	4.86206	12.0134	3.25132
		429.98	22.9605	2.82625	21.0142	3.76587	4.92917	12.2148	3.59436
		430.2	21.4318	1.49145	19.8732	2.1626	4.26548	10.6488	2.22971
		430.41	23.3855	3.81062	21.0291	3.80315	5.52574	12.9158	4.58616
		430.62	21.5138	1.64059	19.0008	2.60257	4.32516	10.5593	2.57271
		430.83	24.519	3.7584	22.8486	4.18348	5.98064	13.2439	4.44445
		431.05	26.4802	2.81135	24.0716	3.43776	5.61521	13.4452	4.10891
		431.26	28.6577	3.25132	26.1447	3.61672	6.51754	15.0634	4.42955
		431.47	30.2312	2.49814	27.2707	3.7584	6.46533	15.4437	4.13126
		431.68	31.4467	2.63985	28.6652	4.20584	6.72633	16.4952	4.32516
		431.89	33.2289	3.28861	30.1193	4.28041	7.04701	16.6145	4.9217
		432.11	30.6562	3.02761	28.2551	3.57197	6.45043	15.5854	4.00448
		432.32	30.6264	2.58017	28.1208	3.26622	6.264	16.1372	4.30277
		432.53	31.0216	2.17749	27.211	3.08725	5.76435	15.1603	3.9299
		432.74	31.4392	2.6995	28.7025	3.69876	6.63686	15.9359	4.41462
		432.95	32.6547	3.01268	30.0224	3.60926	6.59211	16.5548	4.5563
		433.17	32.7219	3.60926	30.0448	4.02687	7.09919	16.9128	4.5787
		433.38	30.9023	2.17003	27.569	3.56451	5.60032	15.6749	3.42283
		433.59	30.5071	3.17675	27.4422	4.07162	6.003	16.0477	4.04176
		433.8	29.1425	2.23717	26.9351	3.2215	6.03282	14.8322	3.91501
		434.01	29.6421	2.53542	26.5846	3.07982	5.21999	14.7576	4.00448
		434.22	30.9023	3.38554	27.6137	4.28041	6.37586	15.9732	4.07162
		434.44	31.2155	3.37065	29.038	4.19091	6.73379	16.6294	4.86206
		434.65	32.692	3.28115	29.739	3.79569	6.92022	17.2632	4.66816
		434.86	33.3706	2.71443	30.604	3.63908	6.07011	17.1589	4.23566
		435.07	33.5049	3.25132	30.8352	4.01194	6.92769	17.7405	4.62345
		435.28	34.5488	3.66147	31.6331	5.13053	7.27816	17.9046	4.78749
		435.5	34.7129	3.08725	32.8561	4.42955	7.23341	18.613	5.21999
		435.71	34.8397	3.37065	31.7748	4.48173	6.75615	17.4049	4.42955
		435.92	36.2267	3.88519	34.5638	4.87699	7.30798	19.2096	5.57049
		436.13	35.9806	2.77407	33.0872	4.02687	6.98733	17.8375	4.32516
		436.34	37.1365	3.70619	34.176	4.56377	7.56152	19.5899	5.2871
		436.56	36.1745	3.9299	33.5496	4.60852	8.19538	19.4482	5.48099
		436.77	37.1588	4.07162	34.3177	5.40642	7.93438	19.2543	5.81657
		436.98	34.5712	3.2215	32.7815	4.58616	7.48698	17.9046	4.95899
		437.19	34.7651	3.53468	32.1998	4.23566	7.09919	18.2849	4.96645
		437.4	34.4967	2.871	31.2081	4.30277	7.26326	17.8002	4.69056
		437.61	34.2058	3.74347	31.6182	4.51159	6.95751	17.8375	4.45191
		437.83	33.0574	3.07236	29.6197	4.3848	7.15883	17.733	5.0112
		438.04	32.3043	3.2215	29.5898	4.31769	6.76362	16.5548	4.4892
		438.25	32.3639	3.07236	29.3214	3.83297	6.8904	16.868	4.60105
		438.46	31.4094	2.14767	28.516	2.72932	5.95078	15.6674	3.93737
		438.67	31.2752	2.43103	28.9038	3.40793	6.04775	16.4952	3.72112
		438.88	33.7509	3.57944	30.8278	4.17601	6.9053	17.2707	5.23492
		439.1	34.8098	4.26548	31.6928	5.00374	7.91949	18.6503	6.18197
		439.31	34.7427	3.9523	32.7666	4.83224	7.70323	18.5682	6.18943
		439.52	34.6682	2.81135	31.8717	4.14619	7.02462	17.994	4.83224
		439.73	34.3923	2.68457	31.9687	3.67636	6.5399	17.8747	4.57123
		439.94	34.2804	3.18422	30.9769	4.23566	6.83819	17.5392	4.66816
		440.15	35.1752	3.78822	32.5727	4.51159	7.63609	18.5831	5.1156
		440.37	33.7882	3.06489	31.0216	4.04176	6.18943	17.83	4.78002
		440.58	34.698	3.03507	31.6555	3.91501	7.1663	18.3744	4.77256
		440.79	35.7867	3.25132	32.9158	4.02687	7.48698	18.4788	4.76513
		441	36.4802	3.22897	33.7659	3.93737	7.33037	18.3296	4.82477
		441.21	36.9799	2.72932	33.6615	4.15362	7.31544	18.9784	5.12306
		441.42	37.7479	3.54961	34.3699	4.97392	8.00152	19.575	5.5481
		441.64	38.0612	3.31843	34.0343	4.51902	7.47205	19.5078	4.62345
		441.85	37.8822	3.62419	35.5779	4.88441	8.01642	19.7912	5.70471
		442.06	39.3289	4.10144	35.7644	4.65327	8.03135	19.7838	5.72707
		442.27	38.3669	3.46758	35.9955	4.62345	7.71066	19.6719	5.92096
		442.48	38.1283	3.87772	35.6525	4.72038	8.18049	20.4251	6.06264
		442.69	38.0164	4.2953	34.7278	5.9135	8.4191	20.5593	5.62267
		442.9	37.8523	2.93068	34.2058	4.45191	7.70323	19.0455	5.04102
		443.12	37.047	2.95304	34.1163	3.97465	6.94258	18.9187	4.78002
		443.33	37.9418	4.01194	36.1223	4.84713	7.71066	19.9776	6.21925
		443.54	38.2923	4.11633	35.2125	5.24981	7.88966	20.4474	5.95078
		443.75	37.9418	4.07905	34.6383	4.44445	7.53916	20.4176	5.39896
		443.96	38.0015	4.02687	35.6972	5.40642	8.01642	20.9023	5.6525
		444.17	38.516	3.05743	34.8844	4.36987	8.41163	19.7539	4.94409
		444.39	38.2028	3.43029	34.7577	4.64581	7.69577	20.1044	5.35424
		444.6	39.4333	3.38554	36.0552	4.86952	8.10592	20.2685	5.38406
		444.81	38.956	3.64654	35.5257	4.84713	8.41163	20.619	5.43624
		445.02	36.7785	3.10218	34.6682	4.45937	7.87474	19.657	4.8397
		445.23	36.8978	4.3848	34.6309	5.21253	8.02388	20.1342	5.64507
		445.44	37.1365	3.63908	32.871	4.30277	8.06117	19.1648	4.98885
		445.65	37.5839	4.28041	34.0045	5.2051	8.15063	20.179	5.52574
		445.87	36.1372	3.48251	33.0201	4.70545	7.82252	19.3736	5.29456
		446.08	37.3005	3.72858	34.1984	5.03356	7.69577	19.8956	5.39896
		446.29	37.7181	4.65327	35.6152	5.99554	9.58986	20.7905	7.33784
		446.5	36.3087	2.91575	33.6764	3.81804	6.95005	19.0008	4.77256
		446.71	38.5235	3.63908	35.6898	4.53395	7.8822	20.2461	5.5481
		446.92	38.3445	3.8479	35.921	4.93663	7.81509	20.4474	5.2051
		447.13	40.343	4.4743	36.9575	5.43624	9.05296	21.2677	6.33111
		447.34	39.5526	3.70619	36.704	4.86952	8.1581	21.0738	5.57796
		447.56	40.7159	4.26548	36.6443	5.77182	8.56824	21.1633	5.98807
		447.77	40.4325	5.05595	37.3826	6.264	9.20211	22.2595	6.50261
		447.98	39.3363	4.13873	35.3617	5.16781	8.70246	21.2677	5.68978
		448.19	40.082	4.03433	36.8456	5.29456	8.57571	21.044	5.30949
		448.4	39.396	3.78076	36.1298	5.27221	8.97839	21.0291	5.51828
		448.61	40.5593	3.69129	36.346	5.01867	8.45639	20.8054	5.8315
		448.82	40.5593	3.60926	36.9053	5.27967	7.99406	20.8874	5.92843
		449.03	40.2386	3.89262	36.6667	5.16781	8.32217	21.2379	6.06264
		449.25	39.396	3.95976	36.689	4.87699	7.99406	21.4019	5.57796
		449.46	40.6637	4.14619	36.0626	5.13053	9.26175	21.4019	5.8315
		449.67	40.8427	3.48251	37.7629	4.90681	8.84418	22.0656	5.36913
		449.88	41.4616	4.31769	38.6577	5.51081	9.64954	22.4683	6.40568
		450.09	41.3274	3.64654	38.8292	5.17524	8.90382	21.9538	6.07011
		450.3	43.2066	5.03356	40.1417	6.01046	9.73901	23.3259	6.87547
		450.51	43.6391	4.31023	40.1193	5.742	9.48547	23.1767	6.29382
		450.72	41.8195	3.99705	39.1722	5.45864	8.54589	22.0209	5.87621
		450.94	42.0955	4.28041	39.4184	5.42135	9.23193	22.5578	6.1745
		451.15	42.1328	3.81804	38.1432	5.0112	8.82178	22.431	6.01046
		451.36	42.3415	4.5787	38.7621	5.55557	9.9329	22.8113	6.16704
		451.57	42.2595	3.90008	38.9858	5.33185	9.14243	22.6846	6.38333
		451.78	42.5802	4.35498	38.2177	5.742	9.396	22.528	5.98807
		451.99	40.6562	3.41536	37.9344	4.86952	8.65028	21.044	5.89861
		452.2	39.6272	3.13947	35.5556	4.19837	7.85981	21.3274	5.1156
		452.41	39.0678	3.78076	35.9881	4.81731	8.23267	21.044	5.83893
		452.62	38.8963	4.16108	36.1968	5.21253	8.76214	20.9918	6.25654
		452.84	39.7017	4.87699	36.8978	6.09993	9.9478	21.6779	6.74126
		453.05	38.8665	4.2133	35.9955	5.24981	8.88889	20.4922	6.13722
		453.26	38.8367	4.04923	36.443	4.9217	8.79943	20.4698	5.6376
		453.47	40.7606	4.39973	37.3751	6.44297	8.98586	22.4236	6.58465
		453.68	40.4773	4.02687	37.0172	5.16781	9.48547	21.8195	6.51754
		453.89	41.8792	4.86206	38.7099	6.25654	9.77629	23.1395	6.66669
		454.1	41.3796	4.63834	38.0537	5.93589	9.3065	22.0731	6.89787
		454.31	40.9172	4.22073	37.6585	5.60778	9.57497	22.2521	6.69651
		454.52	41.1931	4.25059	38.1656	5.57796	8.79943	22.0433	6.42804
		454.73	41.0515	4.42209	37.1663	5.57049	9.05296	21.4691	5.88368
		454.95	39.7987	3.85533	37.6435	4.97392	9.28415	21.4318	6.05521
		455.16	39.7688	3.5869	37.1812	4.7502	8.59807	20.9992	5.6376
		455.37	41.745	4.09398	38.0612	5.12306	9.07532	21.9538	6.23418
		455.58	42.3863	4.01194	38.3818	5.43624	9.78376	22.2819	6.56972
		455.79	42.1253	4.2953	39.5899	5.42881	9.26175	22.6995	6.49518
		456	42.7815	4.35498	40	5.54067	9.217	22.953	6.33111
		456.21	42.953	4.68309	40.1044	6.18197	9.73901	23.0425	6.60701
		456.42	43.0202	4.2953	40.0895	5.76435	9.396	23.9896	6.33111
		456.63	41.9538	4.20584	38.1357	6.02536	8.94111	22.4907	6.21179
		456.84	43.6764	4.92917	40.0596	6.65176	9.91055	23.5347	6.6294
		457.05	44.3848	4.86952	40.4474	6.4355	10.5742	23.654	6.53247
		457.27	43.0052	4.11633	39.5675	4.98885	9.45565	22.7442	5.72707
		457.48	43.4079	4.71291	40.783	5.63014	9.8658	23.0351	6.65922
		457.69	45.1976	4.30277	41.2603	6.24907	9.78376	24.3177	6.83072
		457.9	42.4609	4.00448	38.5384	5.04102	9.76883	22.2372	5.77928
		458.11	42.9754	4.83224	40.5518	5.98064	10.1268	23.5198	7.05444
		458.32	42.0284	4.32516	39.4109	5.6525	9.58986	22.6622	6.40568
		458.53	42.7069	5.16035	39.9329	6.5399	10.0821	23.5645	6.78601
		458.74	43.4154	4.32516	39.2617	5.85385	9.64954	22.3639	6.21179
		458.95	43.7137	4.58616	40.2834	5.95078	9.99255	23.5645	6.48026
		459.16	42.1626	3.66894	38.2625	5.27967	9.0455	22.9008	5.61521
		459.37	42.0955	3.31843	38.9486	4.18348	8.7845	22.4087	5.17524
		459.58	44.5638	4.50412	40.6786	5.95825	9.6719	24.2879	6.15961
		459.8	44.6011	4.25059	40.5518	5.48846	9.48547	24.1238	6.36093
		460.01	44.2058	4.35498	41.2155	5.97318	9.50783	24.1685	6.39822
		460.22	44.1014	4.69056	41.1335	5.89861	10.2834	23.9821	6.8009
		460.43	45.6078	5.02613	42.3937	6.42061	11.0216	25.0559	7.45712
		460.64	46.4504	4.93663	41.8494	6.6294	10.6264	25.1529	7.54663
		460.85	46.7711	5.10813	43.0425	6.89787	10.9172	25.8165	8.09845
		461.06	47.7107	5.3766	43.9224	6.59211	10.9023	25.1081	8.24013
		461.27	46.8904	5.19017	43.5794	6.53247	10.783	25.839	7.30798
		461.48	46.4057	4.44445	42.2073	6.49518	9.99255	24.8024	6.74872
		461.69	46.0626	4.71291	43.2886	6.06264	10.4996	26.5325	7.15883
		461.9	46.9202	5.24981	43.8702	6.05521	10.8576	25.8315	7.49441
		462.11	47.7405	5.16035	43.3856	6.60701	11.1782	26.2863	7.30798
		462.32	47.2707	4.56377	44.3922	5.93589	10.5518	25.8911	7.34527
		462.53	47.4273	4.76513	43.818	6.51008	10.3058	25.5556	6.98733
		462.75	47.8747	5.53321	44.0865	6.92022	11.3125	26.085	7.77781
		462.96	47.83	5.17524	44.2207	6.3684	10.6935	26.3236	7.09173
		463.17	46.1447	4.80984	43.6465	6.41315	9.73901	24.5489	6.84565
		463.38	48.8591	4.9217	44.9068	6.74126	11.0216	26.1596	7.52423
		463.59	47.8896	5.21253	43.1394	6.24161	11.0291	26.2192	7.66595
		463.8	47.4049	5.12306	44.4295	6.22672	10.3952	25.9582	7.07683
		464.01	47.129	4.99627	43.7808	6.36093	10.7979	26.1372	7.02462
		464.22	46.7711	4.33259	43.475	6.33111	9.96272	25.6674	6.59211
		464.43	46.346	4.42955	42.9232	6.264	10.3207	25.2797	7.09173
		464.64	47.7405	5.742	44.3251	7.22598	11.7599	26.7412	7.63609
		464.85	46.0999	4.4743	42.9605	6.264	9.91797	25.041	6.53247
		465.06	48.6279	5.27221	44.4146	6.81583	11.0216	27.2632	7.46459
		465.27	48.4415	5.23492	45.302	6.81583	11.1857	26.9873	7.82999
		465.48	49.2692	5.39153	46.3684	7.06937	11.8121	27.569	8.73232
		465.69	49.6197	5.68978	45.5481	7.4273	11.9016	28.0239	8.5906
		465.9	49.0008	5.80164	46.7934	7.73306	11.8718	27.9269	8.46385
		466.11	48.6055	5.40642	45.1902	7.12901	11.2901	27.5839	7.63609
		466.32	48.6652	6.02536	45.22	7.86727	11.6555	27.2707	8.55332
		466.53	49.1648	5.1827	44.6905	6.84565	11.0664	26.8084	7.50934
		466.74	48.2625	5.27221	43.8777	6.40568	10.3132	26.2192	7.32291
		466.96	47.9791	4.94409	44.5414	6.87547	11.0142	26.2938	8.21778
		467.17	50.3356	4.96645	46.5399	6.98733	10.6189	27.1439	6.71144
		467.38	49.5899	4.9217	45.7569	6.83072	11.4467	26.9948	7.75541
		467.59	49.3214	5.1827	46.4877	7.12155	10.8725	27.3005	7.38255
		467.8	50.6488	5.1007	46.7636	7.45712	11.3945	27.1887	8.17303
		468.01	51.2006	5.88368	47.472	7.15883	12.3415	28.4042	8.2476
		468.22	50.1044	4.80984	46.6592	6.4579	10.9993	26.8606	6.55483
		468.43	52.6026	5.87621	48.4937	7.85238	12.0209	29.9329	8.84418
		468.64	51.9836	5.60778	47.8524	6.89787	11.7226	28.1134	8.32217
		468.85	53.3706	5.77928	49.2095	7.71813	12.4385	29.9851	8.23267
		469.06	52.3341	5.6376	49.3885	7.54663	11.8867	29.2319	8.60553
		469.27	51.469	5.48846	47.8225	7.04701	11.7748	28.516	7.74052
		469.48	52.0954	5.54067	50.082	7.59138	12.0134	29.5004	8.11335
		469.69	53.1096	5.9135	48.9485	8.29235	12.5951	29.9776	8.90382
		469.9	52.2893	5.13799	47.2782	6.81583	11.7003	28.7323	7.66595
		470.11	50.4176	4.83224	46.6741	6.48772	10.2312	28.1805	7.04701
		470.32	52.3117	5.47353	47.472	7.27816	12.349	28.6726	8.09099
		470.53	52.6697	5.78675	47.9567	7.77034	11.7823	29.2468	8.1432
		470.74	53.8777	5.35424	49.0977	7.28562	11.6331	29.739	8.26249
		470.95	54.3773	4.87699	48.9858	7.21105	11.3945	29.217	8.35199
		471.16	53.833	5.8315	49.5899	7.82252	11.9836	29.8583	8.31471
		471.37	56.0776	5.8315	51.0663	7.56898	12.2744	30.5369	8.41163
		471.58	56.0626	6.003	51.2304	7.98659	12.7368	32.0209	8.53096
		471.79	57.9045	6.07757	53.9374	8.11335	12.3863	31.73	8.50114
		472	58.6055	5.77182	53.0276	7.96424	12.7964	31.7375	9.19464
		472.21	57.9045	6.20432	53.8404	8.38181	12.3192	32.7144	8.7696
		472.42	59.8509	6.02536	54.4146	8.63535	13.7062	32.692	9.12754
		472.63	58.8963	6.77108	53.1767	8.52349	13.6391	33.4154	9.4109
		472.84	59.0306	6.81583	54.6756	8.68757	13.7211	32.8933	9.61226
		473.05	56.525	6.08504	52.4534	8.28488	12.6398	31.3498	8.94857
		473.26	58.7994	6.07757	54.3326	8.35946	14.2953	33.0201	9.75394
		473.47	59.5451	5.98064	55.1678	8.77703	12.9008	33.2737	9.10514
		473.68	61.2826	6.67415	56.0403	9.00075	13.6764	33.4526	10.2014
		473.89	60.3579	6.8233	56.689	9.19464	13.4676	34.079	10.0746
		474.1	62.4236	6.38333	57.3229	9.07532	13.9299	35.3915	10.6488
		474.31	64.2282	6.71886	59.6197	9.06786	14.437	35.3244	10.0522
		474.52	62.953	7.39748	58.8218	9.79869	14.6607	35.4512	10.179
		474.73	64.3699	7.30798	59.4556	9.72412	14.4072	35.6674	10.5966
		474.94	63.9299	6.77108	57.8076	9.46311	14.7353	35.8687	10.3356
		475.15	62.8113	7.35273	58.6279	9.70919	14.7353	35.8389	10.5891
		475.36	63.5794	6.8904	59.4333	9.06786	14.4519	36.2267	10.1268
		475.57	63.5049	6.57718	58.0761	9.03057	13.6167	35.0932	10.261
		475.78	64.6831	6.23418	56.9202	8.8516	13.4825	34.3848	9.31397
		475.99	62.7964	5.99554	59.5153	8.72485	13.4079	35.0037	9.78376
		476.2	63.5645	6.39822	59.657	9.79869	14.2655	35.8389	9.8434
		476.41	65.2125	7.71813	59.2692	9.96272	15.0336	37.2259	10.3207
		476.62	64.5414	6.71886	60.2983	9.09771	14.4668	36.689	10.1119
		476.83	66.6368	7.4497	60.9694	9.7614	14.6458	36.786	10.7681
		477.04	67.4869	7.11412	62.4459	10.0522	15.2349	38.5309	11.0739
		477.25	67.3676	6.59211	63.311	9.53022	15.0186	37.1812	10.3281
		477.46	68.8441	7.55409	64.3624	9.9329	15.9657	38.8068	10.9769
		477.67	69.2692	8.29235	65.2573	9.78376	15.9583	38.8516	11.1857
		477.88	69.8136	6.92022	64.2505	9.7614	15.5705	39.7987	10.6562
		478.09	70.5816	7.4273	65.5257	9.87326	15.7718	39.5526	11.2006
		478.3	69.4929	7.5988	65.3915	11.2677	15.563	38.8665	11.5809
		478.51	70.8054	7.20359	64.0417	9.6719	15.6152	38.7547	11.305
		478.72	71.3199	7.69577	66.3907	10.8128	15.9881	40.5593	11.9538
		478.93	70.4698	7.44223	65.3766	10.44	16.0477	39.8807	11.9389
		479.14	72.3788	7.82999	67.5392	10.7084	16.7785	41.5511	11.7077
		479.35	73.736	7.73306	68.0015	10.8427	16.4504	41.2379	11.2081
		479.56	73.296	6.85312	67.8747	9.87326	15.8539	40.4549	10.9396
		479.77	74.1089	8.09099	69.3139	11.1782	17.0097	42.4161	12.2521
		479.98	73.7285	7.12901	67.569	9.82104	15.8613	41.2677	11.141
		480.19	73.3781	7.06937	69.2319	10.8501	16.3013	40.7904	11.2901
		480.4	73.7808	7.41984	68.2699	10.1193	15.138	41.6555	10.8725
		480.61	73.9075	7.41984	68.9933	10.4922	16.3386	41.6555	11.223
		480.82	75.9806	8.5906	69.9478	11.2379	16.786	42.8934	12.8486
		481.03	76.1074	7.54663	69.2692	10.44	16.1521	42.9978	11.7524
		481.24	77.6883	8.20285	71.8121	11.387	17.5466	44.6159	12.5056
		481.45	79.8881	8.59807	73.4377	11.663	17.5615	44.5339	12.2148
		481.66	78.8963	8.65028	73.8852	12.2446	17.5466	44.7651	12.8113
		481.87	79.6868	8.81432	73.1245	11.8121	17.8151	44.8844	12.9306
		482.08	78.6726	8.53842	72.7069	11.0216	17.3005	44.9963	12.6771
		482.29	79.9851	9.0455	72.5354	12.4534	18.1208	45.5929	13.5347
		482.5	79.135	8.70992	73.1767	11.5735	17.6957	44.258	12.8561
		482.71	78.3221	8.37435	74.2207	11.7375	17.3975	44.6234	11.9985
		482.92	79.7837	8.94857	74.9366	12.3639	18.2401	46.8158	13.2289
		483.13	79.8434	8.6801	74.4445	11.484	17.3602	45.6152	12.6249
		483.34	80.4698	9.16482	74.8098	11.8792	18.4639	45.3169	12.6771
		483.55	81.3721	9.38108	75.0559	12.5131	17.8524	46.7785	13.9747
		483.76	79.3438	8.99328	73.1245	11.9165	17.8822	45.5854	13.0201
		483.97	80.2386	8.18792	73.8329	12.3267	17.9046	45.5257	12.7517
		484.18	81.8494	9.36615	74.9664	12.4683	18.3072	46.4131	13.572
		484.38	82.1178	8.39674	74.2282	11.9761	17.3751	45.6525	12.5429
		484.59	81.1707	9.32143	75.824	12.3565	18.4937	46.965	13.572
		484.8	81.991	9.60479	75.5406	12.4832	18.3296	47.0619	13.7808
		485.01	79.2841	9.12754	72.4086	11.5511	16.883	46.2491	12.2371
		485.22	79.135	9.63461	71.7822	13.132	18.6354	45.8165	13.9374
		485.43	74.1462	8.39674	68.2625	11.3796	16.4653	42.9829	12.9456
		485.64	72.7293	8.19538	66.2863	10.6786	15.1007	41.4616	11.5809
		485.85	70.3878	8.0537	65.5854	11.1484	15.906	41.1186	11.3497
		486.06	70.2535	7.91202	64.5488	10.8501	15.4885	40.0895	11.2901
		486.27	71.0216	8.09099	65.2796	11.223	16.0254	40.7308	11.9836
		486.48	74.6607	8.68757	68.1655	11.9463	16.4728	43.0425	12.7293
		486.69	73.8255	8.32217	69.053	11.0813	16.4653	42.1029	11.9761
		486.9	76.3908	7.90456	69.903	11.2006	16.4653	43.4004	11.8568
		487.11	77.6734	8.56078	72.774	11.3647	17.3303	45.041	13.0201
		487.32	79.3214	8.74721	73.1245	12.2073	17.4124	45.66	13.2439
		487.53	83.8777	8.88146	76.7412	12.8412	18.091	47.6883	13.4825
		487.74	82.9679	9.51529	77.3303	12.9158	18.4117	47.7032	13.4228
		487.95	83.8404	9.29904	77.0544	13.1991	18.4042	48.2178	14.3922
		488.16	85.3766	9.45565	77.651	13.05	18.4117	49.1424	13.572
		488.36	83.9224	9.87326	78.0984	13.0873	18.8293	48.5086	14.1462
		488.57	84.8919	9.69426	78.859	12.4982	18.2625	48.009	14.0791
		488.78	85.4064	9.85087	78.0537	12.8263	19.2618	49.2618	13.8777
		488.99	86.0999	10.5518	79.5227	13.9672	20.2908	50.2759	15.041
		489.2	87.3676	8.89636	80.604	13.1171	18.3296	49.642	13.9374
		489.41	88.859	10.2387	81.8046	13.6838	19.7912	50.4698	14.7055
		489.62	91.0291	10.6935	83.6763	14.2133	20.0149	53.2961	15.5332
		489.83	90.5071	10.6264	84.1461	14.0343	19.8211	53.0872	15.7121
		490.04	90.2461	9.32143	83.9672	13.5794	19.7315	52.7442	14.2879
		490.25	90.6189	10.2387	83.6987	13.8106	20.5444	52.0283	14.8994
		490.46	90.0746	9.82104	83.132	14.2207	20.1641	51.9761	14.8546
		490.67	90.5816	10.3654	84.2506	14.1536	20.9992	53.1171	15.0783
		490.88	88.7994	9.63461	83.3781	13.7435	19.3139	52.267	14.3177
		491.09	90.6488	10.3654	84.1163	13.9747	19.8509	52.4534	14.78
		491.3	89.6271	9.68683	82.8411	14.0418	20.2685	52.3117	15.0559
		491.5	87.5839	9.70172	81.4914	13.4079	19.3065	51.2454	14.3177
		491.71	87.7703	9.91797	81.6928	13.8777	18.9635	51.1111	14.6458
		491.92	87.4646	9.44072	80.9247	13.6093	19.0679	50.4996	13.2513
		492.13	89.1201	10.6637	81.745	14.0492	19.5228	50.6189	14.6756
		492.34	89.6495	10.8799	82.1402	15.5779	20.4325	52.3415	16.1596
		492.55	91.0962	10.1417	84.2506	14.0343	19.5526	52.6473	14.6905
		492.76	90.5518	10.1864	84.3027	14.3773	19.9255	52.3117	15.1081
		492.97	93.6167	11.126	86.6145	14.8994	21.0888	54.2058	15.3915
		493.18	91.9538	10.3952	84.8173	14.4817	20.3803	53.0127	14.8994
		493.39	91.6182	10.3132	84.4594	14.1984	20.5966	54.6458	15.0038
		493.6	91.9612	10.6712	85.4139	14.616	19.7166	53.6018	15.1976
		493.8	92.8039	11.1335	85.9881	15.2946	20.8501	54.5489	15.9284
		494.01	94.9217	11.1633	87.7777	15.1007	20.6338	55.645	16.443
		494.22	93.8851	10.1119	87.3751	14.8844	20.1865	54.877	15.5183
		494.43	95.8687	11.2976	89.6271	15.6302	21.6704	56.6816	16.6741
		494.64	96.3087	11.9761	88.9336	16.1074	22.0507	57.9418	16.9053
		494.85	96.7039	11.5362	89.9552	15.6674	21.2752	56.5772	16.6965
		495.06	94.698	10.8949	88.076	14.8248	20.9992	55.7494	16.3087
		495.27	94.8919	10.9545	89.1573	15.0112	21.0216	54.7427	15.9732
		495.48	93.9597	10.0671	87.4571	14.176	20.4847	54.2208	15.2424
		495.69	93.8851	10.2908	87.9195	14.8397	20.0149	54.8919	15.5183
		495.9	95.824	10.1417	86.5548	14.3997	19.9851	55.6599	15.6749
		496.1	97.472	11.7524	90.2983	15.9732	21.6853	57.1365	16.6443
		496.31	95.5928	11.0589	88.9858	15.2722	21.484	57.0395	16.0179
		496.52	97.3378	11.663	91.4094	16.003	21.8941	58.2774	17.748
		496.73	97.2632	11.4914	90.6786	15.8837	21.0813	56.689	16.8009
		496.94	98.1432	11.2901	90.0522	16.3311	21.0142	57.2632	16.003
		497.15	95.302	10.8576	91.2751	16.003	21.4765	57.3453	16.6219
		497.36	97.7778	11.223	90.6189	15.6749	21.1111	56.6144	16.5921
		497.57	96.0179	11.0813	89.7837	15.5929	20.9471	57.5988	16.1521
		497.78	94.7725	10.3803	85.0634	15.0783	19.7912	55.3691	15.1753
		497.98	95.1305	11.6406	88.4638	15.6376	21.7823	55.4139	15.9433
		498.19	92.9232	10.3803	85.824	15.1305	20.3803	54.094	15.6525
		498.4	93.818	10.7532	86.249	15.3691	20.4176	56.5175	16.4057
		498.61	95.0112	11.0962	88.0835	15.7196	20.4325	55.0932	15.921
		498.82	96.167	10.5966	88.1208	15.1454	20.0597	56.7785	15.5556
		499.03	97.3452	12.3192	91.4094	16.5623	22.3416	57.8822	17.5839
		499.24	96.8755	11.9016	89.2767	16.5474	21.5064	57.8598	17.0768
		499.45	95.7942	11.6257	89.5824	15.4362	21.3647	57.3527	16.2864
		499.66	96.4653	10.6637	89.3661	15.4064	20.9172	56.6667	15.8389
		499.86	93.4377	10.7308	86.2192	15.0559	20.5667	56.2491	16.4653
		500.07	93.572	11.5959	88.3445	15.3915	20.7233	55.1529	16.3311
		500.28	94.4743	11.3348	88.3072	15.6078	21.0738	56.6219	16.0627
		500.49	92.6025	10.5369	86.5996	15.041	20.6711	55.4586	16.0776
		500.7	93.4526	11.6033	86.7636	15.906	21.2454	56.6741	16.6816
		500.91	92.7517	10.9843	85.6525	14.5563	19.657	53.7808	16.1894
		501.12	93.3184	11.5213	85.6898	15.9881	21.1633	55.8986	16.8755
		501.33	91.7972	11.3721	85.7793	15.6898	20.4773	55.4884	16.2043
		501.53	91.2528	11.1484	85.4884	14.6607	19.3662	54.0343	15.7569
		501.74	91.9016	10.3729	85.8389	15.0038	19.4034	53.7509	15.8539
		501.95	91.0738	10.8054	84.5041	14.5265	19.2916	54.1983	15.481
		502.16	93.2215	11.126	87.4198	15.7644	20.6115	56.182	16.4728
		502.37	92.7964	10.8949	87.2632	15.1454	20.44	55.0708	16.1074
		502.58	94.9068	11.0216	86.4131	15.2946	21.1484	56.5101	15.9359
		502.79	96.085	11.7823	89.6942	16.0477	20.8203	57.5541	16.786
		503	94.7353	10.9769	88.9038	14.8621	20.604	55.9582	16.5921
		503.2	96.0924	11.7599	89.4332	15.9955	20.9247	58.3222	17.39
		503.41	93.7957	11.1111	86.264	15.0783	20.3579	56.7487	16.6219
		503.62	92.9083	11.044	86.8232	15.0634	19.9553	56.428	16.4653
		503.83	93.1842	11.0739	86.9053	15.9284	20.4847	55.5406	16.4653
		504.04	95.1156	11.4541	86.8382	15.9284	20.4325	55.8762	16.5324
		504.25	93.9821	11.4243	86.3162	16.1521	19.9776	55.7569	16.7934
		504.46	95.0261	10.8278	86.8456	15.3766	20.44	56.0776	15.7345
		504.66	95.5779	11.0739	89.1946	15.6823	20.7383	57.472	16.5399
		504.87	97.1514	12.0433	89.5227	16.5324	21.2752	58.0089	17.487
		505.08	96.6145	11.827	90.3057	15.7569	20.7383	58.1805	16.1447
		505.29	97.7479	11.4616	92.1178	16.6592	21.5809	59.1126	17.6436
		505.5	97.8076	11.4243	91.3199	16.6741	21.6928	59.7465	16.6741
		505.71	99.0231	12.0284	92.2669	16.1447	21.044	60.1864	17.047
		505.91	97.9194	12.2148	91.1484	15.7271	21.7226	59.0082	17.0544
		506.12	99.3512	11.8643	92.5056	16.6741	21.6257	59.4482	17.1812
		506.33	98.6801	12.0358	91.7972	16.8158	21.8494	59.8583	17.7927
		506.54	97.5093	11.8792	90.6637	16.1148	21.0067	58.7919	17.0992
		506.75	97.5764	10.9322	89.8732	15.4586	20.8501	57.4049	16.5474
		506.96	98.0313	11.5138	91.4989	15.8688	20.8427	58.2252	17.047
		507.17	97.1066	11.8718	90.8799	16.6667	20.9471	59.0678	17.8598
		507.37	94.7875	11.3647	87.7703	16.3087	20.9396	58.0835	16.6518
		507.58	95.481	12.8934	89.0902	16.9501	21.8046	59.0455	17.6286
		507.79	94.0343	11.044	86.4131	15.7494	20.3803	56.8009	16.4131
		508	94.8919	11.0664	87.4646	15.824	19.8807	56.346	16.3684
		508.21	94.9739	11.7077	88.516	16.0477	20.4773	57.9866	17.2409
		508.42	95.2573	11.6704	89.1797	16.9202	21.0589	58.4042	16.9202
		508.62	98.8143	12.0507	90.7979	17.1812	21.7152	60.1641	17.2558
		508.83	97.3229	11.5138	90.4176	16.0477	21.0962	59.8509	17.1887
		509.04	98.5831	12.2446	91.3348	16.2714	21.5212	60.3579	17.4199
		509.25	96.9947	11.3423	89.6569	16.182	20.9843	59.4929	16.6443
		509.46	97.6361	11.8643	90.1864	17.0544	20.8203	59.299	17.2707
		509.67	96.5846	11.8121	90.3281	16.1969	21.3199	58.5608	16.7412
		509.87	97.129	12.4385	89.5302	16.5399	21.484	59.8956	17.1514
		510.08	96.4206	12.5653	89.299	16.3684	21.2677	59.1797	17.7778
		510.29	96.5175	11.4989	89.7539	16.6294	20.88	58.3147	17.3676
		510.5	98.2998	12.2744	89.8285	16.1521	21.3274	60.1566	17.4497
		510.71	97.39	12.5653	91.0738	16.883	21.9314	59.2916	17.7703
		510.92	97.2409	12.2297	90.522	17.2558	21.1037	60.6562	17.5839
		511.12	99.0902	12.6249	92.2222	16.883	22.17	61.1633	17.7032
		511.33	99.038	12.349	91.9463	16.8606	21.7748	60.9993	17.6137
		511.54	98.8367	12.2819	91.7002	17.6883	22.006	60.8949	18.3744
		511.75	98.6279	11.8792	91.9686	16.6891	21.0291	60.7383	17.1365
		511.96	97.8896	12.7591	91.3497	17.6659	21.5064	60.5145	17.7629
		512.16	98.1208	12.7219	91.2155	16.7263	21.6257	60.343	18.091
		512.37	96.5399	12.0507	89.4183	17.1961	21.1186	59.9105	17.3453
		512.58	94.6458	11.1484	88.8367	15.8837	20.3281	58.1283	15.824
		512.79	96.525	11.9911	89.5004	16.5324	21.566	58.5682	17.9791
		513	95.4437	11.3647	89.1424	16.443	20.619	58.3147	17.5392
		513.21	94.3847	11.1335	87.7629	16.2267	20.3803	58.3147	17.0172
		513.41	95.5108	12.7442	89.2468	16.8307	20.9694	58.5906	17.8673
		513.62	94.3326	12.6175	87.5615	16.9277	21.2454	58.7099	18.0164
		513.83	93.8777	10.8874	87.3154	15.824	20.2536	57.4422	16.3237
		514.04	93.0947	11.5287	86.428	16.3237	19.8882	56.4355	16.6219
		514.25	94.1238	11.9911	87.9716	16.5847	20.8427	57.5988	16.5026
		514.45	93.2587	12.0805	86.3982	16.1148	20.8203	58.0611	16.3162
		514.66	95.1081	11.5138	88.4564	16.5921	20.9172	58.874	17.1439
		514.87	95.824	12.1999	87.4198	16.525	20.783	58.4638	17.8225
		515.08	96.2267	12.528	88.9709	16.5548	21.4243	58.6801	17.2856
		515.29	96.2789	11.5735	88.0537	17.0917	21.6182	58.8218	17.4646
		515.49	96.0701	12.6249	89.1722	17.1961	22.0731	60.2163	18.2103
		515.7	97.4944	13.0201	90.3952	18.1954	22.0656	61.0887	18.4266
		515.91	92.6771	11.5735	85.5555	15.8688	19.2916	58.0164	16.3758
		516.12	92.1178	11.7524	85.4437	16.2416	20.4773	56.4952	17.2036
		516.33	88.874	12.1104	83.5272	16.4952	20.7606	56.3386	17.0917
		516.53	85.0634	11.3721	79.6793	15.5854	19.5451	54.2878	16.4952
		516.74	84.8769	10.9843	76.8382	14.9217	18.695	51.9761	15.6898
		516.95	82.7666	10.5071	77.7032	14.3177	18.1283	53.393	14.8695
		517.16	86.2565	11.6928	80.2983	14.8844	19.2096	53.6913	15.645
		517.36	86.7188	11.663	80.962	16.0552	19.2692	53.9225	16.1596
		517.57	87.0022	10.701	79.8136	15.1902	18.4564	53.7659	15.66
		517.78	86.4131	10.7979	78.4788	15.0858	19.135	54.4071	15.3542
		517.99	85.6078	10.5891	79.7614	14.4668	18.1506	53.6167	15.5556
		518.2	85.4586	10.3579	79.5973	15.041	19.0455	53.7584	15.9135
		518.4	86.0104	11.0067	80.1193	15.4512	18.6428	53.1917	16.1298
		518.61	86.3833	11.7599	81.4467	16.0328	19.135	55.563	16.6667
		518.82	88.6651	12.1402	83.4005	15.8166	19.1648	56.5324	16.2864
		519.03	91.8568	11.6257	84.4817	16.6891	19.9926	56.9202	16.7711
		519.24	92.4161	12.7293	86.1372	16.9202	21.0738	58.4489	17.6063
		519.44	93.8851	12.0805	85.4586	16.5847	19.6048	58.4564	17.1365
		519.65	95.0261	13.1469	88.076	17.2558	21.0142	59.5078	17.9344
		519.86	92.528	11.9165	86.5921	16.1745	20.0969	58.956	17.2036
		520.07	95.2871	13.3706	89.1126	18.2401	21.8866	61.3646	18.5459
		520.27	91.7748	11.8792	86.6368	15.9881	20.082	58.4415	16.525
		520.48	93.6838	12.9158	88.0984	17.7629	21.2602	59.836	18.3744
		520.69	93.4601	12.3415	86.7487	16.346	20.2386	59.8434	16.9575
		520.9	94.8322	12.3267	88.0611	17.1589	20.8501	60.4176	17.4795
		521.1	96.6145	13.7286	89.6793	18.0388	22.1849	62.1998	18.7025
		521.31	96.2863	12.7069	89.4258	17.4944	21.387	60.8874	18.3594
		521.52	97.2558	12.7069	90.8799	17.6436	21.6779	61.4243	18.6652
		521.73	94.1089	11.2677	88.6055	16.3311	20.5891	60.2237	17.4944
		521.94	95.1603	12.2595	89.5526	16.7338	21.0589	61.0813	17.1589
		522.14	94.8844	12.2744	88.7695	17.6063	20.9843	60.343	17.8076
		522.35	96.0254	13.8106	90.5443	17.8598	21.8866	62.1924	18.9784
		522.56	92.0954	12.5354	86.8531	16.9501	20.5593	59.4258	17.5094
		522.77	91.9538	11.6853	85.7345	16.4653	19.7614	58.1954	16.8382
		522.97	93.311	11.9463	87.6137	16.9873	20.9471	59.217	17.5615
		523.18	94.3997	12.0358	88.1506	17.0097	20.9918	59.1723	17.5168
		523.39	95.9284	12.871	88.3147	17.8225	21.2006	61.5734	17.9717
		523.6	98.3445	13.0723	90.7382	18.516	22.1999	62.5056	19.1574
		523.8	97.4273	13.8852	90.7755	18.5086	21.8568	62.431	18.4937
		524.01	99.0231	13.5496	92.7218	18.6204	22.1178	62.4236	18.5011
		524.22	98.8591	13.2289	91.0216	17.9344	22.9381	63.1693	19.2245
		524.43	96.7338	12.185	90.3952	17.2036	20.6115	61.1633	17.9717
		524.63	96.7487	13.6242	90.3728	18.0239	21.6853	62.6547	18.5831
		524.84	97.3452	13.6018	90.7457	17.8375	22.0433	63.4303	19.2468
		525.05	97.6584	13.2215	91.0887	18.9113	21.7748	63.3333	18.5235
		525.26	98.1133	13.2662	89.4332	18.1059	21.9836	63.5123	18.792
		525.46	100	13.3706	90.0746	18.7398	21.745	62.8188	19.1126
		525.67	97.1737	13.0873	88.9709	18.2476	21.7972	61.3274	18.5608
		525.88	93.7882	12.5131	87.6659	17.3303	20.701	60.4101	18.009
		526.09	92.5727	11.8792	85.481	17.3527	20.7084	59.9851	17.1439
		526.29	89.3363	11.7674	83.5645	16.5772	20.343	57.83	17.1216
		526.5	89.9329	13.6465	83.9224	17.2931	21.9538	58.2252	18.8516
		526.71	88.6577	12.871	81.9836	16.9128	20.1044	57.0843	17.8375
		526.92	88.2699	11.8494	81.9836	16.3013	19.4482	55.9508	17.1141
		527.12	89.0977	12.4086	82.2446	16.6891	20.0224	57.0022	16.9277
		527.33	89.9627	12.5354	83.2215	16.167	19.9553	58.5906	17.4422
		527.54	91.1409	12.4459	87.0619	17.4124	20.0522	59.2244	17.7853
		527.74	92.3788	12.4907	86.8904	16.868	20.4996	59.5227	17.8971
		527.95	93.7957	12.3042	87.7181	17.3975	20.6861	59.7465	18.3818
		528.16	94.3549	12.7069	86.9351	17.7181	21.4989	61.044	19.1201
		528.37	95.8762	13.2737	88.8516	17.8524	21.5511	61.4243	18.9411
		528.57	96.7934	12.8934	89.5377	17.9195	22.1029	61.9911	18.1581
		528.78	97.7554	13.1842	90.3952	18.7323	21.8195	63.0574	18.6279
		528.99	99.6644	13.7957	91.1707	18.9411	22.3043	63.818	19.3885
		529.2	97.0097	13.4377	90.7755	18.7248	21.9538	63.1991	19.1499
		529.4	95.7196	13.4452	89.6942	18.4937	21.6629	62.17	18.5011
		529.61	94.9142	13.475	89.4482	18.6875	21.6704	61.6331	18.8367
		529.82	96.1521	12.5131	89.314	18.255	21.4169	61.8046	18.2476
		530.02	95.6301	13.7137	88.9858	18.173	21.648	63.1096	19.2692
		530.23	96.9947	12.6846	90.9769	17.4944	21.044	62.7069	18.1432
		530.44	97.5168	13.6987	90.5295	18.1134	21.6406	62.7666	19.1126
		530.65	99.4109	13.736	92.2148	19.4482	22.1626	63.7509	19.2767
		530.85	97.3602	13.2141	90.9172	17.8598	21.3348	63.833	18.7547
		531.06	99.0455	14.0418	91.9016	19.478	22.2297	65.3989	19.5899
		531.27	97.8449	13.1544	91.1185	18.5981	22.1924	64.6234	19.3736
		531.47	97.4795	13.0351	90.8576	18.2476	22.0656	64.4594	18.9113
		531.68	96.4206	13.0201	90.6786	18.9187	21.6555	63.572	19.3512
		531.89	95.3169	14.0716	89.56	18.5906	21.9687	62.9605	19.7539
		532.1	95.4362	14.2357	88.9187	19.2692	22.8337	62.7741	19.6122
		532.3	92.3341	13.0649	85.6972	17.7032	21.8568	60.8054	18.7025
		532.51	90.9769	13.1917	85.466	17.5392	20.8278	59.8807	17.9717
		532.72	91.8717	13.3483	85.8837	17.9269	21.3647	61.4318	18.8889
		532.92	92.0209	13.1395	85.3169	18.0686	20.9769	60.7159	18.5608
		533.13	91.909	12.5429	84.5787	17.3378	20.4624	59.5451	17.2707
		533.34	94.0194	13.0052	86.5623	17.6734	21.1186	60.3654	18.0761
		533.55	93.3482	13.0127	87.9642	17.3303	21.3647	61.8494	18.2625
		533.75	94.6681	12.9754	87.0395	18.8293	21.6928	61.6182	19.0231
		533.96	94.4892	13.997	87.7777	18.792	22.1029	62.7815	19.3065
		534.17	94.0268	13.5571	88.9262	18.5831	21.4914	61.7823	19.0231
		534.37	92.4012	13.9597	88.091	17.7927	21.5287	60.7755	18.9337
		534.58	94.1984	12.7069	87.472	17.5168	20.7979	61.305	18.8069
		534.79	94.6681	13.6615	87.4347	18.4042	21.5809	62.0134	18.8069
		534.99	94.2878	13.4377	88.1357	17.7629	20.7905	61.9612	18.695
		535.2	95.5555	11.924	87.8672	17.2409	20.6562	62.9232	17.9418
		535.41	95.5108	13.6316	89.575	18.5384	22.1999	64.0641	19.217
		535.61	95.8389	14.0641	89.6868	18.5831	21.9538	64.5414	19.5004
		535.82	94.258	13.4527	89.0828	18.4117	21.4691	62.3415	18.7994
		536.03	95.7047	13.6018	88.0239	18.2103	22.0805	63.9746	18.9784
		536.24	94.1163	13.3856	87.0171	18.3594	21.8718	62.3266	19.1797
		536.44	92.431	13.7882	86.4728	19.1574	21.4541	63.1171	19.4109
		536.65	92.4757	14.0045	86.1148	18.5533	21.0365	61.0589	19.2021
		536.86	93.0127	13.4527	85.6226	17.8375	21.2379	59.9105	19.1872
		537.06	92.4757	13.8031	86.3907	18.5682	20.9992	61.6704	18.6652
		537.27	90.9321	12.7741	85.8016	18.2401	20.9172	60.4772	18.5906
		537.48	94.6607	13.7957	87.8374	18.956	21.9687	61.8195	19.3736
		537.68	93.9672	13.8404	88.4414	18.0686	21.1708	61.3423	19.3512
		537.89	93.2811	13.4228	86.7711	18.3371	21.1708	61.6853	18.5906
		538.1	93.475	14.176	88.1655	19.3214	21.5212	62.6771	19.6122
		538.3	93.214	12.8188	87.4124	18.4266	21.5212	62.0656	18.5235
		538.51	91.4392	13.7286	85.3542	17.8896	21.2379	61.3646	18.531
		538.72	92.5876	14.0045	85.6078	18.2252	21.484	62.1551	19.7763
		538.92	92.0283	13.572	85.0634	18.8218	21.1782	62.0059	19.5153
		539.13	90.7159	12.871	84.5488	18.3147	20.3729	61.0962	18.3669
		539.34	90.261	13.4004	84.2506	17.9418	20.6861	60.4101	18.6204
		539.54	89.2767	13.4527	83.4153	18.1656	20.7457	59.4482	18.3445
		539.75	90.0373	14.1238	83.035	18.4564	21.9389	60.5966	19.2916
		539.96	87.1439	12.185	82.2446	17.6957	19.2618	58.9709	17.9046
		540.16	87.3378	12.4459	82.5802	17.5168	20.2014	59.0157	17.9046
		540.37	86.8307	12.8039	82.1402	17.7032	19.8658	59.478	17.9866
		540.58	88.1133	13.5869	82.7666	18.4788	21.2677	59.1872	18.434
		540.78	87.4571	13.1395	82.1327	17.7405	20.1566	58.4862	18.091
		540.99	87.569	14.0194	80.8799	18.4042	19.9627	60.5667	18.4564
		541.2	88.1581	12.4385	82.9754	17.8673	19.7539	59.5675	17.733
		541.4	89.8881	13.6615	83.9299	18.7174	20.701	60.8278	18.7696
		541.61	88.2177	13.1395	83.8926	18.0239	20.8352	59.396	17.912
		541.82	89.5898	13.4974	83.8628	18.1879	21.4467	59.3438	18.5757
		542.02	90.0447	13.8777	84.2282	18.5086	21.3721	60.7383	18.4489
		542.23	87.8076	13.2215	81.6704	18.4191	21.1931	61.2379	18.9337
		542.44	88.9634	12.9829	83.6242	17.6957	20.6115	58.6652	18.1134
		542.64	88.7845	13.1096	83.4452	17.7927	19.9851	58.6353	17.8524
		542.85	89.7613	14.0268	83.2065	19.2543	21.1335	61.3572	19.5899
		543.05	88.5235	13.6615	82.3863	18.4713	20.8352	59.9925	18.8367
		543.26	88.6055	13.6093	83.2065	18.8441	21.387	60.522	19.2245
		543.47	90.2312	14.1686	84.2282	19.2618	20.962	60.947	19.5153
		543.67	90.7606	13.8628	84.5115	18.8591	21.1186	61.387	18.6727
		543.88	89.3959	13.5869	84.1536	18.6428	20.2983	59.8807	18.7994
		544.09	89.3214	13.7957	83.8031	18.4266	21.0067	61.0738	19.2767
		544.29	87.6063	13.0052	82.7293	18.6354	20.0671	60.0149	18.0015
		544.5	91.7077	14.4668	85.123	19.1797	21.5585	60.6487	19.5675
		544.71	88.2625	13.2066	82.3639	16.9873	20.1566	59.5675	18.1208
		544.91	89.3363	13.2439	84.079	18.8143	20.7308	60.6189	19.135
		545.12	89.1499	13.1693	83.035	18.4117	20.4847	60.0447	18.613
		545.33	90.2461	12.8412	83.6838	18.0164	20.6413	59.6271	18.0388
		545.53	89.9925	13.8255	84.2804	18.6428	20.179	60.5593	18.9113
		545.74	88.9858	13.5869	82.8411	18.6801	20.5295	60.5966	18.4937
		545.94	90.1267	14.0343	83.9299	19.0529	21.2901	61.7524	19.2394
		546.15	89.6122	13.393	83.0201	18.2998	20.7756	60.8203	18.5086
		546.36	88.8292	12.871	81.8941	18.0015	19.9329	60.1268	18.0463
		546.56	89.5153	14.0194	83.8851	18.2177	20.7606	61.4243	19.2618
		546.77	87.5317	13.1469	82.953	17.5242	20.3952	60.8949	18.5831
		546.98	88.5384	13.5422	83.5421	17.9195	20.0149	61.2826	19.3363
		547.18	85.824	12.6697	82.0954	17.3005	20.0074	59.7837	18.0239
		547.39	87.6435	12.9306	81.9687	17.8747	20.701	59.8658	18.4489
		547.59	85.2945	12.2894	79.6048	17.1141	19.4109	59.8285	18.6204
		547.8	87.7927	12.0209	80.3878	16.9128	19.8732	59.8434	18.0611
		548.01	87.7256	13.4899	81.7524	18.9187	20.7979	60.1939	18.8218
		548.21	86.704	13.2215	82.0731	17.9269	19.0529	60.2088	18.2625
		548.42	88.2774	13.1395	81.9165	17.8449	20.2685	59.918	18.7994
		548.63	88.5832	14.4221	82.6473	18.7174	20.5891	60.9769	18.9858
		548.83	88.2849	12.8635	82.0954	17.7181	19.7539	59.4482	18.0015
		549.04	89.2319	13.6689	83.6465	18.9113	21.4467	60.8054	19.1797
		549.24	88.7248	13.4154	82.006	18.3818	19.7688	60.1864	18.0835
		549.45	88.4787	13.8852	82.6846	19.038	20.5146	61.0962	18.5831
		549.66	87.3602	13.0351	81.6033	18.0164	19.7987	60.0373	18.2476
		549.86	89.0977	14.0268	83.9597	18.7174	20.5817	61.6629	18.8516
		550.07	87.7181	13.2886	81.5585	18.3893	20.7606	59.4929	19.6122
		550.27	88.4862	13.7957	82.0805	19.1126	20.8203	60.3579	19.0902
		550.48	89.3661	15.0559	82.7144	20.2237	21.1633	61.8941	19.7166
		550.69	87.5019	13.1395	81.5138	18.2401	20.0224	59.7465	18.3296
		550.89	87.5988	13.4899	81.5958	18.0015	20.2536	59.1723	18.5906
		551.1	87.0544	13.475	81.1335	17.7853	20.5891	60.1715	18.9485
		551.3	88.0611	14.5265	82.2147	18.5981	20.2014	61.3199	19.3065
		551.51	89.038	14.8173	82.4161	19.4333	21.6555	61.5958	19.9105
		551.72	87.2483	13.9672	81.9165	18.6279	19.9851	60.5891	19.0455
		551.92	89.2617	15.3617	84.4817	20.6115	21.6182	62.6622	21.0216
		552.13	86.5921	13.8852	80.7233	18.1805	20.2685	60.2088	18.9784
		552.33	87.1514	13.8255	81.484	19.1051	21.2081	60.8501	19.2021
		552.54	86.6368	13.9001	81.2528	18.9113	20.1268	59.7017	19.2096
		552.75	86.3833	14.2953	81.648	18.8293	19.9031	60.8054	19.0753
		552.95	86.3087	13.4154	80.9098	17.7405	19.4705	60.0969	18.1581
		553.16	86.9351	13.915	81.7524	19.3289	20.9172	60.8576	19.739
		553.36	87.1514	13.6913	81.5511	18.1954	19.9702	61.566	18.8516
		553.57	86.7636	14.1238	80.3505	18.0686	20.261	60.1417	18.7323
		553.78	86.7263	13.6316	81.3646	18.255	20.3878	61.1409	18.4937
		553.98	88.2103	14.5712	82.4235	19.657	21.1931	61.8717	19.3214
		554.19	87.3751	13.2737	81.9612	18.4042	19.9255	61.4765	19.0157
		554.39	87.6063	13.8255	81.2379	19.1051	20.1641	60.5518	18.8143
		554.6	86.4802	13.9672	80.8725	18.9635	20.3952	59.7017	18.8964
		554.8	86.9873	13.4079	81.5585	18.8441	20	61.126	18.2103
		555.01	87.2558	13.6689	82.0581	19.135	20.5071	61.8344	19.6197
		555.22	86.3087	13.5272	80.4623	18.5235	19.7465	60.6413	19.2916
		555.42	86.2938	14.3251	82.5279	18.8516	20.5817	61.73	19.7614
		555.63	85.6078	14.1835	81.0216	19.6495	20.3579	60.9098	19.0455
		555.83	86.9873	14.3773	81.1186	18.9411	20.4102	61.2379	19.5675
		556.04	86.4728	14.012	79.4929	18.4937	20.1119	59.918	18.7398
		556.24	84.3027	13.9747	79.0231	18.8814	20.4325	59.3065	18.8069
		556.45	85.5183	14.355	79.12	19.038	19.6048	59.1573	18.792
		556.66	83.1991	13.1245	78.091	18.1357	19.0008	58.5235	18.255
		556.86	82.9679	12.9158	77.9269	17.3751	19.0604	58.2326	17.912
		557.07	83.7882	13.736	78.0686	18.1656	19.2692	58.5608	18.8516
		557.27	83.5421	14.0865	78.1208	18.2774	19.6272	59.4258	18.9858
		557.48	85.22	14.5116	79.9254	18.7994	19.5973	59.0231	19.3811
		557.68	84.3475	13.5645	77.7778	18.2401	19.396	59.5302	18.6727
		557.89	83.4676	13.2141	78.2326	17.6063	19.0828	58.6204	18.531
		558.1	82.5802	12.528	76.9873	17.2185	18.874	57.5391	18.3669
		558.3	81.5958	12.7964	76.2118	18.091	19.1499	57.7032	17.8225
		558.51	82.5354	13.6167	76.3535	17.2707	17.912	58.0015	17.5615
		558.71	81.4914	13.7733	76.1745	18.1879	19.2543	57.3751	18.173
		558.92	80.7457	13.8404	76.0552	18.091	18.4788	57.1588	18.4117
		559.12	81.2901	13.2812	76.6443	18.0463	18.9485	57.1365	17.7629
		559.33	81.4541	13.2588	75.6525	17.912	18.9635	58.5608	18.2849
		559.53	79.9105	13.1544	74.8993	17.8225	18.5011	57.4049	18.2625
		559.74	81.0216	13.2662	76.51	18.4713	18.613	57.5615	18.4042
		559.95	81.4914	13.475	76.7785	17.9418	19.4109	57.7032	18.4117
		560.15	81.0813	12.8412	76.2714	16.5101	17.1514	56.3236	17.3005
		560.36	81.991	12.5877	75.7047	17.7927	18.352	57.4795	17.9866
		560.56	83.8851	14.0567	78.4116	18.3594	19.3363	59.1126	19.1797
		560.77	82.8113	13.7733	77.9791	18.1656	19.038	59.053	18.6801
		560.97	83.5347	14.2282	77.1663	17.9567	19.0231	58.5608	19.2916
		561.18	82.8262	14.4817	77.6808	18.5831	19.8583	59.1946	19.4705
		561.38	81.5734	13.3408	76.9202	18.4042	19.478	58.2923	18.3147
		561.59	81.8792	12.4385	75.8091	16.9724	17.6286	57.4124	17.7629
		561.79	81.3721	14.0865	76.9426	19.0753	19.5228	58.0686	18.8889
		562	83.7062	14.8919	78.1581	19.038	20.0746	59.0082	19.6197
		562.21	81.9239	12.9232	76.1298	17.6137	18.1059	57.3975	17.4571
		562.41	82.3117	13.8777	76.4131	17.9791	18.5757	59.0977	18.3221
		562.62	81.8643	13.4154	75.7047	18.4713	18.5981	56.9873	18.3893
		562.82	81.991	13.572	76.6294	18.1506	19.1723	58.2699	19.5153
		563.03	82.8113	13.6987	75.8986	18.7248	19.2319	58.4862	19.2394
		563.23	82.349	13.8181	77.5988	18.3744	19.0455	58.6353	18.7248
		563.44	80.2088	13.4079	75.7047	17.4049	18.1432	57.9493	17.6212
		563.64	81.2752	14.0045	75.8091	18.6801	18.8964	57.83	18.4042
		563.85	80.9769	13.6316	75.4959	18.1357	18.7845	57.4571	18.7174
		564.05	81.2155	13.2737	75.3617	17.0544	17.7927	58.1133	18.6875
		564.26	79.4333	12.5727	75.7494	17.994	18.3072	57.7629	18.1432
		564.46	80.604	13.2812	74.9888	17.308	18.0164	57.3154	17.9717
		564.67	80.2237	13.5347	75.906	17.6286	17.6585	57.6435	17.9269
		564.87	81.3572	13.0723	75.8911	17.5242	18.8441	58.2774	17.6286
		565.08	79.8583	12.8635	75.4735	18.1134	17.7853	57.6137	17.9046
		565.28	79.8359	13.9896	75.0783	18.7621	18.5384	58.3743	18.4788
		565.49	78.9336	13.3781	73.7882	17.3303	17.9642	56.7785	17.5094
		565.69	77.7927	13.572	73.5421	17.9866	18.8814	57.3825	18.4937
		565.9	78.2476	12.7815	73.5869	18.0537	18.1283	56.689	18.1208
		566.1	78.7919	11.9761	72.3714	17.7778	17.0619	56.8531	17.4199
		566.31	78.7099	13.2886	73.9224	18.255	18.5906	56.6741	18.777
		566.52	79.9478	13.2812	73.0201	18.0164	17.8524	57.1216	18.1506
		566.72	79.8807	13.2215	74.355	17.6286	18.255	55.9881	18.6727
		566.93	79.0306	13.4377	73.1096	18.0537	18.1581	57.1439	18.27
		567.13	80.9918	13.7957	75.4586	18.1134	18.2252	57.8076	18.7174
		567.34	78.4042	13.0127	73.9895	17.748	17.6361	56.7039	17.4199
		567.54	78.4415	13.0723	74.0567	18.0835	17.3005	56.5175	18.0463
		567.75	79.5526	13.6465	74.1685	18.2401	18.7994	57.1887	18.5533
		567.95	78.7845	13.7137	72.9605	18.2923	17.9046	56.4877	17.9195
		568.16	77.0917	12.7219	71.7748	16.8531	16.6443	55.5779	17.4049
		568.36	76.4877	13.4303	73.1245	17.912	16.9948	56.1372	17.6361
		568.57	77.0022	13.0873	70.9918	17.6436	17.3602	56.6965	17.5615
		568.77	76.7263	13.311	72.2297	18.091	17.5765	56.1596	17.8002
		568.98	77.3005	13.0276	71.9463	16.8978	17.2707	56.4131	17.748
		569.18	77.2707	13.4303	73.9	17.4124	17.6286	56.346	17.994
		569.39	76.6368	12.9903	71.8195	17.8524	17.9493	55.4511	17.129
		569.59	76.9202	12.7219	71.0589	17.0768	16.4206	55.3169	16.6667
		569.8	77.4869	13.4676	71.7077	17.9866	18.3147	56.6294	17.6808
		570	75.7569	12.6548	71.566	17.4721	16.7934	55.2647	17.5615
		570.2	75.2125	12.8337	71.141	17.7778	16.9202	54.079	17.7256
		570.41	75.0037	12.6473	69.7465	17.2409	17.4199	53.9821	17.6659
		570.61	73.7808	12.7368	69.8732	17.5317	16.1148	55.0112	17.8822
		570.82	74.4072	12.7964	69.9925	16.7039	16.8531	53.1245	16.9873
		571.02	74.3922	12.7069	69.6719	17.0395	16.2566	54.0865	17.2707
		571.23	75.6674	13.997	71.8419	18.091	18.1059	55.3691	18.7696
		571.43	74.3475	13.5123	70.4325	17.8375	16.7338	54.6458	17.6585
		571.64	76.2938	13.6615	72.088	17.9866	17.0395	56.3535	18.0984
		571.84	75.2647	12.6473	70.343	17.1216	16.5847	54.8322	18.1208
		572.05	75.9732	13.0052	70.686	17.5615	17.83	55.9061	17.8524
		572.25	74.7427	12.9679	72.1924	16.868	16.7711	55.5108	17.8524
		572.46	77.2036	13.5645	73.0649	18.4788	17.3527	55.8315	18.4191
		572.66	76.8904	13.0201	72.267	17.7181	16.9202	55.4139	18.5235
		572.87	76.1596	12.789	70.701	17.6808	17.2185	55.138	17.4795
		573.07	77.4497	13.2737	72.1178	17.4124	17.3676	56.0328	18.1805
		573.28	76.4504	12.9754	71.3796	17.8524	16.8978	55.5481	17.6585
		573.48	77.1812	13.3259	70.8874	17.5913	16.7636	55.0858	18.1879
		573.69	76.249	13.3706	72.692	18.1805	17.1961	56.7338	18.3147
		573.89	76.2416	13.7211	71.2379	18.4713	17.7032	55.9508	18.434
		574.1	78.4564	14.7576	72.4534	19.4258	18.173	57.0321	19.0157
		574.3	76.7114	13.3632	71.6704	17.8673	17.2856	55.8538	18.4042
		574.5	74.5116	12.3415	69.8956	17.4199	16.3609	55.2424	17.8002
		574.71	74.5936	13.6242	72.2222	18.5831	16.7039	55.3468	18.0761
		574.91	74.959	13.1469	69.903	17.7256	16.8233	55.7196	18.173
		575.12	72.953	12.3192	68.5458	16.6368	16.0627	53.5571	16.8382
		575.32	75.5108	13.0351	70.7904	17.6734	17.2856	54.9739	17.5242
		575.53	72.6771	12.9978	68.5906	17.9195	16.4653	54.8098	17.9418
		575.73	72.4459	12.2521	68.1133	16.883	15.2125	53.4303	16.8233
		575.94	73.3408	13.4079	68.8516	16.9426	16.6816	54.1835	17.6212
		576.14	73.0201	12.7815	69.8732	17.3751	16.2267	55.302	17.0619
		576.35	73.8628	12.5578	68.0313	16.9426	15.9881	53.3408	17.2558
		576.55	73.818	12.9903	69.3438	18.2401	16.3162	54.4146	18.0388
		576.75	72.5578	12.6846	68.695	16.8904	15.7271	53.9672	16.7338
		576.96	74.3699	13.6987	70.3281	18.5011	16.9053	55.8091	18.8367
		577.16	74.3848	12.8934	68.6801	17.308	16.1372	54.5712	17.5466
		577.37	72.4981	12.431	68.8143	16.8531	16.2267	54.5637	17.1216
		577.57	72.9828	12.5578	69.6942	17.1216	15.7718	53.9746	17.8524
		577.78	72.7144	12.2894	67.83	17.5913	15.8464	53.9672	17.1141
		577.98	72.2222	12.7293	68.0313	17.487	15.8017	53.2737	17.5615
		578.19	70.7308	12.1477	66.3087	15.824	14.5563	52.2148	16.7039
		578.39	70.8576	11.8718	66.182	16.2342	14.8024	51.7748	16.607
		578.59	72.2147	12.9679	67.2707	17.6808	16.003	53.0947	17.9567
		578.8	72.6249	13.2886	68.2774	17.9418	16.5324	54.0417	18.0761
		579	72.8337	13.3706	67.5019	17.0768	16.4206	53.9001	17.3975
		579.21	71.9687	13.1171	67.1588	17.1812	15.4064	53.2438	17.6883
		579.41	72.3042	12.1253	67.293	16.9799	15.2871	52.5951	16.2714
		579.62	71.9239	13.0276	69.0306	16.9799	15.8464	54.5116	17.3378
		579.82	72.7517	12.4609	68.1655	17.4497	15.5108	53.7659	17.3154
		580.03	72.6473	13.1618	67.9344	17.748	15.8986	54.2729	17.129
		580.23	73.2289	13.1768	68.3296	17.0395	15.9881	54.5936	17.487
		580.43	73.4377	12.8561	68.3296	17.8002	16.3609	53.4601	17.7853
		580.64	72.1998	13.132	66.6219	17.4497	15.3691	52.6026	17.1514
		580.84	72.4534	12.8635	68.2327	16.9277	15.1081	54.0269	17.1663
		581.05	70.7233	12.528	67.3825	17.047	14.6309	53.5794	17.1514
		581.25	71.6331	13.2141	68.2774	17.3378	16.003	54.616	17.2931
		581.45	71.3647	12.1029	66.95	16.7711	14.6309	53.6018	17.1887
		581.66	72.6025	13.3035	69.2617	18.2849	16.3982	55.0783	17.9269
		581.86	73.311	12.9381	67.7256	17.2707	15.7196	54.1089	18.0537
		582.07	72.7219	13.5272	66.6443	17.2707	15.6152	54.9814	17.5839
		582.27	74.2356	14.1536	68.2028	18.0164	16.2864	55.1305	18.3669
		582.48	72.3192	13.05	67.6436	17.2707	15.0186	53.4303	17.0768
		582.68	73.3557	12.9306	67.3602	17.4795	15.384	53.9821	17.6212
		582.88	71.1857	12.5578	68.2923	16.6667	15.3319	54.0492	16.7487
		583.09	72.9008	13.5645	68.6428	18.1805	16.6443	54.176	18.4117
		583.29	72.7219	12.9978	69.8136	18.0537	15.1156	54.9888	17.7778
		583.5	70.8799	12.8113	67.0619	17.7554	15.2125	53.6391	17.9866
		583.7	72.5876	14.1238	68.2327	17.8151	16.6741	54.2356	18.3147
		583.9	73.7808	13.8852	68.6129	18.1581	16.003	54.3624	18.255
		584.11	73.4527	13.3483	67.9194	17.733	16.0999	54.2431	18.1134
		584.31	71.4765	12.8039	65.8762	16.9575	14.9292	53.2737	17.0917
		584.52	71.1185	12.9679	66.8605	17.1216	15.5481	53.7136	17.9269
		584.72	72.6398	13.833	67.1961	17.3751	15.6227	54.5265	18.1954
		584.92	72.1924	12.7442	67.9046	17.6957	15.5183	54.176	17.8151
		585.13	71.1484	12.692	64.78	16.8233	14.7651	52.9828	16.7412
		585.33	70.6637	13.1768	66.3833	17.2558	14.8248	52.9903	17.1887
		585.54	70.343	12.8263	66.0104	17.1439	14.8919	53.214	17.487
		585.74	68.8292	12.9008	65.6898	16.443	15.2125	52.1849	17.0246
		585.94	69.6047	12.3192	64.7054	16.3535	14.4892	51.9314	16.5847
		586.15	69.5973	12.9232	67.0694	17.7032	15.4735	52.8263	18.009
		586.35	69.4482	12.8561	65.1305	17.1589	14.7949	52.1402	16.965
		586.56	69.1424	12.9903	64.9963	16.8382	14.6607	52.4683	17.129
		586.76	68.8665	13.1693	64.1536	17.39	15.0634	52.4981	17.3751
		586.96	69.0306	12.5802	64.6681	16.8233	14.8994	52.692	16.5697
		587.17	69.2319	13.3259	66.1149	17.2111	15.2125	53.1469	17.3676
		587.37	70.1417	12.3192	64.7278	16.9724	14.616	52.5503	16.6667
		587.58	68.3445	12.6548	63.7584	16.5623	14.0865	50.9023	16.9202
		587.78	67.9717	13.3333	64.8397	17.1663	14.519	52.1476	17.2707
		587.98	68.6055	12.8486	64.0119	17.5988	14.7203	51.5436	17.1812
		588.19	65.9657	13.1022	63.0872	16.1372	14.4519	51.3796	16.7189
		588.39	64.437	12.0209	60.7905	16.7785	14.0268	48.5906	15.824
		588.59	63.5347	12.4012	59.5227	16.6145	14.6085	49.2468	16.8233
		588.8	62.5205	11.3572	59.1499	15.4213	13.1917	47.7852	14.9068
		589	61.4169	12.7964	58.0164	15.8091	14.0045	46.607	16.1894
		589.21	60.7308	11.484	57.4497	15.8166	13.3035	46.3833	14.8695
		589.41	60.1193	11.4467	56.2863	14.8621	12.6771	44.8397	15.2796
		589.61	61.3945	12.3863	57.0694	15.6973	13.1395	46.2565	16.0403
		589.82	61.1782	11.3796	57.4795	15.3617	12.7144	46.3982	14.7875
		590.02	61.8419	11.5586	57.4795	15.5332	13.5198	46.4206	15.3766
		590.22	62.3117	11.827	58.5608	16.6667	13.4303	47.129	15.5183
		590.43	63.5421	11.9463	60.0373	15.6525	13.5422	48.6354	15.8389
		590.63	64.7651	11.4392	59.1946	15.2051	13.296	48.7025	15.384
		590.83	63.5943	11.7003	59.5675	16.085	13.2737	49.0529	16.3833
		591.04	63.5198	12.0134	59.8285	15.8389	13.1917	48.3892	15.8464
		591.24	64.0194	12.4683	61.1708	16.5772	14.1387	49.7614	17.4422
		591.45	63.4601	12.0134	59.5675	16.3758	13.7808	47.8001	16.0179
		591.65	64.0268	11.7823	59.7315	16.2193	13.8106	48.0835	16.1969
		591.85	64.0194	12.528	59.6346	16.2491	13.8181	48.3892	15.4437
		592.06	64.1984	11.9016	59.5526	16.3758	13.393	48.4638	15.5929
		592.26	63.1096	11.8046	59.8956	16.9202	13.8852	48.8591	15.8613
		592.46	64.1611	12.0582	59.6942	16.0627	13.2439	48.5533	16.2342
		592.67	64.1089	11.827	59.6644	16.1148	12.953	48.1805	16.346
		592.87	63.2364	11.8643	60.2163	15.7121	13.7286	48.3818	16.0477
		593.07	63.5943	11.9836	60.5518	16.1894	12.9008	49.7017	16.1148
		593.28	65.3169	11.7748	59.7837	16.346	13.6615	48.7994	16.9277
		593.48	63.7882	11.6928	59.9329	15.4885	13.2513	48.8889	16.1372
		593.68	63.4303	11.8568	59.1573	15.9433	13.2662	48.9933	15.9583
		593.89	62.9679	11.5884	59.9925	15.8613	13.6913	48.777	16.2566
		594.09	63.0425	13.0723	59.0455	16.6891	14.4817	50	16.6965
		594.29	61.9314	11.6107	57.9642	15.9359	13.0425	47.4497	15.481
		594.5	62.6025	11.7226	59.1051	16.003	13.5123	47.9269	15.6152
		594.7	62.6249	12.0656	59.12	15.4362	12.5504	47.912	15.7047
		594.9	61.5585	12.088	58.4489	15.9135	13.0798	47.8225	15.8688
		595.11	61.3646	11.6555	58.8069	16.1148	13.0649	47.4124	15.9732
		595.31	63.1544	12.4758	59.3288	16.525	13.1991	48.6354	16.2342
		595.51	63.7286	13.0351	58.9411	16.3087	14.1387	49.1872	16.8084
		595.72	61.8941	11.9314	58.8665	15.8389	13.05	47.9419	15.0932
		595.92	63.8553	12.1551	60.0522	16.7934	13.8255	49.6644	16.6145
		596.12	62.5131	12.0433	58.255	15.6152	12.6398	48.9262	15.6525
		596.33	63.9224	11.7226	58.2998	15.6302	13.0723	48.695	15.9657
		596.53	62.1104	10.962	59.5451	15.1976	12.9754	48.5608	16.0999
		596.73	62.6696	12.1551	58.613	16.3237	13.5496	49.7614	15.8837
		596.94	63.4377	12.4982	59.6495	16.6145	13.2141	50.3281	16.5548
		597.14	61.6704	11.7226	58.613	16.2118	12.7741	48.1581	15.8389
		597.34	62.7293	12.4236	58.1283	15.9732	13.7435	48.4862	16.2416
		597.55	62.4012	12.1477	58.3445	16.4653	13.8553	48.4787	15.8091
		597.75	60.5518	11.4318	58.2103	15.4362	12.8337	46.9128	15.5332
		597.95	63.0798	12.2968	58.7323	15.8464	13.5943	48.956	15.645
		598.16	62.5652	11.2901	59.2319	15.5108	13.5571	48.5459	15.5854
		598.36	61.2603	12.4459	57.6361	15.8688	13.0873	47.5168	15.8986
		598.56	62.8785	12.8486	58.5384	16.9128	14.3028	48.8516	16.8009
		598.77	61.9836	12.8337	59.4929	16.7338	13.8106	49.3811	16.6741
		598.97	61.4989	12.2371	58.5981	16.1447	13.1544	48.5682	15.4512
		599.17	62.871	12.5802	59.478	17.0022	14.4892	48.7994	16.3758
		599.38	62.3117	12.4161	58.2476	16.5324	13.393	47.8001	16.182
		599.58	60.962	11.7524	57.912	16.0477	12.6697	47.7181	15.5556
		599.78	61.2155	12.5727	57.994	16.003	13.0201	49.0902	15.9732
		599.98	62.6995	12.2223	59.5078	16.607	12.9381	48.5011	16.3684
		600.19	63.214	13.0798	59.7465	17.3602	13.9821	49.8285	17.3602
		600.39	61.6778	12.6398	58.6876	16.5996	13.9747	48.2028	16.2416
		600.59	60.8576	12.17	57.6883	16.0552	13.3333	47.8747	16.2043
		600.8	61.0291	12.6771	57.6808	16.2864	12.7442	47.5541	15.9583
		601	60.6339	12.17	57.6659	15.5406	12.7144	48.1283	15.6302
		601.2	60.343	12.1551	57.3005	15.6152	13.2141	46.6816	15.6973
		601.41	60.7308	11.2006	56.8233	14.8621	12.185	46.3908	14.7576
		601.61	61.0813	12.3639	57.3005	16.428	12.9679	48.0463	16.085
		601.81	60.3654	12.3192	57.4348	15.2946	13.0649	47.0395	15.3915
		602.01	59.3065	11.9314	56.9127	15.9359	13.3632	47.4646	15.399
		602.22	60.5444	12.006	57.9195	16.5623	13.1245	48.434	16.607
		602.42	61.0589	12.9978	58.173	16.4952	13.5347	48.0686	16.6518
		602.62	62.4981	13.2513	58.3967	17.1514	14.3177	48.6502	17.4049
		602.83	61.0813	13.0127	56.9426	15.9881	13.3706	48.7174	16.7562
		603.03	61.1559	11.9165	57.2781	15.9881	12.9158	47.8896	15.7569
		603.23	60.8054	12.0805	56.9053	16.5847	12.8561	47.472	15.8539
		603.43	61.5436	12.7741	57.994	16.7263	13.4676	49.7539	16.4877
		603.64	60.3878	12.4459	58.0835	15.9359	13.2289	48.3073	16.9128
		603.84	61.3423	11.6555	56.9127	16.0552	12.789	47.5839	15.6302
		604.04	60.1491	12.5578	56.346	16.4206	12.871	47.5317	15.9508
		604.25	61.3796	11.9761	57.7181	15.9433	12.4385	48.7994	16.1074
		604.45	59.299	11.6704	56.2342	15.4213	12.3267	46.9575	15.2349
		604.65	60.6413	12.4982	57.4944	16.4952	13.4079	47.5168	16.9799
		604.85	61.4243	12.9903	57.1887	17.226	13.5422	49.6346	16.6741
		605.06	61.5361	12.4534	57.39	16.965	13.1544	49.0008	16.7636
		605.26	60.4474	12.6548	57.1216	16.1447	12.7368	48.2028	16.182
		605.46	58.7248	11.7151	56.4504	15.8688	12.4534	47.3676	15.5258
		605.66	60.4176	12.2371	55.8389	16.1894	12.5429	47.5765	15.5929
		605.87	59.7465	12.4086	56.3087	15.5779	12.5951	47.2931	15.8986
		606.07	61.1111	12.7293	57.1439	16.4504	13.5347	48.27	16.8009
		606.27	60.2088	12.3938	56.346	16.0179	12.528	47.8747	16.346
		606.48	59.836	12.2894	55.2945	16.0179	12.5727	48.0984	15.8389
		606.68	60.6786	12.7219	57.0321	16.1596	13.5049	47.1216	15.8389
		606.88	59.8881	12.2894	56.1148	15.9732	12.8113	46.7711	15.5406
		607.08	60.2983	12.1253	56.7711	15.9806	13.3408	47.8076	15.5481
		607.29	59.575	12.0656	56.6294	15.4512	12.2894	46.5026	15.4064
		607.49	58.1432	11.044	55.1156	15.7196	11.7226	45.9508	15.3468
		607.69	58.7397	11.663	54.3773	16.3311	11.9836	45.9508	15.2946
		607.89	58.8665	12.2521	56.5399	16.2416	13.2737	46.7412	16.003
		608.1	59.0306	12.185	54.8322	16.0477	12.7442	46.9053	15.7942
		608.3	59.1797	11.8196	55.2722	16.0179	12.5354	47.0097	15.7196
		608.5	59.1723	12.3117	54.5041	15.906	12.3639	46.0626	15.4661
		608.7	58.091	12.5578	54.8844	16.0179	12.8113	46.7039	16.1969
		608.91	58.3296	12.0433	54.9515	16.1521	12.3639	45.4213	14.8397
		609.11	57.8598	12.3341	53.654	15.7867	12.8263	45.9284	15.3766
		609.31	58.7397	12.7964	55.2424	16.5101	12.6548	47.9419	16.1521
		609.51	57.733	11.9165	54.0045	16.3684	12.0358	46.7039	15.7196
		609.72	57.5466	12.0358	54.6756	15.6302	12.2894	45.6302	15.0038
		609.92	55.7196	11.126	52.9307	15.1529	11.924	45.1678	14.9292
		610.12	57.308	11.5063	53.1544	15.2946	12.3565	46.182	15.2498
		610.32	55.824	11.9761	52.4907	14.8173	12.0134	46.167	14.78
		610.52	55.5854	11.223	52.968	15.5705	11.2901	44.7204	14.6458
		610.73	56.8978	12.2595	53.1394	15.1753	12.5653	46.3684	16.1223
		610.93	57.129	11.7599	53.7957	15.3766	12.4161	46.2416	15.5481
		611.13	57.1737	11.6406	53.8479	16.0477	13.1022	46.003	15.824
		611.33	58.1581	12.0656	53.4377	16.0701	12.3863	46.3609	15.9135
		611.54	56.6816	11.9016	52.9455	16.0477	12.2968	45.66	15.0559
		611.74	56.2267	12.4236	53.5794	15.5929	12.4907	46.0925	15.8091
		611.94	56.0403	11.5138	53.0723	14.9292	11.5735	45.7942	15.2647
		612.14	55.5555	11.9985	52.0134	16.0701	12.2446	45.8613	15.2647
		612.35	55.5406	11.6182	52.1029	15.399	12.1551	44.7055	15.0485
		612.55	54.8024	10.9396	52.7144	14.698	11.2379	44.7427	14.7055
		612.75	54.6756	11.1708	52.6174	15.1902	11.3497	45.0112	15.5258
		612.95	55.9582	12.1104	53.5496	16.868	12.3788	45.9508	15.7942
		613.15	55.9433	12.3788	52.1253	15.5406	12.267	45.0634	15.22
		613.36	54.8322	11.7151	52.3043	15.5183	11.5884	44.7502	14.8546
		613.56	54.1089	10.9843	50.5145	14.3699	10.9471	43.8553	14.6309
		613.76	53.2588	10.8352	50.7979	14.4817	11.2528	43.4004	14.4445
		613.96	55.1753	11.305	51.0887	15.6227	11.9463	44.3251	15.0336
		614.17	54.6532	11.3796	52.0134	15.138	12.0955	44.6458	15.3915
		614.37	54.519	10.686	51.2304	15.4064	11.4467	44.2506	14.4967
		614.57	54.3922	11.1037	50.1939	14.3326	11.126	43.6838	14.2879
		614.77	54.1462	11.3796	51.5063	15.9732	11.3647	44.3028	14.176
		614.97	55.6972	12.2521	50.9321	15.9955	12.2223	45.0336	15.5929
		615.18	54.519	11.5735	50.8948	14.8024	11.566	43.5645	15.0709
		615.38	55.8389	12.2297	52.5876	15.5034	12.7293	44.5339	15.5332
		615.58	53.3408	11.4094	51.5287	15.5481	11.8345	43.3856	15.138
		615.78	53.8031	11.3199	50.7084	15.1753	11.7674	43.05	15.1231
		615.98	53.1096	12.006	51.1633	15.4661	11.9761	43.7658	15.1529
		616.19	52.3639	10.6562	48.7025	14.7949	11.141	42.1626	14.534
		616.39	51.5585	11.305	49.9553	14.5488	12.0209	42.6846	14.78
		616.59	51.909	11.7972	49.8136	15.1753	11.4541	43.0873	14.7726
		616.79	52.3714	11.2901	49.2394	14.9441	11.0813	42.6249	14.2282
		616.99	51.9836	11.1037	48.5757	14.4668	10.7606	42.7069	13.8106
		617.2	51.3572	10.3952	48.5757	14.3177	10.5668	42.1924	13.9076
		617.4	52.7666	11.3348	49.6122	15.3169	11.1559	43.0723	14.6905
		617.6	52.1999	10.8054	49.7166	15.1827	11.1559	42.431	14.3326
		617.8	53.132	12.2297	51.1931	15.8837	12.3341	44.0492	14.9292
		618	52.3937	11.4094	49.8882	14.8248	11.305	42.8934	14.3401
		618.2	52.349	10.7905	49.3363	14.4072	11.0664	42.2297	13.4527
		618.41	53.6391	11.6853	50.4251	15.3915	11.4392	43.3408	15.1454
		618.61	53.1022	11.0813	49.2095	15.3915	11.2454	44.0343	15.0634
		618.81	52.9157	11.8568	49.7092	15.399	11.4616	43.3333	15.1231
		619.01	52.7815	11.5511	50.1268	15.2275	10.7383	43.035	14.9292
		619.21	52.6249	10.6115	49.6793	14.78	10.4996	43.0723	14.3699
		619.42	53.4452	11.7003	50.8725	15.5481	12.1104	43.0723	15.399
		619.62	52.8113	11.4989	50.2013	14.78	10.9172	43.4228	15.1529
		619.82	52.3415	11.1857	49.2021	15.3766	11.2081	43.5645	14.6756
		620.02	52.0283	10.7681	49.1946	14.2729	11.1932	42.1924	14.2729
		620.22	53.1245	11.7151	50.4176	15.138	11.0887	43.6018	15.1678
		620.42	53.4676	11.6928	50.4027	14.9888	12.0656	43.132	15.0112
		620.63	53.393	11.484	48.5533	15.0038	10.701	43.3408	14.2282
		620.83	53.3184	11.566	49.5749	14.7353	11.4243	42.7591	14.7502
		621.03	53.4526	12.0358	49.9031	15.399	11.2379	43.311	14.9142
		621.23	51.4467	11.3125	48.6354	14.3326	11.5586	43.1171	14.0791
		621.43	51.7673	11.8643	48.8814	15.4362	11.5735	43.2364	15.6674
		621.63	51.7748	11.7823	49.2245	15.0336	11.484	42.9754	14.0194
		621.84	52.0134	11.4691	48.4787	14.9739	11.0887	42.9083	14.5563
		622.04	51.5362	11.2528	48.0463	15.2051	10.9843	43.1171	14.9814
		622.24	51.4541	11.6778	48.8143	15.1305	11.2155	42.5876	14.3326
		622.44	50.358	10.8278	48.091	14.3624	10.4251	41.5287	14.6831
		622.64	51.2901	11.0366	48.1879	14.78	11.0589	42.1178	15.0634
		622.84	51.0216	10.6637	48.5682	14.8546	10.7084	41.8419	14.2953
		623.05	50.1118	9.96272	46.8307	14.0492	10.7383	40.8054	13.2812
		623.25	50.179	11.1782	47.1066	14.258	10.7606	42.1775	13.7957
		623.45	49.9553	10.9545	46.7934	13.3781	10.0448	41.1111	13.7584
		623.65	49.6272	10.8352	46.3982	14.6234	10.4698	41.7375	14.519
		623.85	51.1335	11.1857	47.4497	14.1014	10.7979	41.2379	14.1984
		624.05	49.8807	11.1037	47.2409	14.2133	10.7905	41.4467	14.5712
		624.25	50.3207	11.3348	48.255	15.0485	10.9843	40.9321	15.0485
		624.46	50.5891	11.3647	48.0463	14.4967	10.7532	40.8725	14.3699
		624.66	50.1268	10.9695	46.8456	15.0634	10.6488	41.1931	13.9374
		624.86	48.7398	11.5287	47.0843	14.1835	10.8501	42.0731	14.7353
		625.06	48.9933	10.9023	46.6667	14.5414	10.1864	41.1782	13.8181
		625.26	48.7546	10.7606	45.824	13.997	9.92544	40.4549	13.4974
		625.46	47.9344	11.0291	46.4728	14.2058	10.3952	39.6495	14.1462
		625.66	48.6577	10.7233	45.3468	13.6987	10.1566	39.5973	13.2439
		625.87	49.1872	10.7383	46.8307	14.4743	10.6115	40.3654	14.2655
		626.07	49.9627	11.1335	46.7263	14.7576	10.9098	40.0596	13.7658
		626.27	49.2766	10.9843	46.8158	14.4817	10.3803	40.164	14.1387
		626.47	48.8292	10.9172	45.8613	14.0492	9.82851	40.5742	13.833
		626.67	49.1126	11.2603	46.607	14.7949	11.0142	40.4325	14.5936
		626.87	48.3818	10.4922	46.0552	13.7286	9.61968	40.2535	13.0276
		627.07	48.8814	10.9695	46.1745	14.7353	10.343	41.4765	13.8404
		627.27	48.8367	10.1864	44.8546	14.7129	10.1864	39.6495	13.9672
		627.48	47.7703	11.1037	45.0037	14.4967	9.91797	39.9776	13.7137
		627.68	47.9344	10.5891	45.1305	14.5414	10.0448	39.6346	13.4974
		627.88	46.9351	10.4549	45.481	13.7584	9.70172	38.6279	13.1395
		628.08	46.8829	10.0821	43.8255	13.1768	9.58986	39.4333	12.9232
		628.28	46.6294	10.8874	43.4154	14.0194	9.35872	38.516	13.0201
		628.48	46.8456	10.3579	43.7882	13.6018	10.0895	38.956	13.3706
		628.68	47.6436	9.87326	43.9747	13.7137	9.18718	39.8359	12.4683
		628.88	47.3378	10.4698	44.4668	13.4601	10.261	39.5451	13.4601
		629.09	46.8606	9.97765	43.997	13.1022	9.67936	38.874	12.9903
		629.29	47.3751	10.686	44.3251	14.6905	10.4773	39.5376	13.2588
		629.49	47.7554	10.5966	44.8695	14.5563	10.3505	39.8882	14.012
		629.69	46.4206	10.6339	43.9224	13.7062	9.79869	39.1722	13.1245
		629.89	46.7711	11.1708	43.4452	14.2804	10.1864	39.4407	13.7957
		630.09	47.6436	10.3132	43.1544	13.6615	10.2759	39.217	13.8852
		630.29	47.4497	9.90308	43.8926	13.8181	9.87326	39.0902	12.8039
		630.49	46.0999	10.5593	43.9224	13.9224	10.0821	38.7696	13.3184
		630.69	46.3684	10.7681	43.7957	13.9001	9.45565	38.3669	13.1245
		630.89	47.3229	10.5295	44.0268	14.0418	9.69426	39.5749	13.8031
		631.1	46.2864	10.5145	43.05	13.5943	9.77629	38.352	13.3706
		631.3	45.6152	10.4922	42.9306	13.5272	9.67936	38.6876	13.7137
		631.5	45.8091	10.2312	42.8934	13.6167	9.67936	38.5384	13.4452
		631.7	46.7189	11.2081	44.0716	14.1686	10.4027	38.5906	13.9001
		631.9	47.211	11.2379	43.7957	14.2655	10.6189	39.8509	14.0567
		632.1	44.7651	10.3654	42.7964	12.9679	9.11261	37.4721	12.3938
		632.3	45.0037	10.44	42.8039	13.5272	9.88815	38.1506	13.8106
		632.5	46.6667	10.3505	42.9157	13.5123	9.11261	38.9635	13.6764
		632.7	44.6532	10.5444	42.4832	13.9448	9.97019	38.2476	13.4079
		632.9	46.3982	10.7233	43.9821	14.4146	10.1044	39.2245	13.5347
		633.1	45.9731	10.0373	43.5794	13.915	9.9478	38.3445	13.5645
		633.31	45.3542	10.5295	43.4154	14.176	9.41836	38.7323	13.9672
		633.51	44.8471	10.0821	42.3266	13.2141	9.17229	37.8225	12.8113
		633.71	44.4445	10.0596	42.5354	12.4459	8.97093	38.1656	12.61
		633.91	46.2043	10.5966	42.9754	14.4743	10.2759	38.2401	13.736
		634.11	45.3468	10.1044	42.431	13.4154	9.56751	37.1439	12.6473
		634.31	45.5034	10.6712	43.2513	14.6607	9.7614	39.3438	13.5123
		634.51	45.3542	9.70919	42.088	13.2886	8.89636	38.777	12.6398
		634.71	45.3766	10.343	42.2371	13.0201	9.42583	38.5011	13.132
		634.91	45.563	11.126	43.3557	14.2953	10.1044	39.8285	13.4079
		635.11	46.428	10.7457	42.1998	14.0268	9.94037	38.4116	13.9597
		635.31	44.9515	10.5668	43.4452	13.4079	9.05296	38.8889	12.8934
		635.51	45.3393	10.179	42.4981	14.3624	9.47054	38.5086	13.132
		635.71	44.8919	10.3356	42.2595	13.9001	8.68757	37.8523	13.4004
		635.92	45.2946	10.6189	42.1849	13.1991	9.35872	37.6212	12.5877
		636.12	44.2655	10.4102	41.5287	13.6316	9.46311	37.5317	12.8561
		636.32	44.4445	9.96272	42.3714	13.2662	9.2394	37.5615	13.0201
		636.52	44.9068	10.6339	42.0955	14.2953	9.72412	38.2103	13.6093
		636.72	46.3982	11.2528	41.8494	14.1164	10.3281	38.4862	14.1238
		636.92	44.5116	9.56751	41.9985	13.5571	8.98586	37.8896	12.7517
		637.12	45.6227	11.0813	42.7219	13.833	9.61968	38.2177	13.9001
		637.32	45.1752	10.5295	42.3415	13.7658	8.82925	38.7174	13.0127
		637.52	45.8687	11.223	42.2595	14.4967	10.0821	38.7472	13.8628
		637.72	45.1529	10.3803	41.9239	13.5049	8.77703	38.5757	12.9158
		637.92	45.0857	10.44	41.5212	13.4377	9.57497	38.2103	12.7666
		638.12	44.1014	10	41.1335	13.4079	8.88146	37.5466	13.1395
		638.32	46.0477	11.0962	43.0052	14.9739	10.0821	38.0761	13.7584
		638.52	45.5332	10.4996	43.1991	14.1536	9.87326	38.7547	13.2737
		638.72	44.9217	10.7979	43.0873	13.9896	9.8434	38.8068	13.6018
		638.92	43.6316	9.40343	41.5436	12.6473	8.62789	37.1439	12.4609
		639.12	44.5787	10.6488	41.9836	13.3856	9.37361	39.0604	14.1238
		639.32	43.9374	10.261	41.4094	12.9158	8.72485	37.1514	12.7069
		639.52	42.774	10.4325	41.2304	13.1917	8.70992	37.3527	12.528
		639.73	42.5802	9.87326	40.7756	12.9008	8.5086	37.0321	12.5802
		639.93	44.9142	11.648	42.0731	14.9814	10.3281	38.0462	14.3848
		640.13	43.557	9.26175	40.343	12.7442	8.47874	37.1738	12.3788
		640.33	43.8702	11.1782	41.2379	14.3401	9.82851	38.0686	13.4601
		640.53	43.736	10.4325	40.9843	13.2215	8.94111	36.868	12.5877
		640.73	43.1544	10.4773	40.0373	13.5496	9.18718	36.6294	12.8859
		640.93	42.5503	10.7159	40.2312	13.6391	9.37361	37.6883	13.6316
		641.13	43.0649	10.8725	40.2535	13.7137	8.68757	37.2483	13.0649
		641.33	42.4534	10.2759	40.0522	13.0798	9.09771	37.0992	13.0649
		641.53	42.3565	10.6935	40.0596	13.8181	8.79943	35.906	12.7666
		641.73	42.7368	10.0895	39.3587	12.61	8.10592	35.3468	12.5578
		641.93	43.3184	10.9322	40.8576	14.1313	9.81358	36.786	13.9672
		642.13	42.7591	9.73901	40.4474	12.8113	8.69503	35.6451	12.5205
		642.33	43.5123	11.0813	40.604	13.9672	9.06786	37.0619	13.0052
		642.53	40.9396	8.50114	39.1574	11.7301	7.47952	35.4735	11.2006
		642.73	42.8337	10.3505	40.4549	13.8926	9.19464	36.8084	13.0351
		642.93	42.5354	10.1939	40.179	13.0127	9.33632	37.0544	12.9754
		643.13	43.2886	10.4623	39.4855	13.5496	9.17229	37.1961	13.132
		643.33	42.4609	10.9247	40.4698	13.2662	8.90382	36.3907	12.8859
		643.53	41.4616	10.3803	38.7845	12.9083	8.41163	35.9881	12.5877
		643.73	41.7002	9.5004	39.9254	12.4982	8.50114	36.4131	12.3565
		643.93	41.9687	10.2163	39.0231	13.3259	8.97093	36.7561	12.5354
		644.13	41.9016	9.82104	38.8143	12.5578	8.38928	35.5183	12.1253
		644.33	41.8195	10.7084	39.4482	13.572	8.8516	36.1298	12.6995
		644.53	43.1544	10.7383	40.6189	13.4004	8.47874	36.6816	13.5123
		644.73	42.2371	11.0515	39.8807	13.6018	9.14243	36.3609	13.3632
		644.93	41.1782	9.69426	38.3743	13.0201	8.32963	34.8621	11.9687
		645.13	42.2297	10.7979	39.4184	13.3483	9.38854	35.8837	13.4079
		645.33	39.739	9.71665	38.3893	12.4758	8.16556	35.3841	12.1477
		645.53	41.0887	10.0224	38.0686	12.9679	8.70992	35.1752	12.4832
		645.73	40.8277	10.2461	38.7323	12.9754	8.70992	35.6898	12.5727
		645.93	40.4847	9.99255	38.1283	12.6249	8.28488	35.8911	12.528
		646.13	39.7987	8.91128	38.7472	12.4683	7.6212	34.5712	11.7151
		646.33	39.4184	9.78376	38.8218	12.6249	8.39674	34.8024	12.3341
		646.53	38.352	8.91128	36.8233	12.1402	7.57645	33.4154	11.3647
		646.73	40.4474	9.72412	37.4646	12.2446	7.91202	35.2274	12.1402
		646.93	39.9851	9.68683	38.1506	12.8188	8.21031	34.6607	12.1775
		647.13	40.1715	9.9329	37.1961	12.9306	8.08352	34.5712	11.7375
		647.33	39.299	9.40343	37.0097	12.4086	8.45639	33.9746	12.2148
		647.53	38.7696	9.17229	36.5399	11.9314	7.86727	33.8926	11.4243
		647.73	38.3743	9.03804	35.7569	11.6406	7.38255	33.8703	11.402
		647.93	40.0596	10.1864	37.0619	13.3184	8.94111	34.5861	12.528
		648.13	39.1872	9.50783	36.4951	11.9985	8.15063	33.3408	11.6406
		648.33	39.8061	10.0596	36.7934	12.3042	8.2476	34.2282	11.9612
		648.53	39.9553	10.3803	36.1372	12.2148	8.67264	34.8322	12.0955
		648.73	38.5086	9.2394	36.5697	12.4086	7.90456	34.0865	11.6704
		648.93	38.1954	9.35125	36.6219	12.0656	7.78523	34.0045	11.2752
		649.13	37.9344	8.95603	35.9732	12.0656	7.70323	32.8933	11.2379
		649.33	38.1805	9.38108	36.0552	11.909	7.84491	33.8703	11.6555
		649.53	37.5168	9.396	35.9732	12.4982	8.47131	32.9008	12.0805
		649.73	37.0023	9.17972	35.0112	11.4318	7.04701	32.8337	11.4094
		649.93	38.5011	9.8658	35.7942	12.3117	7.8822	33.4825	12.1626
		650.13	38.3072	9.27668	35.8389	12.7591	7.53916	33.2364	11.9314
		650.33	38.3967	9.35125	37.3304	12.6622	8.69503	34.437	12.4982
		650.53	38.6354	9.19464	35.7271	11.8718	7.26326	33.214	11.3199
		650.73	39.1051	9.24686	36.6145	12.7368	8.03877	34.2729	12.3341
		650.92	38.6801	9.12754	36.9053	12.2446	7.64355	34.2356	11.8345
		651.12	38.9858	9.217	36.4951	11.9687	8.16556	33.7882	12.267
		651.32	38.0537	9.60479	35.1752	12.3714	7.7927	33.4378	11.2304
		651.52	37.912	9.24686	36.2789	12.4683	8.15063	33.2737	11.4541
		651.72	37.8822	9.68683	36.0179	12.2819	7.85981	33.4974	11.2006
		651.92	36.1074	8.61299	34.7875	11.3572	7.30798	32.5652	10.9695
		652.12	37.8374	9.40343	35.2946	12.349	7.30055	33.0425	11.1857
		652.32	38.255	9.64954	35.6376	11.9612	7.75541	32.5727	11.6107
		652.52	37.5615	9.53022	35.4213	11.827	7.90456	33.3855	12.267
		652.72	37.8896	9.98508	36.0776	11.9687	8.10592	33.475	12.1253
		652.92	38.8814	9.79869	35.6152	12.8635	7.88966	34.2953	12.1402
		653.12	38.4266	9.48547	36.4355	12.8039	8.09845	33.7435	11.8196
		653.32	38.6801	9.83597	36.1596	13.0201	8.23267	33.9224	12.0582
		653.52	37.5988	9.00821	36.2267	12.1104	7.39002	33.0798	12.2894
		653.72	38.5682	10.0821	36.5847	12.6771	8.12827	34.1461	12.6249
		653.92	38.27	9.85833	36.1447	12.0284	8.01642	33.6018	11.7524
		654.12	38.6055	9.46311	35.6152	11.6107	7.59138	32.8412	11.5287
		654.32	37.4721	9.56004	35.0858	11.9463	7.39002	32.2819	12.0582
		654.52	37.0619	9.33632	35.4661	11.7226	7.6212	32.7144	11.5884
		654.71	35.8837	9.217	34.1611	11.6331	7.33784	32.707	11.3796
		654.91	36.3535	8.17303	33.1693	10.6264	6.88294	31.7972	10.2759
		655.11	37.2856	10.7457	34.9366	13.4452	8.35946	33.0574	12.4161
		655.31	35.8389	8.97839	34.1611	11.6853	7.57645	32.0433	11.648
		655.51	35.5481	9.4109	34.2431	12.6548	7.37512	31.6107	11.1857
		655.71	34.6458	9.26922	32.5429	11.5436	7.65102	30.4549	10.9545
		655.91	32.5802	7.76288	31.3945	10.9769	6.45043	28.7845	9.9478
		656.11	32.8262	9.02314	30.7905	11.4989	7.4273	29.3139	11.8568
		656.31	32.185	8.62789	29.9254	10.7457	6.59958	28.7919	9.64954
		656.51	31.9463	8.37435	30.1343	10.2387	7.31544	28.6279	10.5295
		656.71	30.9023	7.65102	29.9627	10.1417	5.92843	28.0612	9.60479
		656.91	33.4303	9.36615	31.3274	11.924	7.80016	29.7017	11.3647
		657.11	33.2662	7.75541	30.9172	10.2759	6.11486	28.2178	10.1939
		657.3	33.4825	8.69503	31.7673	10.7756	7.14394	29.7763	10.783
		657.5	34.5861	8.88889	32.2819	11.141	7.23341	30.0373	10.8874
		657.7	34.3102	8.70992	32.2148	11.2304	6.45043	29.5526	10.4847
		657.9	34.5265	8.79943	32.7517	10.8278	6.64429	30.261	10.4027
		658.1	34.9366	9.02314	32.8113	11.7823	7.21851	30.8128	10.962
		658.3	35.2349	8.65028	32.9679	11.3125	6.84565	31.1111	10.5369
		658.5	34.4072	8.44149	32.9679	11.0291	6.65176	30.5295	10.6488
		658.7	36.2491	9.44818	33.8255	12.5429	7.78523	31.9836	11.7524
		658.9	35.9806	9.55258	34.3624	12.692	7.5317	31.745	11.5362
		659.1	35.9732	8.42656	33.6913	11.9016	7.08426	31.9314	10.9247
		659.3	35.7345	9.11261	34.6458	12.2446	7.28562	31.7673	11.4541
		659.49	35.4288	8.98586	33.2439	11.6928	7.22598	31.566	11.0887
		659.69	35.4362	9.40343	33.9001	12.088	7.28562	32.2148	11.8046
		659.89	35.5481	8.81432	33.4303	11.2006	6.77108	31.305	10.9322
		660.09	34.7502	8.4191	33.5869	11.9314	6.38333	31.223	11.6107
		660.29	36.9873	9.5824	35.0187	12.5877	8.06863	32.1104	12.088
		660.49	36.3759	9.00075	33.8703	11.6331	6.86801	32.4236	11.0962
		660.69	35.6749	9.38108	32.8262	12.0582	7.41984	31.3498	11.5362
		660.89	37.0619	10.4251	35.0485	12.5578	8.11335	33.572	12.349
		661.09	36.0701	9.23193	34.0716	11.7674	7.85981	31.6779	11.7524
		661.28	36.3982	9.53768	34.877	12.9903	7.23341	32.0507	12.2148
		661.48	36.1447	9.06786	34.1313	12.2744	7.21105	31.8867	11.4616
		661.68	35.302	9.08279	33.6465	11.7226	7.27816	31.1559	11.5735
		661.88	37.5466	10.2312	35.2647	13.1022	8.10592	34.0045	12.5056
		662.08	36.5623	9.57497	34.4221	13.3632	8.18792	33.1096	11.9538
		662.28	36.1447	9.01568	33.0425	12.0134	6.83072	31.0962	10.8278
		662.48	36.1074	10.1119	34.5861	12.6249	7.75541	32.5429	12.1029
		662.68	35.3244	9.45565	33.8777	11.305	6.95751	31.5138	11.6778
		662.88	36.1372	10.1044	34.616	11.909	7.6212	31.6704	12.0209
		663.07	36.5474	10.1641	34.2505	12.3863	8.5906	32.6622	12.3267
		663.27	35.4512	8.50114	32.8412	11.1633	6.61447	31.1409	11.0739
		663.47	36.3311	9.42583	33.8777	12.0284	7.39748	31.745	11.6853
		663.67	35.8091	8.77703	33.9448	11.909	7.24087	31.8643	11.2826
		663.87	34.3997	8.47131	33.0201	11.1857	7.2558	30.9023	11.5138
		664.07	35.4064	9.0455	33.6391	11.4094	7.17376	31.1036	11.4616
		664.27	34.1611	8.79943	33.2439	11.2677	7.05444	31.3274	10.8128
		664.46	34.8098	9.396	33.8703	12.0507	7.48698	31.909	11.7823
		664.66	35.8315	9.89562	33.4378	12.4086	7.97913	32.0358	11.6033
		664.86	36.1223	10.0075	33.9374	12.9306	7.94184	31.7599	11.9314
		665.06	35.0485	9.35125	32.1998	12.0805	7.39748	31.7748	11.9612
		665.26	34.7054	9.44818	33.6167	11.663	7.60627	31.7375	12.0284
		665.46	35.0485	9.12007	33.7957	11.9836	7.20359	30.8501	11.402
		665.66	34.6906	9.03804	32.6771	11.9016	7.08426	31.7673	11.4094
		665.85	34.5861	9.49293	32.4087	11.3199	7.04701	31.3647	11.223
		666.05	35.1752	9.478	32.5727	11.8046	7.65102	31.3274	11.5138
		666.25	34.9366	9.9478	33.3632	12.3788	7.71813	31.7748	12.1775
		666.45	34.1611	8.7696	32.2222	11.3199	6.20432	31.0589	11.0515
		666.65	35.0187	9.80612	33.818	12.088	7.74052	31.305	12.2819
		666.85	33.3035	8.30724	30.9918	10.8501	6.003	30.2312	9.96272
		667.05	33.9448	9.17229	32.4534	11.484	6.74872	30.8874	10.9545
		667.24	34.079	8.62789	31.7897	11.7972	7.53916	30.4847	10.8352
		667.44	34.7054	9.49293	32.6995	11.7003	7.45712	31.745	11.663
		667.64	33.5347	8.82925	31.1782	10.9396	6.21179	30.6861	10.0224
		667.84	34.4221	8.8516	32.006	12.4012	7.5168	31.0589	11.4691
		668.04	33.3408	7.72559	31.6182	11.2752	6.4355	29.8434	10.3878
		668.24	33.6093	8.94857	31.9612	12.1924	6.68904	30.7681	11.6778
		668.43	32.61	8.29235	31.1036	10.9396	6.10739	29.0604	10.0671
		668.63	34.6085	9.58986	32.6398	12.5354	7.71813	31.9165	11.9016
		668.83	33.7659	9.16482	31.8643	11.2901	6.48772	29.9776	10.701
		669.03	33.8032	9.27668	31.7375	11.4616	6.39075	30.3356	11.2454
		669.23	33.2811	9.00821	32.1104	12.0209	6.81583	30.8874	11.0664
		669.43	33.9597	9.26175	31.3945	11.8792	6.8904	31.0067	11.3647
		669.62	33.5123	9.63461	31.7748	12.185	7.20359	30.9322	10.8651
		669.82	33.4526	9.14243	31.5884	11.8494	7.17376	30.2162	11.0515
		670.02	33.9672	8.54589	31.5436	11.9314	7.04701	30.2461	10.783
		670.22	33.4005	9.03804	32.1477	12.0955	7.15141	30.4549	10.8128
		670.42	34.1536	9.48547	31.6779	11.9016	7.27069	30.6189	11.5436
		670.61	33.3483	9.06786	31.8941	11.4989	6.74126	30.2685	10.8427
		670.81	33.5347	9.17229	31.1782	12.0284	7.0619	30.4996	11.0887
		671.01	32.5279	9.45565	30.9247	11.4989	7.02462	29.9329	11.1708
		671.21	32.3341	8.56078	30.2535	10.6413	6.65922	29.217	10.4922
		671.41	32.7144	9.11261	31.0738	11.5809	6.75615	30.522	10.8054
		671.61	31.9612	8.38928	31.1111	11.223	6.71886	29.7241	10.7532
		671.8	31.387	8.48621	30.4251	10.7084	6.28636	28.6428	10.1641
		672	31.909	8.11335	29.9403	11.1186	6.05521	29.4258	9.78376
		672.2	32.5876	8.93364	30.6189	11.1111	6.8009	29.2468	10.7979
		672.4	31.4318	7.56898	29.299	10.6562	6.02536	28.9858	9.8434
		672.6	33.2289	8.35946	30.3953	11.4467	6.98733	29.6421	10.5668
		672.79	30.6115	8.30724	29.4184	10.701	5.95825	28.2326	9.67936
		672.99	32.9456	8.86653	29.5004	11.1932	6.65922	29.2767	10.1492
		673.19	32.3714	8.91875	30.4251	11.4691	6.86058	28.6801	10.9098
		673.39	31.909	8.83671	29.217	11.402	6.85312	29.3512	10.7233
		673.59	32.1104	8.68757	31.044	11.4616	7.21851	29.6495	11.0664
		673.78	31.4914	8.86653	30.6115	11.6182	6.56972	28.7099	11.2826
		673.98	31.8195	8.02388	30.6637	11.0813	6.57718	28.5533	10.2759
		674.18	31.8345	9.50783	30.082	10.7979	6.96498	29.8434	10.4027
		674.38	31.6331	7.96424	29.575	10.8949	6.39822	28.8292	10.1715
		674.58	32.088	9.64954	30.8128	11.4914	7.00973	29.5377	11.5436
		674.77	31.9985	9.09771	30.4474	11.9911	7.18123	30.0522	11.0291
		674.97	32.088	8.92618	30.2386	11.6853	6.63686	28.9858	10.4847
		675.17	32.5131	9.80612	29.5675	11.5586	7.33784	29.5973	11.3945
		675.37	30.522	8.07606	28.8442	10.6712	5.25728	28.5832	9.82851
		675.56	31.1559	8.30724	29.1797	11.1037	6.38333	27.9568	10.3579
		675.76	31.1036	8.68757	30.1044	11.4243	6.95005	28.9784	11.1186
		675.96	30.8501	8.20285	28.5832	10.783	5.95825	28.009	9.88815
		676.16	30.8725	7.8822	29.1872	10.2461	6.03282	27.9344	9.70919
		676.36	31.5362	8.6801	29.4855	10.7383	6.63686	28.6279	10.1715
		676.55	31.469	8.94857	29.3363	11.126	6.77108	28.5757	10.0671
		676.75	31.484	8.57571	29.6793	11.0739	6.56972	28.9784	10.3505
		676.95	29.6719	7.97913	27.7256	10.6041	5.82403	27.6062	9.60479
		677.15	31.1036	8.68757	29.0008	11.3721	6.45043	28.2849	10.343
		677.34	31.2006	8.89636	29.2617	11.2454	6.87547	28.6503	10.4027
		677.54	30.6488	8.85907	29.1201	10.9023	6.49518	28.5235	11.0366
		677.74	30.5444	8.03135	29.9776	11.0664	6.57718	28.5981	10.1939
		677.94	30.3953	7.87474	28.1879	10.1044	5.57796	26.9799	9.71665
		678.13	30.9769	8.7845	28.6652	10.6488	6.003	28.2401	9.96272
		678.33	30.3803	7.89709	28.0015	10.3356	5.89861	28.009	9.5824
		678.53	29.6868	8.38928	28.7398	10.3803	6.003	27.7778	9.8434
		678.73	30.0448	8.72485	27.912	10.6488	6.21179	28.2625	10.4996
		678.93	30.6861	8.874	28.5682	10.9695	6.72633	27.5615	10.2983
		679.12	30.0149	8.56078	29.4631	11.663	6.42061	28.4117	10.4251
		679.32	29.575	8.08352	28.3818	10.7979	5.94336	27.2409	9.85087
		679.52	29.9254	8.23267	28.434	10.8128	5.94336	27.8896	10.179
		679.72	29.836	8.66517	28.9784	10.7233	6.16704	28.0612	10.2014
		679.91	29.9553	8.30724	27.7405	10.6115	6.71144	27.1514	9.67936
		680.11	29.0306	8.15063	27.7927	9.88815	6.41315	26.5772	9.75394
		680.31	30.4101	8.89636	28.695	11.2454	6.50261	28.0015	10.3281
		680.51	30.2312	9.06043	28.4265	11.3796	7.07683	27.994	10.8949
		680.7	29.5898	8.12827	28.4937	10.9769	6.264	27.3527	9.82104
		680.9	30.1715	8.73975	27.733	11.1111	6.38333	27.6137	10.261
		681.1	28.9187	8.0537	27.83	10.9172	5.78675	26.8382	9.54511
		681.29	30.3057	9.33632	28.6503	10.8949	6.80837	27.5764	10.8799
		681.49	29.836	8.62046	28.874	11.0067	6.08504	27.4348	10.2834
		681.69	29.3811	8.57571	28.6652	10.9769	6.14468	27.8747	10.0448
		681.89	30.1864	8.72485	28.0984	10.7681	6.97987	27.8076	10.1044
		682.08	29.9031	9.25429	28.613	11.0962	6.85312	27.9493	10.261
		682.28	30.6935	9.22447	28.7472	11.663	6.85312	28.352	10.6041
		682.48	29.4706	9.03057	27.8374	10.7756	6.20432	28.0612	10.1342
		682.68	29.3139	8.65775	27.5764	10.6637	6.2789	27.6287	9.92544
		682.87	30.4698	9.32143	28.516	11.9463	7.18123	28.2699	11.2006
		683.07	28.6353	7.50187	27.0619	9.72412	5.742	26.6443	8.97839
		683.27	29.1573	8.58317	27.4124	11.044	6.40568	28.5906	10.1864
		683.47	29.2617	8.66517	28.4713	10.6115	6.30875	26.9202	10.2014
		683.66	29.4034	9.03804	27.8673	11.484	6.8009	27.4348	10.7084
		683.86	28.2103	7.67338	27.3453	10.0671	5.45864	25.6078	9.396
		684.06	28.695	8.09845	26.8307	10.8949	6.18943	26.5697	10.0596
		684.25	27.8524	8.39674	26.3609	10.2387	5.75693	26.2491	9.52276
		684.45	28.2625	8.42656	26.7562	10.8128	5.86878	26.6667	10.2983
		684.65	27.1439	7.67338	26.5921	10.2014	5.07085	26.1745	9.05296
		684.85	29.0008	8.34453	26.182	10.8128	5.98064	26.704	10.0298
		685.04	27.6659	8.44892	26.3236	9.97019	5.87621	26.6592	9.91797
		685.24	27.7853	8.50114	26.689	10.4847	5.53321	26.3535	9.95526
		685.44	27.8598	8.30724	26.7338	10.4698	6.39075	27.129	10.2759
		685.63	28.9933	8.63535	27.1439	10.9023	6.01046	26.95	9.88815
		685.83	28.3744	7.94931	25.2647	10.5145	5.75693	25.8762	9.56004
		686.03	27.7107	8.65775	26.5623	10.2312	6.05521	25.7942	10.0895
		686.22	27.6435	8.10592	25.4884	10.3207	5.99554	25.1454	9.64208
		686.42	26.1521	7.4273	25.384	9.75394	5.42881	25.7196	9.75394
		686.62	24.5339	6.41315	22.5354	8.6801	4.99627	23.5272	8.38928
		686.82	25.1305	8.0537	23.2737	9.99255	5.93589	23.7808	9.40343
		687.01	22.9083	6.62194	21.1782	8.39674	4.44445	21.223	7.37512
		687.21	22.1924	6.32365	20.9023	8.29235	4.92917	21.0216	8.18049
		687.41	21.991	6.69651	20.8203	8.7696	4.71291	21.1335	8.2252
		687.6	22.9605	7.46459	22.4161	9.45565	5.49592	22.0582	9.06786
		687.8	22.7293	6.59958	20.8352	8.53096	4.83224	21.1559	7.74795
		688	23.0052	7.03955	22.3863	8.70246	5.27221	21.6853	8.65775
		688.19	22.8785	6.33111	22.3043	8.38181	5.00374	21.4691	7.80016
		688.39	24.3848	8.21031	23.5869	9.59733	6.42061	23.2662	9.55258
		688.59	23.7584	6.66669	22.6846	8.65775	5.2051	22.5205	7.98659
		688.78	22.7219	6.15961	22.0731	8.70246	4.78002	21.9165	8.15063
		688.98	22.8486	6.87547	21.7823	8.79943	5.23492	22.2148	7.99406
		689.18	24.355	7.53916	22.6249	9.33632	4.98885	23.0351	8.35946
		689.37	22.8486	6.3684	21.3199	8.27742	4.50412	21.3721	7.99406
		689.57	24.2953	7.44223	22.6547	9.42583	5.60778	22.6995	8.65028
		689.77	23.2513	6.24907	21.827	8.41163	4.4743	21.6853	7.88966
		689.96	23.9896	8.1432	22.7368	9.217	5.44371	22.871	8.97839
		690.16	22.8859	6.20432	21.7524	8.09099	4.02687	21.2975	7.91202
		690.36	22.6697	6.36093	21.7524	8.11335	4.66816	21.2081	7.4497
		690.55	23.7435	6.87547	22.0805	8.37435	4.60852	22.7219	8.10592
		690.75	23.7957	7.24834	22.8785	8.88146	5.22745	22.6175	8.65028
		690.95	23.6242	7.43477	21.827	9.06786	4.80241	22.9381	7.97913
		691.14	25.1976	7.27816	23.0798	9.47054	5.85385	23.3632	8.85907
		691.34	23.0127	6.65176	22.1029	8.61299	4.49666	22.1402	8.01642
		691.54	23.9001	7.38255	22.7592	8.8516	5.39896	22.7592	8.76214
		691.73	24.8919	8.32217	23.4452	9.99255	5.41389	24.0791	8.93364
		691.93	23.214	6.58465	22.1924	8.77703	4.71291	22.2819	7.43477
		692.13	24.616	7.93438	23.214	9.396	5.68235	23.7435	9.0455
		692.32	23.833	7.15883	22.5354	9.82851	5.63014	23.0574	8.48621
		692.52	24.0119	7.84491	23.0649	9.63461	5.64507	23.7584	9.32143
		692.72	23.475	7.26326	22.267	9.2394	5.33931	22.8337	8.41163
		692.91	23.4079	6.6294	22.2148	8.65028	5.29456	22.6324	8.30724
		693.11	23.7957	7.01715	23.2662	9.40343	5.70471	23.4079	8.95603
		693.31	23.8926	7.54663	22.692	9.5004	5.67489	23.0052	8.75467
		693.5	23.2513	7.63609	22.2372	8.86653	5.2051	22.692	8.49367
		693.7	23.3632	7.00973	22.3788	8.88889	4.69056	22.3714	8.59807
		693.9	23.4527	7.6212	22.6846	9.5004	5.24981	22.7219	8.70992
		694.09	22.9605	7.24834	21.7002	8.88889	4.99627	22.5503	8.79196
		694.29	23.0425	7.33784	22.6026	8.77703	5.30949	22.349	8.23267
		694.49	23.3035	7.63609	22.0134	9.22447	5.81657	22.5802	8.83671
		694.68	22.5354	6.6294	21.8941	8.47131	4.87699	21.5735	8.01642
		694.88	23.475	7.95677	22.8039	10.1566	6.32365	22.9083	9.05296
		695.07	21.745	6.3684	21.5958	8.13574	4.89188	21.5735	7.96424
		695.27	23.3855	7.32291	22.5205	9.06043	5.30203	21.9239	8.874
		695.47	23.8031	7.59138	21.9762	9.96272	5.83893	23.1767	8.76214
		695.66	23.0723	7.02462	22.1626	9.15736	5.23492	22.2372	8.38928
		695.86	22.3416	6.15961	20.7606	7.91949	4.0194	21.8568	7.32291
		696.06	23.9075	7.75541	22.0134	9.09025	5.69725	23.1693	8.63535
		696.25	23.6465	6.95005	21.6779	8.7696	4.86206	23.0723	8.2252
		696.45	23.0947	6.67415	22.1551	8.69503	4.95156	22.2819	8.00152
		696.64	23.2438	7.00973	23.132	9.32886	4.7502	22.8636	8.24013
		696.84	23.7435	7.24834	22.4832	8.91875	5.21999	22.5354	8.5906
		697.04	24.1909	7.28562	22.7219	9.70919	5.65996	24.0865	8.88146
		697.23	22.9978	6.44297	21.9389	8.93364	4.68309	23.2961	8.53096
		697.43	23.1842	6.85312	22.8188	8.90382	4.9217	22.8934	7.85981
		697.63	24.601	8.6801	23.7062	10.1566	6.18943	24.3997	9.76883
		697.82	23.7733	6.8904	22.5653	9.135	5.0112	22.8561	8.42656
		698.02	23.9672	7.71066	22.3788	9.47054	5.06342	23.9225	8.82925
		698.21	23.214	7.45712	22.0507	9.14243	4.56377	22.6547	8.03877
		698.41	23.8702	8.12827	22.9307	9.87326	5.65996	23.5049	8.7845
		698.61	23.7808	7.53916	22.6249	9.27668	5.93589	23.2588	8.90382
		698.8	22.7592	7.27816	21.5436	9.14243	4.73527	22.431	8.79196
		699	22.6249	6.85312	21.3423	9.35125	4.63088	22.17	7.69577
		699.19	22.9232	7.28562	21.4914	8.46385	4.93663	22.2372	8.72485
		699.39	22.513	7.22598	21.991	8.68757	5.16781	22.2148	9.09025
		699.59	22.3639	6.68158	21.2081	8.30724	4.73527	22.0955	8.06863
		699.78	23.2811	8.1581	22.513	9.96272	5.69725	23.572	9.396
		699.98	23.2215	7.45712	21.1708	9.07532	5.10813	22.6547	8.92618
		700.17	22.4012	7.27816	21.1037	9.29157	4.8397	22.1029	8.91128
		700.37	22.4609	7.97167	21.8046	8.98586	5.08577	22.9381	8.60553
		700.57	22.1551	7.09919	21.2006	8.91875	4.83224	21.9762	8.41163
		700.76	21.991	6.77108	21.3945	8.6801	4.40716	22.0731	8.13574
		700.96	22.692	6.74126	21.4541	8.6801	4.68309	21.648	8.21778
		701.15	22.5429	7.34527	20.9694	8.99328	4.7502	21.6555	8.89636
		701.35	21.991	6.42804	20.261	8.44892	4.37734	21.2528	7.65102
		701.54	22.1849	7.57645	21.2528	8.93364	4.72038	22.4161	8.73975
		701.74	22.4012	7.36766	21.0888	9.56004	4.94409	22.6175	9.00821
		701.94	22.7144	7.4273	21.4019	9.35872	5.1007	22.4832	8.86653
		702.13	21.7152	7.18869	20.604	8.91128	4.98138	22.5802	8.71739
		702.33	22.1253	7.86727	21.6704	9.28415	5.69725	22.8412	8.86653
		702.52	22.4161	7.43477	21.2975	9.45565	5.64507	22.1626	8.39674
		702.72	21.8494	7.59138	20.8501	9.66444	5.33185	21.8121	8.90382
		702.91	21.5138	6.80837	20.6115	8.2252	4.74273	21.4914	7.63609
		703.11	21.7897	7.59138	20.783	9.05296	4.43702	21.4169	8.40421
		703.31	23.4154	8.00152	21.8046	9.9329	5.6525	22.9381	8.93364
		703.5	21.9538	7.80763	21.4169	9.19464	4.74273	22.6026	8.53096
		703.7	22.6547	7.58391	22.6995	9.7614	6.04775	23.2438	9.5004
		703.89	21.566	6.98733	20.4027	8.82925	4.91427	21.8941	8.06863
		704.09	22.7592	8.2476	21.1633	9.51529	5.72707	23.7062	9.14989
		704.28	21.6257	6.98733	20.6338	8.90382	4.34005	22.3416	8.57571
		704.48	22.4609	7.10666	21.3199	9.09025	4.49666	22.6697	8.93364
		704.68	22.1775	7.27816	21.3199	9.36615	4.85459	22.8412	8.77703
		704.87	22.9008	7.35273	21.9985	9.82851	4.91427	22.953	9.49293
		705.07	21.6257	6.92022	21.0962	8.56824	4.62345	22.7293	8.11335
		705.26	21.7823	7.24834	20.3878	9.217	4.62345	22.1999	8.54589
		705.46	22.1328	7.71813	21.0067	9.60479	4.86952	22.8636	8.91875
		705.65	22.7964	8.50114	21.1708	9.75394	5.17524	22.5802	8.62789
		705.85	22.1626	6.74126	21.0962	9.24686	4.68309	21.9314	8.29235
		706.04	22.513	8.31471	22.0134	9.57497	5.51828	23.1917	9.22447
		706.24	21.9463	7.5317	21.6331	9.45565	5.1007	22.4161	8.63535
		706.44	21.3423	7.05444	20.7756	8.91875	4.87699	21.8718	8.57571
		706.63	22.6622	7.78523	21.1186	9.92544	4.99627	22.7815	8.8516
		706.83	21.2975	6.8009	19.9926	8.44149	4.1238	21.8345	7.87474
		707.02	22.5653	7.65102	21.0291	9.01568	4.78002	22.8486	8.2476
		707.22	22.4459	7.34527	21.3572	10.2759	5.17524	22.6473	8.70992
		707.41	20.9694	6.57718	20.4102	8.68757	4.36987	21.745	8.12827
		707.61	21.7823	7.69577	21.1559	9.16482	4.99627	22.6249	8.69503
		707.8	20.6413	6.97987	20.6861	8.8516	4.56377	22.1924	8.06863
		708	22.2372	7.35273	21.2677	9.42583	4.6607	22.5876	8.53096
		708.19	21.8046	7.36766	20.3878	9.53022	4.26548	22.2521	8.92618
		708.39	21.7077	7.74052	21.3274	9.51529	4.9217	22.8859	8.47131
		708.58	22.0209	7.37512	20.5369	9.36615	5.04849	22.4385	8.45639
		708.78	22.1476	7.71813	20.7233	9.73154	4.84713	22.9307	8.47131
		708.97	21.1037	7.72559	20.4325	9.478	4.91427	22.3117	8.61299
		709.17	21.7897	7.68084	21.1931	8.874	4.80241	22.1178	8.31471
		709.36	21.5362	7.72559	21.1559	9.54511	5.1007	22.6846	8.97839
		709.56	21.6406	7.12155	20.4251	8.7845	4.4743	21.8195	7.99406
		709.76	21.2677	7.21105	20.1566	9.22447	4.45191	22.4459	8.38181
		709.95	21.7972	7.6212	20.4996	8.93364	4.84713	22.4459	8.57571
		710.15	21.7002	7.96424	21.3125	9.72412	5.27221	23.1917	9.3065
		710.34	21.0142	7.33784	20.7606	8.94857	4.35498	22.3564	8.09845
		710.54	21.2155	7.08426	19.9478	8.96346	4.41462	22.5056	8.53096
		710.73	21.1037	7.55409	21.1037	9.36615	5.09324	22.5429	9.17229
		710.93	21.9314	7.86727	20.8874	10.1566	5.6376	23.3482	9.45565
		711.12	22.0582	7.67338	21.4243	9.23193	4.78002	22.2968	8.42656
		711.32	21.1037	7.1663	19.7017	9.33632	4.23566	22.1775	8.32217
		711.51	21.3572	7.39748	20.4922	9.26175	4.54141	22.088	8.42656
		711.71	20.522	7.03208	19.5601	8.59807	4.45191	22.0283	8.32963
		711.9	20.9992	7.08426	19.7912	9.02314	4.72784	22.4012	8.99328
		712.1	20.1044	7.60627	20.3654	8.82925	4.72784	22.3192	8.43403
		712.29	21.827	7.99406	20.3132	9.33632	4.78002	22.431	8.82178
		712.49	21.4914	7.84491	20.2237	9.45565	5.26474	22.9307	9.40343
		712.68	20.6637	6.72633	19.2916	8.85907	4.11633	21.9239	7.99406
		712.88	20.0074	6.42804	19.3885	8.26249	3.2364	21.1782	7.44223
		713.07	22.0134	7.91949	20.6413	9.55258	5.06342	22.4236	8.63535
		713.27	22.0358	8.45639	20.6264	10.261	4.98138	22.6547	10.0895
		713.46	21.745	7.70323	20.6637	9.66444	5.48846	22.8263	9.217
		713.66	20.8576	7.29309	19.4482	8.72485	3.9523	21.7077	7.80763
		713.85	20.865	7.71813	20.179	8.88889	4.69056	21.7897	9.08279
		714.05	20.865	7.94184	19.8061	8.96346	4.91427	21.8046	8.70246
		714.24	20.7233	8.65775	21.1335	9.56004	5.79421	22.6249	9.62715
		714.43	20.5519	7.34527	19.6272	9.48547	4.98885	21.9389	8.73232
		714.63	20.7905	8.26249	20.44	9.67936	5.02613	22.0283	8.96346
		714.82	20.5667	8.29235	19.8732	9.22447	5.05595	21.9165	8.85907
		715.02	21.1857	8.00895	20.1119	9.53768	5.19017	21.9985	8.74721
		715.21	20.5146	7.07683	18.5981	8.72485	4.43702	21.4392	7.92695
		715.41	20.0373	7.12901	19.0977	9.06786	4.54888	20.9694	8.29978
		715.6	19.6719	8.20285	19.1797	9.20211	4.71291	21.4765	8.72485
		715.8	19.7763	8.24013	19.2692	9.2394	4.51159	21.3721	8.35946
		715.99	19.8136	7.49441	18.956	9.59733	4.86952	20.9396	8.21778
		716.19	19.7241	7.50187	18.9187	9.57497	4.72038	21.3423	8.34453
		716.38	19.5153	7.29309	17.8151	8.28488	3.93737	20.5519	8.42656
		716.58	19.5526	7.43477	18.7547	8.91875	4.31023	21.4691	8.2252
		716.77	17.4497	6.68158	17.2409	8.2252	4.19091	19.7465	7.1663
		716.97	17.3005	7.12155	16.8978	8.27742	4.45191	19.3512	7.80763
		717.16	16.4728	6.66669	16.3758	7.61373	3.80315	18.2476	7.22598
		717.35	16.2342	5.96571	15.4437	7.34527	3.5869	16.9724	6.63686
		717.55	16.1969	6.41315	15.3468	7.50187	3.73604	17.7554	6.85312
		717.74	15.6227	5.44371	14.5041	6.93515	2.96796	15.5258	6.27147
		717.94	15.4139	5.48846	14.3773	7.12155	3.29608	16.7636	6.64429
		718.13	15.9955	6.21179	14.6831	7.18869	3.96719	17.1141	6.88294
		718.33	14.3475	5.0112	13.9001	6.18197	3.02761	15.7047	5.86132
		718.52	14.4221	4.66816	14.1238	6.71886	3.20657	15.6376	5.6525
		718.72	14.3251	4.95899	13.736	5.67489	3.07982	14.877	5.51828
		718.91	14.5712	5.96571	13.9448	6.92022	3.59436	16.0328	6.44297
		719.11	13.8852	4.53395	13.475	6.15961	2.68457	14.2879	5.85385
		719.3	13.7882	4.99627	13.2812	6.86058	3.46011	14.8695	5.82403
		719.49	13.9597	5.36913	13.6093	6.30129	3.79569	14.8994	6.24907
		719.69	13.5943	5.6376	13.6465	6.44297	2.92321	15.0559	6.18943
		719.88	14.1536	5.57796	13.6316	6.39075	3.14693	15.138	6.25654
		720.08	13.7435	4.89188	13.2588	5.56303	3.08725	14.5265	5.3766
		720.27	13.6018	5.51081	13.3408	6.42061	3.07236	14.8994	5.98064
		720.47	14.0865	5.88368	13.2812	6.74126	3.54961	15.4735	6.44297
		720.66	14.5116	5.15288	13.3483	6.39075	3.17675	15.4735	5.77182
		720.85	14.1835	5.33931	13.9448	6.47279	2.92321	15.3468	6.15214
		721.05	14.8397	5.87621	14.5712	7.06937	3.57197	16.7114	6.30875
		721.24	15.1156	5.75693	14.3475	6.92769	3.10964	16.2789	6.25654
		721.44	15.2573	5.55557	13.8255	6.59211	2.58017	16.428	5.86132
		721.63	16.0403	6.264	15.8688	7.63609	3.96719	18.0239	7.1663
		721.83	16.5847	5.8315	16.1074	7.02462	3.10218	17.8673	7.13648
		722.02	16.4504	6.69651	15.8911	7.6212	4.11633	17.5615	7.74052
		722.21	16.7263	6.52501	16.1223	7.5988	3.89262	17.9866	7.68831
		722.41	16.3535	6.39822	15.6973	7.60627	3.69876	17.5242	7.30798
		722.6	17.4422	6.40568	15.9583	7.52423	3.60926	18.6577	7.20359
		722.8	16.2342	6.89787	15.8762	7.74052	4.22073	17.8971	7.21851
		722.99	16.5101	6.07011	15.2796	7.56152	3.79569	17.8076	7.4497
		723.18	16.4653	6.60701	15.0336	7.59138	4.08651	17.9195	7.04701
		723.38	15.2946	5.62267	14.4892	6.46533	2.74425	15.9732	5.95825
		723.57	16.5623	6.71144	16.003	7.72559	4.02687	17.2707	7.64355
		723.77	14.1014	4.86206	13.5123	6.12232	2.03581	15.8091	5.40642
		723.96	15.9433	5.6376	14.7502	6.92769	2.90082	16.5697	6.56229
		724.15	14.1387	5.24981	13.2289	6.32365	2.57271	15.4661	6.02536
		724.35	14.9888	5.76435	13.9001	6.70397	3.07982	15.5481	5.84639
		724.54	14.2655	5.70471	13.7509	6.40568	2.78153	15.3169	5.88368
		724.74	13.393	5.48846	13.4676	6.68158	2.80389	15.645	6.03282
		724.93	14.6458	6.23418	14.3326	6.59211	3.35572	16.3162	6.58465
		725.12	14.8248	6.04775	14.1984	6.97244	3.66147	16.5026	6.40568
		725.32	14.519	5.89114	14.0194	6.74872	3.05743	16.1148	6.53247
		725.51	14.3997	5.72707	13.9224	6.79344	2.75914	15.9881	6.04029
		725.71	13.9597	5.86878	13.7509	6.58465	3.22897	15.302	6.42804
		725.9	14.8546	5.99554	14.4445	7.62866	3.54215	16.346	6.47279
		726.09	14.3773	5.64507	13.1693	6.65176	3.45265	16.1372	6.0925
		726.29	13.1618	4.83224	12.7517	6.33858	2.17749	15.1529	5.95078
		726.48	14.8024	5.89114	14.3848	6.97987	3.07236	16.3311	6.88294
		726.68	13.7882	5.08577	13.4974	6.20432	2.78896	15.66	5.99554
		726.87	13.7882	4.60852	12.8561	5.87621	2.05074	15.1454	5.33931
		727.06	13.8703	5.47353	13.7584	6.31618	2.63239	15.9881	6.08504
		727.26	14.9963	6.36093	13.2737	7.15883	3.59436	16.003	6.51008
		727.45	14.4072	6.12232	13.2513	7.21851	3.07236	15.8762	6.1745
		727.64	13.4974	5.0112	12.2371	6.52501	2.05817	14.8844	5.27967
		727.84	14.258	5.6376	13.2066	6.86058	2.78896	15.824	6.48772
		728.03	13.4452	5.14542	13.0127	6.31618	2.61	15.384	5.77182
		728.22	14.3848	5.53321	12.8561	6.48026	3.17675	15.5183	5.81657
		728.42	14.2282	5.84639	13.9299	6.81583	3.5869	15.9732	6.12975
		728.61	14.698	5.98064	13.8404	7.59138	3.25879	16.5399	6.62194
		728.81	13.7658	5.26474	13.8479	6.8233	2.85611	15.5481	5.84639
		729	13.5272	5.56303	13.3184	6.74126	2.85611	15.6003	6.42061
		729.19	13.9896	6.15961	13.736	6.97244	3.20657	16.2043	7.01715
		729.39	14.1611	4.76513	13.3259	6.29382	2.86353	15.2424	5.79421
		729.58	14.4668	5.5481	13.5496	6.4579	2.92321	15.6152	6.38333
		729.77	14.9814	6.84565	15.1454	7.78523	3.99705	16.7039	7.33784
		729.97	13.5123	5.3766	13.0574	5.89114	2.25206	15.1753	6.06264
		730.16	13.8703	5.68978	13.311	6.75615	2.86353	15.3468	6.21179
		730.35	14.5116	5.93589	14.258	6.92022	3.10964	16.2193	6.54736
		730.55	14.9292	6.01046	13.8553	7.39002	3.47504	16.3237	6.6294
		730.74	13.4825	5.04849	12.2371	6.27147	2.25206	14.959	6.09993
		730.93	14.355	6.30129	13.9896	6.96498	3.14693	16.5921	6.83819
		731.13	13.6764	5.84639	13.1768	6.48026	2.88593	15.8166	5.92843
		731.32	14.8397	6.39075	13.9001	7.7927	3.7584	16.8084	7.02462
		731.51	13.6987	5.66742	13.4004	5.95078	2.58017	15.1827	6.06264
		731.71	14.3475	5.59285	13.4676	7.0619	2.75914	15.9806	6.56229
		731.9	15.1007	6.56972	14.2729	7.75541	3.83297	16.8382	6.8904
		732.09	14.0865	5.54067	13.8031	6.95751	2.80389	16.264	6.07757
		732.29	14.4146	5.5481	13.7211	6.5399	2.78153	15.906	6.22672
		732.48	15.6823	6.95005	15.563	7.38255	3.74347	17.6063	7.36766
		732.67	15.3691	6.05521	14.8024	7.5168	3.38554	17.3005	6.59958
		732.87	14.9814	5.95078	13.9597	6.39822	2.57271	16.9426	6.36093
		733.06	14.5488	5.45117	14.5563	6.89787	2.37139	16.3982	6.10739
		733.25	15.7271	6.9053	15.0038	7.99406	3.40793	17.748	7.65848
		733.45	15.0038	5.77182	14.1313	7.19612	2.63239	16.868	6.45043
		733.64	15.138	6.003	14.6011	7.18869	2.90082	17.6212	6.62194
		733.83	15.2722	5.98064	13.9821	7.00973	2.78153	17.4497	6.75615
		734.03	16.7636	6.95005	15.6525	7.82252	4.04176	19.2618	7.94931
		734.22	16.1074	7.01715	15.3542	8.48621	3.15439	18.4564	7.47205
		734.41	16.1745	7.47205	16.2789	8.42656	3.7584	18.6279	8.35946
		734.61	15.1902	6.18943	14.5041	7.38255	3.00525	17.9046	6.41315
		734.8	16.2714	7.28562	15.2871	8.88146	3.78822	19.1574	8.21778
		734.99	16.3162	6.66669	15.4437	8.45639	3.3259	18.1134	7.09173
		735.19	15.0038	5.93589	14.5563	7.14394	2.83371	17.4199	6.51008
		735.38	15.2498	6.36093	14.1387	7.63609	2.87846	17.5317	6.65176
		735.57	15.9583	6.64429	15.138	8.02388	2.80389	18.1656	6.52501
		735.77	15.6302	6.14468	14.9441	7.50934	2.99779	17.2856	6.83072
		735.96	16.0179	6.34604	14.4668	7.72559	3.07982	17.1439	6.59958
		736.15	15.1603	6.07011	14.7203	7.02462	2.80389	18.0164	6.45043
		736.34	15.7271	6.56229	14.9515	7.91949	3.31097	18.3221	7.23341
		736.54	14.8397	6.44297	14.6384	7.59138	2.60257	17.2856	6.73379
		736.73	16.0999	7.73306	15.7345	9.00821	4.11633	18.4489	8.40421
		736.92	16.1447	5.96571	14.9142	7.27816	3.18422	17.3154	6.53247
		737.12	15.22	6.73379	14.6607	7.4497	2.99779	17.4422	7.36766
		737.31	15.9657	6.91276	15.2722	7.87474	3.16182	17.9418	7.4273
		737.5	17.1216	7.5168	15.7345	8.91875	4.42209	18.531	8.27742
		737.69	16.1521	6.18197	15.0112	7.71066	3.34079	17.7927	7.0619
		737.89	15.4661	6.51754	14.6532	7.47205	2.89339	18.0313	7.34527
		738.08	14.9366	6.79344	14.6309	7.95677	3.21404	17.5392	7.09919
		738.27	15.1305	6.21179	14.7576	7.75541	2.45342	17.487	6.18943
		738.47	15.9806	6.87547	15.0932	7.53916	2.97539	18.0835	7.0619
		738.66	15.6078	6.59211	15.0634	7.85981	3.34825	18.6428	7.48698
		738.85	14.9292	6.0925	14.9217	7.49441	2.80389	17.6883	7.12901
		739.04	14.8621	5.66742	14.0268	6.84565	2.35646	16.8606	6.60701
		739.24	15.481	6.46533	15.302	8.08352	3.34825	18.2252	7.39748
		739.43	15.8986	6.39822	14.8621	8.21778	3.29608	17.8747	7.39748
		739.62	15.1231	6.33111	14.9739	7.38255	2.46831	17.6286	6.95005
		739.82	15.4362	6.19689	14.2953	7.30055	2.96796	16.9426	7.45712
		740.01	15.66	6.74126	15.2275	7.80763	3.26622	18.2476	7.09919
		740.2	14.8248	6.07757	15.0485	7.40494	2.65475	17.7256	6.46533
		740.39	15.3468	7.01715	14.6011	8.18792	2.97539	18.1134	7.35273
		740.59	15.66	7.36766	15.2125	8.74721	3.98212	18.8591	8.12827
		740.78	15.4959	6.14468	14.8695	7.75541	2.95304	18.2849	7.27816
		740.97	14.8994	6.54736	14.6905	7.47205	2.52799	17.39	7.03955
		741.16	15.1529	6.63686	14.6607	7.62866	3.19168	17.4721	7.06937
		741.36	15.7047	7.45712	15.1603	8.29978	3.40047	19.0008	7.90456
		741.55	15.22	7.04701	14.7502	7.71066	2.88593	17.9418	7.20359
		741.74	15.8837	7.09919	15.2946	8.63535	3.56451	18.2252	8.20285
		741.93	15.4064	7.4497	14.9515	8.46385	3.68383	18.3818	7.87474
		742.13	15.6973	7.31544	15.5705	8.07606	3.25879	18.4266	7.64355
		742.32	14.8546	6.2789	14.1089	7.63609	2.73678	17.5913	6.74126
		742.51	16.167	7.21851	15.9359	8.8516	3.79569	18.5086	8.2252
		742.7	15.3766	6.68158	14.6831	7.83745	2.91575	18.2774	6.9948
		742.9	15.4064	6.48026	14.4221	7.96424	2.88593	17.6883	7.28562
		743.09	14.9441	6.07757	14.2879	7.07683	2.56528	17.9866	7.0619
		743.28	16.3013	6.88294	14.8173	7.66595	3.28115	18.3594	7.28562
		743.47	15.0112	6.01046	14.3475	7.4497	2.26699	17.6659	6.68904
		743.67	15.7047	6.59211	14.6607	7.52423	2.70696	18.1357	7.05444
		743.86	13.9672	5.47353	13.5422	6.65922	1.49891	17.1365	6.02536
		744.05	15.481	7.00226	15.5034	8.44149	2.93068	18.4713	7.50187
		744.24	15.3169	5.88368	13.7733	7.54663	2.25953	18.2401	6.48772
		744.44	15.302	6.92022	15.0559	8.32963	2.89339	18.1208	7.29309
		744.63	15.0038	6.8904	14.5638	7.77034	2.93811	17.994	7.21851
		744.82	16.1223	6.68904	14.7576	8.35199	3.34079	17.8822	7.4273
		745.01	15.3468	6.97244	14.1462	7.80763	2.77407	18.1506	7.17376
		745.2	16.3162	7.11412	15.0932	7.94184	3.05743	17.6808	7.18869
		745.4	14.4072	6.36093	13.9747	7.72559	2.31917	17.6286	6.9053
		745.59	15.4139	6.71144	14.6011	8.03135	2.84118	18.2476	7.59138
		745.78	15.7793	7.39002	15.5406	8.39674	3.53468	18.6727	7.67338
		745.97	16.1894	7.54663	15.8166	8.44149	3.38554	18.9262	7.74795
		746.17	14.7427	6.39822	14.6309	7.90456	2.70696	18.3147	7.29309
		746.36	14.9292	6.75615	14.5414	8.04624	2.90828	17.6659	7.18869
		746.55	15.1305	7.09919	14.9739	7.90456	2.97539	18.0164	7.35273
		746.74	14.8546	6.51754	14.0343	7.56152	2.78896	17.0992	6.8904
		746.93	14.2133	5.47353	12.7219	6.9053	1.67788	17.0022	5.93589
		747.13	16.1148	7.41241	15.1603	9.10514	4.1238	18.7398	8.29235
		747.32	15.1976	6.71144	14.7726	7.65102	2.86353	18.3594	7.11412
		747.51	16.1596	7.55409	15.2871	8.61299	3.82551	19.2841	8.1581
		747.7	15.7047	6.89787	14.9366	8.59807	3.95976	17.9642	8.03877
		747.89	15.9806	7.54663	14.7576	8.18792	3.46758	17.9418	8.06863
		748.09	15.1305	5.78675	14.2431	7.49441	2.31171	17.5988	6.87547
		748.28	15.5481	6.67415	14.355	8.12081	3.08725	18.3296	7.04701
		748.47	14.9515	7.6212	14.9366	8.44149	3.34079	18.1134	7.72559
		748.66	15.1827	6.39075	13.7211	7.50934	2.62492	17.9866	7.07683
		748.85	14.7278	6.93515	14.8397	8.00895	3.06489	18.2029	7.30798
		749.05	15.2498	7.32291	14.5563	8.54589	3.43029	18.3445	8.17303
		749.24	14.0567	6.37586	13.0649	7.33037	2.86353	16.3684	6.65176
		749.43	14.616	7.13648	14.1835	8.26995	3.02014	18.0463	7.4273
		749.62	14.9665	7.2558	13.9896	8.01642	3.11711	17.9269	7.41241
		749.81	14.959	6.81583	13.8852	7.5988	3.29608	18.2625	7.20359
		750.01	14.4072	6.39075	14.0865	7.30055	2.62492	16.1969	6.76362
		750.2	13.9747	6.21925	13.6764	7.30055	2.71443	17.6436	6.1745
		750.39	14.4594	6.97987	13.8926	7.91949	2.54289	17.748	6.8904
		750.58	14.9814	6.86801	14.2133	8.18792	3.04996	17.4348	7.34527
		750.77	15.1081	6.4579	14.1387	8.02388	2.75168	17.9046	7.50187
		750.96	14.4817	7.31544	14.3177	7.74052	2.96796	17.3229	7.45712
		751.16	14.2879	6.71144	14.1686	7.27069	2.62492	16.8978	6.60701
		751.35	13.8852	6.6294	13.3184	7.41241	2.64728	16.4877	6.58465
		751.54	13.7957	5.55557	12.7442	7.10666	2.02835	16.3162	6.92022
		751.73	15.4362	7.03208	14.8695	8.32963	3.70619	18.1954	7.85981
		751.92	14.1164	6.8009	13.1917	7.83745	2.65475	17.0246	6.95005
		752.11	14.9665	6.98733	13.8404	7.87474	3.2215	17.6436	7.33784
		752.31	13.6764	6.24161	13.1022	7.1663	2.47578	17.0097	6.19689
		752.5	13.8703	6.01046	13.0649	7.58391	2.54289	16.9575	7.09919
		752.69	13.5347	6.33111	13.5272	7.09173	2.47578	17.1887	6.8904
		752.88	13.2215	6.74872	13.9001	7.12155	2.19988	16.9128	6.96498
		753.07	14.2357	7.14394	13.572	8.17303	2.62492	17.0619	7.00973
		753.26	14.0716	6.18197	13.0873	7.6212	2.42356	16.3386	7.08426
		753.46	14.5265	7.08426	14.3475	8.54589	3.87026	17.4348	7.2558
		753.65	15.3393	7.74052	14.6831	9.10514	4.13126	18.777	8.2252
		753.84	13.5645	6.23418	13.2513	7.38255	2.3341	16.8978	6.68904
		754.03	13.7957	6.85312	14.1089	7.30798	2.83371	17.487	7.04701
		754.22	14.7502	7.44223	14.2431	8.7696	3.19168	17.9418	7.48698
		754.41	13.8852	6.46533	13.3706	7.36766	2.83371	16.965	6.97244
		754.6	13.9747	5.97318	12.9978	7.72559	1.90902	16.6965	6.91276
		754.8	13.915	6.36093	13.7658	7.77781	3.20657	17.6286	7.57645
		754.99	14.0418	5.82403	12.3863	6.86058	2.34899	16.003	6.10739
[truncated: 1,650 more rows]

## Sheet: Fiber diameter
	Sample	PCL	Mean (Fiber diameter (mm))	SD	N		PCLMA	Mean (Fiber diameter (mm))	SD	N		GelMA	Mean (Fiber diameter (mm))	SD	N		GelMA-UV	Mean (Fiber diameter (mm))	SD	N		PCLMA:elMA(70:30)	Mean (Fiber diameter (mm))	SD	N		PCLMA:elMA(70:30)-UV	Mean (Fiber diameter (mm))	SD	N
		1.996	1.69788	0.408822	25		0.799	1.09016	0.70424	25		0.815	0.74692	0.172281	25		0.694	0.65448	0.143438	25		0.42	0.31796	0.158092	25		0.442	0.46376	0.151335	25
		1.984					0.8					0.854					0.569					0.676					0.406
		1.754					0.726					0.885					0.811					0.139					0.263
		2.034					1.216					0.68					0.411					0.428					0.641
		2.14					3.79					0.761					0.667					0.309					0.391
		1.819					1.355					0.702					0.82					0.202					0.484
		1.518					0.398					0.5					0.872					0.359					0.418
		1.588					1.657					0.955					0.524					0.271					0.315
		1.615					0.977					0.521					0.583					0.277					0.403
		1.601					1.478					0.546					0.583					0.319					0.709
		1.557					1.908					0.79					0.609					0.215					0.448
		1.032					0.732					0.925					0.66					0.722					0.347
		1.55					0.829					0.918					0.814					0.082					0.489
		1.797					0.517					0.603					0.519					0.202					0.782
		1.788					0.818					0.537					0.822					0.28					0.304
		2.982					0.636					0.768					0.475					0.232					0.301
		1.488					0.283					0.714					0.438					0.469					0.529
		1.372					1.231					0.942					0.775					0.417					0.518
		1.092					1.476					0.381					0.463					0.267					0.875
		1.092					0.647					0.583					0.659					0.305					0.545
		1.742					0.966					1.014					0.586					0.198					0.42
		1.684					0.868					0.992					0.792					0.178					0.389
		1.318					0.518					0.827					0.687					0.224					0.332
		1.686					1.688					0.795					0.916					0.553					0.446
		2.218					0.941					0.665					0.613					0.205					0.397
