# Supplementary material for: Engineering multifunctional bactericidal nanofibers for abdominal hernia repair
Source: Commun Biol. 2021 Feb 19;4:233. doi: 10.1038/s42003-021-01758-2 (PMC7896057; doi:10.1038/s42003-021-01758-2)
Supplement: Supplementary file 8 — Supplementary Data 4 [file 42003_2021_1758_MOESM8_ESM.xlsx]

## Sheet: In vitro degradation
		Degradation study in Lipase
		Sample		PCL							PCLMA							PCLMA-UV							PCLMA:GelMA (70:30)							PCLMA:GelMA (70:30)-UV
			Time (days)	Sample 1	Sample 2	Sample 3	Mean (Weight loss (%))	SD	N		Sample 1	Sample 2	Sample 3	Mean (Weight loss (%))	SD	N		Sample 1	Sample 2	Sample 3	Mean (Weight loss (%))	SD	N		Sample 1	Sample 2	Sample 3	Mean (Weight loss (%))	SD	N		Sample 1	Sample 2	Sample 3	Mean (Weight loss (%))	SD	N
			0	100	100	100	100	0	3		100	100	100	100	0	3		100	100	100	100	0	3		100	100	100	100	0	3		100	100	100	100	0	3
			1	103.831	107.735	116.556	109.374	6.51891	3		102.412	101.633	102.23	102.091	0.407594	3		96.114	99.2395	96.8831	97.4122	1.62857	3		72.4444	75.5882	63.2653	70.4327	6.40305	3		66.18	139.173	77.8226	94.3918	39.2159	3
			2	98.4674	101.105	98.6755	99.416	1.46642	3		100.557	104.082	100.78	101.806	1.97376	3		96.3731	98.8593	97.5584	97.5969	1.24358	3		68.4444	72.0588	64.2857	68.263	3.88973	3		64.2336	79.562	72.9839	72.2598	7.68984	3
			4	93.4866	95.5801	98.0132	95.6933	2.26545	3		97.9592	96.3265	98.7737	97.6865	1.24617	3		94.171	92.3954	95.7922	94.1195	1.69897	3		64.8889	62.9412	66.3265	64.7189	1.69907	3		57.9075	76.8856	68.5484	67.7805	9.51232	3
			6	94.2529	98.895	98.0132	97.0537	2.46534	3		98.3302	95.102	99.1081	97.5135	2.12427	3		93.9119	94.2966	96.4156	94.8747	1.34824	3		63.1111	65.8824	70.4082	66.4672	3.68352	3		59.6107	76.1557	67.7419	67.8361	8.27291	3
			8	100	102.21	96.6887	99.6329	2.77885	3		102.041	99.5918	99.1081	100.247	1.57226	3		93.5233	83.6502	95.7922	90.9886	6.45568	3		71.5556	69.1176	70.4082	70.3605	1.21965	3		58.6375	78.5888	60.0806	65.769	11.1257	3
			10	92.7203	92.2652	94.702	93.2292	1.29564	3		98.5158	94.6939	98.7737	97.3278	2.28467	3		93.0052	90.8745	96.1558	93.3452	2.65703	3		62.2222	65.2941	65.3061	64.2742	1.77704	3		58.8808	75.4258	67.7419	67.3495	8.27948	3
			12	93.8697	93.3702	95.3642	94.2014	1.03758	3		97.5881	94.2857	98.6622	96.8453	2.28084	3		92.6166	90.8745	95.8961	93.1291	2.54972	3		64.8889	65.8824	65.3061	65.3591	0.498848	3		57.4209	74.6959	68.1452	66.754	8.72109	3
			15	95.4023	93.9227	98.0132	95.7794	2.07121	3		98.7013	95.102	97.6589	97.1541	1.85197	3		93.1347	90.8745	95.8961	93.3018	2.51495	3		65.3333	66.1765	67.3469	66.2856	1.01123	3		59.6107	75.1825	71.371	68.7214	8.11697	3
			19	90.8046	92.8177	94.0397	92.554	1.63361	3		97.0315	91.4286	98.5507	95.6703	3.75114	3		93.0052	90.1141	95.8961	93.0051	2.89102	3		62.2222	65.2941	63.2653	63.5939	1.56208	3		58.1509	75.4258	68.1452	67.2406	8.67292	3
			23	89.6552	87.8453	94.702	90.7342	3.5534	3		98.5158	89.7959	97.9933	95.435	4.89057	3		93.0052	87.8327	95.6883	92.1754	3.993	3		61.3333	63.5294	53.0612	59.308	5.52017	3		56.9343	72.0195	69.7581	66.2373	8.13557	3
			30	92.7203	89.5028	96.6887	92.9706	3.59952	3		97.5881	92.6531	97.4359	95.8924	2.80635	3		91.7098	87.0722	95.6883	91.4901	4.31223	3		63.1111	71.7647	64.2857	66.3872	4.69396	3		57.1776	73.236	73.3871	67.9336	9.31524	3
			37	85.0575	79.558	81.457	82.0241	2.79326	3		94.4341	81.2245	96.6555	90.7714	8.34212	3		89.7668	80.9886	95.0649	88.6068	7.10951	3		60	60.2941	44.898	55.064	8.8053	3		53.7713	71.2895	62.0968	62.3859	8.7627	3
			44	86.59	84.5304	88.0795	86.4	1.78216	3		95.5473	86.1224	96.8785	92.8494	5.86362	3		90.9326	87.4525	95.7922	91.3924	4.18884	3		64.4444	64.7059	37.7551	55.6351	15.4851	3		52.7981	69.3431	60.4839	60.875	8.27944	3
			51	86.9732	70.1657	70.1987	75.7792	9.69428	3		97.2171	91.4286	100.892	96.5125	4.77083	3		93.1347	84.0304	94.7013	90.6221	5.76209	3		64.8889	67.3529	41.8367	58.0262	14.0745	3		56.691	71.5328	54.8387	61.0209	9.15064	3
			58	85.0575	56.3536	70.8609	70.7573	14.3522	3		96.846	89.7959	101.784	96.1419	6.02484	3		92.0984	98.8593	94.8571	95.2716	3.39944	3		64	67.3529	36.7347	56.0292	16.7934	3		56.691	66.4234	61.6935	61.6026	4.86682	3
			65	57.0881	64.0884	30.4636	50.5467	17.7412	3		97.2171	82.449	96.8785	92.1815	8.43032	3		90.1554	85.5513	95.2727	90.3265	4.86296	3		60.8889	57.6471	25.5102	48.0154	19.5573	3		47.2019	57.1776	59.2742	54.5513	6.45044	3
		Degradation study in Collagenase
		Sample		PCLMA:GelMA (70:30)							PCLMA:GelMA (70:30)-UV
			Time (days)	Sample 1	Sample 2	Sample 3	Mean (Weight loss (%))	SD	N		Sample 1	Sample 2	Sample 3	Mean (Weight loss (%))	SD	N
			0	100	100	100	100	0	3		100	100	100	100	0	3	100	0
			1	69.6721	78.6667	72.4014	73.5801	4.61165	3		80.5915	86.1635	84.8684	83.8745	2.91596	3	83.8745	2.91596
			2	64.7541	69.7778	66.6667	67.0662	2.53556	3		79.1128	77.673	78.2895	78.3584	0.722369	3	78.3584	0.722369
			4	69.2623	73.7778	72.043	71.6944	2.27784	3		78.7431	79.5597	78.0702	78.791	0.745942	3	78.791	0.745942
			6	72.541	76	69.8925	72.8112	3.06271	3		79.2976	78.6164	77.8509	78.5883	0.723768	3	78.5883	0.723768
			8	73.7705	70.2222	67.7419	70.5782	3.03	3		74.8614	73.8994	76.5351	75.0986	1.33378	3	75.0986	1.33378
			10	65.1639	68.8889	66.6667	66.9065	1.87402	3		77.634	76.7296	76.3158	76.8931	0.67416	3	76.8931	0.67416
			12	65.1639	69.7778	66.6667	67.2028	2.35318	3		77.2643	76.7296	76.3158	76.7699	0.475552	3	76.7699	0.475552
			15	68.8525	72	68.8172	69.8899	1.8275	3		77.634	77.9874	76.7544	77.4586	0.634956	3	77.4586	0.634956
			19	67.2131	70.6667	63.7993	67.2264	3.43371	3		76.7098	75.7862	76.7544	76.4168	0.546587	3	76.4168	0.546587
			23	62.2951	68.4444	65.9498	65.5631	3.09287	3		76.1553	72.956	75.6579	74.923	1.72159	3	74.9231	1.72159
			30	65.1639	68.8889	66.6667	66.9065	1.87402	3		75.0462	73.5849	74.3421	74.3244	0.730813	3	74.3244	0.730813
			37	56.5574	60.4444	62.3656	59.7891	2.95904	3		71.1645	69.8113	71.4912	70.8224	0.890688	3	70.8224	0.890688
			44	57.7869	61.7778	59.4982	59.6876	2.00218	3		73.5675	70.1258	71.7105	71.8013	1.72263	3	71.8013	1.72263
			51	63.5246	66.6667	66.6667	65.6193	1.81408	3		78.7431	72.0126	75.8772	75.5443	3.37757	3	75.5443	3.37757
			58	61.4754	71.1111	65.233	65.9398	4.85659	3		72.4584	68.8679	73.9035	71.7433	2.59284	3	71.7433	2.59284

## Sheet: Cell viability
	Sample	Sample 1	Sample 2	Sample 3	Mean (Cell viability (%))	SD	N
	PCL	0	0	0	0	0	3
	Gelatin	95.9813	99.2103	99.0803	98.0906	1.82786	3
	GelMA	103.653	93.2807	99.967	98.9669	5.25798	3
	GelMA-UV	95.3268	101.559	101.444	99.4432	3.56539	3
	PCLMA	93.1174	105.601	99.4643	99.3943	6.24219	3
	PCLMA-UV	93.574	97.5461	107.51	99.5435	7.17968	3
	PCLMA:GelMA (70:30)	106.202	100.48	91.9992	99.5604	7.14581	3
	PCLMA:GelMA (70:30)-UV	103.092	95.9998	100.19	99.7604	3.56536	3

## Sheet: histological grading scale
		Capsule thickness
		Sample	Sample 1	Sample 2	Sample 3	Sample 4	Mean (Histological grade score)	SD	N
		PCL	1	1	1	1	1	0	4
		GelMA	1	1	1	1	1	0	4
		PCLMA-UV	1	1	1	1	1	0	4
		GelMA-UV	1	1	1	1	1	0	4
		PCLMA:GelMA (70:30)-UV	1	1	1	1	1	0	4
		Tissue response of the capsule surround implants
		capsule surround implants	Sample 1	Sample 2	Sample 3	Sample 4	Mean (Histological grade score)	SD	N
		PCL	1	1	1	1	1	0	4
		GelMA	1	1	1	1	1	0	4
		PCLMA-UV	2	2	2	2	2	0	4
		GelMA-UV	2	2	2	2	2	0	4
		PCLMA:GelMA (70:30)-UV	3	3	3	3	3	0	4
		Tissue response directly adjacent to the implant surface
		Sample	Sample 1	Sample 2	Sample 3	Sample 4	Mean (Histological grade score)	SD	N
		PCL	2	1	2	2	1.75	0.5	4
		GelMA	3	3	3	3	3	0	4
		PCLMA-UV	3	3	3	3	3	0	4
		GelMA-UV	3	3	3	3	3	0	4
		PCLMA:GelMA (70:30)-UV	3	3	3	3	3	0	4
		Blood vessel
		Sample	Sample 1	Sample 2	Sample 3	Sample 4	Mean (Histological grade score)	SD	N
		PCL	1	1	1	1	1	0	4
		GelMA	1	1	1	1	1	0	4
		PCLMA-UV	2	2	2	2	2	0	4
		GelMA-UV	2	2	2	2	2	0	4
		PCLMA:GelMA (70:30)-UV	3	3	3	3	3	0	4
		score
		Capsule thickness	1–4 cell layers	4
			5–9 cell layers	3
			10–30 cell layers	2
			>30 cell layers	1
			Not applicable	0
		Tissue response of the capsule surround implants	Fibrous, mature, not dense, resembling connective or fat tissue in the non-injured regions	4
			Fibrous, but immature, showing fibroblasts and little collagen	3
			Granulous and dense, containing both fibroblasts and many inflammatory cells	2
			Consists of masses of inflammatory cells with little or no signs of connective tissue organization	1
			Cannot be evaluated because of infection or factors not necessarily related to the material	0
		Tissue response directly adjacent to the implant surface (interface)	Fibroblasts contact the implant surface without the presence of macrophages or foreign body giant cells	4
			Scattered foci of macrophages and foreign body cells are present	3
			One layer of macrophages and foreign body cells is present	2
			Multiple layers of macrophages and foreign body cells are present	1
			Cannot be evaluated because of infection or other factors not necessarily related to the material 0	0
		Blood vessel	intense	3
			moderate	2
			light	1
			absent	0
