# Supplementary material for: Engineering multifunctional bactericidal nanofibers for abdominal hernia repair
Source: Commun Biol. 2021 Feb 19;4:233. doi: 10.1038/s42003-021-01758-2 (PMC7896057; doi:10.1038/s42003-021-01758-2)
Supplement: Supplementary file 9 — Supplementary Data 5 [file 42003_2021_1758_MOESM9_ESM.xlsx]

## Sheet: Hernia repair
	Quantification of connective tissue
	Sample	PCL	PCLMA	PCLMA:GelMA (70:30)	PCLMA-UV	PCLMA:GelMA (70:30)-UV
	Collagen (Blue) Density	223.542	203.159	225.43	201.46	209.079
		197.31	203.569	223.303	194.025	214.203
		200.696	184.396	219.838	198.159	219.254
		185.445	183.971	221.452	198.455	219.889
		201.778	187.113	218.687	186.591	196.958
		201.583	197.98	221.772	189.875	197.084
		230.325	186.608	212.435	188.366	196.07
		196.429	217.046	231.364	198.979	205.439
		229.782	216.217	204.202	211.011	197.937
		203.065	197.719	211.668	195.459	218.505
		213.794	204.984	200.487	186.212	216.239
		186.098	199.933	209.452	186.164	197.406
		246.952	198.169	195.006	187.495	193.871
		242.316	223.426	215.817	188.87	202.492
		230.289	207.861	230.915	183.101	193.756
		206.632	206.199	222.029	188.472	195.422
		224.144	193.759	214.136		194.541
		213.861	217.131	202.324		192.843
			205.136	207.371		188.104
	Quantification of connective tissue
	Sample	PCL	PCLMA	PCLMA:GelMA (70:30)	PCLMA-UV	PCLMA:GelMA (70:30)-UV
	Tension fiber amount (Fluorescence Intensity)	17.19	25.266	29.547	21.786	24.973
		12.844	27.986	30.022	22.024	22.401
		24.72	19.249	31.307	19.025	24.809
		17.362	21.713	25.478	20.922	25.54
		14.827	22.935	30.229	12.308	20.33
		15.418	17.686	27.589	17.061	20.968
		11.934	29.273	28.587	20.351	17.638
		12.155	27.147	17.46	20.156	19.717
		15.859	28.48	25.625	21.254	17.456
		10.804	23.919	16.517	16.604	17.922
		10.457	26.831	25.848	19.289	18.762
		14.103	24.895	22.261	20.652	19.139
		20.317	25.165	25.185	18.1	26.13
		15.368	24.155	24.093	22.368	22.836
		19.722	28.334	20.208	15.025	22.328
		13.488	21.019	18.164	17.726	21.508
		13.441		27.799	18.756	20.142
		20.014			14.057	17.741
		13.724				21.164
		10.523				20.127
		10.981				20.562
		13.23				23.66
		13.649				22.799
		16.168				20.421
		17.547				18.06
		14.585
		15.805
