# Supplementary material for: Engineering multifunctional bactericidal nanofibers for abdominal hernia repair
Source: Commun Biol. 2021 Feb 19;4:233. doi: 10.1038/s42003-021-01758-2 (PMC7896057; doi:10.1038/s42003-021-01758-2)
Supplement: Supplementary file 10 — Supplementary Data 6 [file 42003_2021_1758_MOESM10_ESM.xlsx]

## Sheet: Bactericidal results 
	Colony-forming unit
	Staphylococcus aureus
	Sample	Sample 1	Sample 2	Sample 3	Mean (Bacteria density (cells/cm2))	SD	N
	PCL	2.401e+06	2377643	2.75469e+06	2.51111e+06	211269	3
	PCLMA	120203	216032	106765	147667	59586.2	3
	PCLMA:GelMA (70:30)	4.08167e+06	4.22666e+06	5.79556e+06	4.7013e+06	950429	3
	PCLMA:GelMA (70:30)-UV	503999	685556	750000	646518	127562	3
	Pseudomonas aeruginosa
	Sample	Sample 1	Sample 2	Sample 3	Mean (Bacteria density (cells/cm2))	SD	N
	PCL	1.5002e+07	1.00283e+07	1.05314e+07	1.18539e+07	2.73788e+06	3
	PCLMA	120.87	22.55	23.25	55.5567	56.5641	3
	PCLMA:GelMA (70:30)	1.40591e+07	17207535	1.40167e+07	1.50944e+07	1.83011e+06	3
	PCLMA:GelMA (70:30)-UV	610000	577717	740783	642833	86349.3	3
	MRSA
	Sample	Sample 1	Sample 2	Sample 3	Mean (Bacteria density (cells/cm2))	SD	N
	PCL	8663883	6.90278e+06	7.01667e+06	7.52778e+06	985542	3
	PCLMA	205000	274591	349742	276444	72389	3
	PCLMA:GelMA (70:30)	15450000	11656803	20043197	1.57167e+07	4.19955e+06	3
	PCLMA:GelMA (70:30)-UV	4750000	5.87969e+06	4.47698e+06	5.03556e+06	743679	3
	ROS Production
	Staphylococcus aureus
	Sample	Sample 1	Sample 2	Sample 3	Mean (DCF Intensity Relative Fluorescence Units)	SD	N
	PCL	8.256	5.824	4.442	6.174	1.93094	3
	PCLMA	3.505	3.49	3.915	3.63667	0.24116	3
	PCLMA:GelMA (70:30)	5.383	5.491	5.567	5.48033	0.0924626	3
	PCLMA:GelMA (70:30)-UV	4.691	4.35	4.207	4.416	0.248658	3
	Pseudomonas aeruginosa
	Sample	Sample 1	Sample 2	Sample 3	Mean (DCF Intensity Relative Fluorescence Units)	SD	N
	PCL	5.406	5.032	4.485	4.97433	0.4632	3
	PCLMA	4.41	3.992	3.576	3.99267	0.417	3
	PCLMA:GelMA (70:30)	7.822	3.895	3.895	5.204	2.26725	3
	PCLMA:GelMA (70:30)-UV	4.306	3.676	4.172	4.05133	0.331882	3
	MRSA
	Sample	Sample 1	Sample 2	Sample 3	Mean (DCF Intensity Relative Fluorescence Units)	SD	N
	PCL	6.192	6.561	6.143	6.29867	0.228505	3
	PCLMA	4.685	4.433	4.258	4.45867	0.214654	3
	PCLMA:GelMA (70:30)	7.545	4.739	5.41	5.898	1.46527	3
	PCLMA:GelMA (70:30)-UV	4.652	4.488	4.42	4.52	0.119264	3
